# Supplementary material for: Microbial consortia driving (ligno)cellulose transformation in agricultural woodchip bioreactors
Source: Appl Environ Microbiol. 2024 Nov 11;90(12):e01742-24. doi: 10.1128/aem.01742-24 (PMC11653725; doi:10.1128/aem.01742-24)
Supplement: Supplemental tables — Tables S1 to S6. [file aem.01742-24-s0002.xlsx]

## Sheet: Info
	SUPPLEMENTARY TABLES
	Microbial consortia driving lignocellulose transformation in agricultural woodchip bioreactors
	Valerie C. Schiml, Juline M. Walter, Live H. Hagen, Aniko Varnai, Linda L. Bergaust , Arturo Vera Ponce De Leon, Lars Elsgaard , Lars R. Bakken, Magnus Ø. Arntzen
	Table S1	ASVs from 16S sequencing of bacteria and archaea
	Table S2	OTUs from ITS sequencing of fungi
	Table S3	Metagenome-assembled genomes (MAGs)
	Table S4	Identified proteins from metaproteomics
	Table S5	Fungal genomes included in the metaproteomics searches
	Table S6	Polysaccharide utilization loci (PULs)

## Sheet: Table S1.ASVs bacteria and ar..
Table S1, ASVs from 16S sequencing of bacteria and archaea
The table shows the identified ASVs from 16S sequencing, as well as the abundances in the WBR locations, either surface (S; 15 cm depth) or under water (U; 60-80 cm depth) as triplicates (1-3).
ASV	Kingdom	Phylum	Class	Order	Family	Genus	RS1	RS2	RS3	RU1	RU2	RU3
ASV3	Bacteria	Proteobacteria	Gammaproteobacteria	Enterobacterales	Aeromonadaceae	Aeromonas	4360	2126	1596	4747	6009	2742
ASV1	Bacteria	Proteobacteria	Gammaproteobacteria	Pseudomonadales	Pseudomonadaceae	Pseudomonas	3230	3564	3448	3890	6681	6853
ASV14	Bacteria	Proteobacteria	Gammaproteobacteria	Xanthomonadales	Xanthomonadaceae	Stenotrophomonas	2956	19	238	35	53	0
ASV4	Bacteria	Bacteroidota	Bacteroidia	Flavobacteriales	Flavobacteriaceae	Flavobacterium	2874	944	3573	122	2538	9752
ASV2	Bacteria	Proteobacteria	Gammaproteobacteria	Pseudomonadales	Pseudomonadaceae	Pseudomonas	2203	3741	1379	2240	10233	4139
ASV18	Bacteria	Bacteroidota	Bacteroidia	Flavobacteriales	Weeksellaceae	Chryseobacterium	2095	0	86	91	0	62
ASV5	Bacteria	Proteobacteria	Gammaproteobacteria	Enterobacterales	Enterobacteriaceae	Klebsiella	1758	1973	2514	1833	2437	5701
ASV13	Bacteria	Actinobacteriota	Actinobacteria	Micrococcales	Micrococcaceae	Pseudarthrobacter	1359	66	960	129	74	905
ASV9	Bacteria	Proteobacteria	Gammaproteobacteria	Pseudomonadales	Pseudomonadaceae	Pseudomonas	1065	1793	1710	504	861	1470
ASV12	Bacteria	Bacteroidota	Bacteroidia	Flavobacteriales	Flavobacteriaceae	Flavobacterium	915	0	473	95	175	2700
ASV21	Bacteria	Bacteroidota	Bacteroidia	Flavobacteriales	Weeksellaceae	Chryseobacterium	844	0	841	54	57	175
ASV15	Bacteria	Proteobacteria	Gammaproteobacteria	Pseudomonadales	Pseudomonadaceae	Pseudomonas	819	25	195	1804	56	34
ASV11	Bacteria	Proteobacteria	Gammaproteobacteria	Pseudomonadales	Pseudomonadaceae	Pseudomonas	506	1605	689	244	678	1342
ASV6	Bacteria	Firmicutes	Bacilli	Bacillales	Bacillaceae	Bacillus	469	1133	707	11653	1419	639
ASV8	Bacteria	Proteobacteria	Gammaproteobacteria	Enterobacterales	Enterobacteriaceae	Buttiauxella	416	4683	771	211	397	2036
ASV33	Archaea	Crenarchaeota	Nitrososphaeria	Nitrososphaerales	Nitrososphaeraceae	Candidatus Nitrocosmicus	353	56	141	189	0	42
ASV57	Bacteria	Proteobacteria	Gammaproteobacteria	Xanthomonadales	Xanthomonadaceae	Stenotrophomonas	332	0	46	0	0	35
ASV37	Bacteria	Actinobacteriota	Actinobacteria	Streptomycetales	Streptomycetaceae	Streptomyces	308	104	38	221	20	0
ASV19	Bacteria	Bacteroidota	Bacteroidia	Flavobacteriales	Flavobacteriaceae	Flavobacterium	300	0	0	0	222	1629
ASV10	Bacteria	Proteobacteria	Gammaproteobacteria	Pseudomonadales	Pseudomonadaceae	Pseudomonas	231	1477	994	348	1224	1257
ASV24	Bacteria	Proteobacteria	Alphaproteobacteria	Rhizobiales	Xanthobacteraceae	Bradyrhizobium	230	230	209	286	271	127
ASV95	Bacteria	Proteobacteria	Gammaproteobacteria	Gammaproteobacteria Incertae Sedis	Unknown Family	Acidibacter	220	0	0	0	24	0
ASV49	Bacteria	Actinobacteriota	Actinobacteria	Micrococcales	Intrasporangiaceae	Terrabacter	219	16	163	0	0	81
ASV62	Bacteria	Proteobacteria	Alphaproteobacteria	Rhizobiales	Rhizobiaceae		219	0	111	0	0	68
ASV43	Bacteria	Bacteroidota	Bacteroidia	Sphingobacteriales	Sphingobacteriaceae	Pedobacter	216	0	195	0	0	114
ASV81	Bacteria	Proteobacteria	Alphaproteobacteria	Dongiales	Dongiaceae	Dongia	168	0	0	73	64	0
ASV118	Bacteria	Bacteroidota	Bacteroidia	Flavobacteriales	Weeksellaceae	Chryseobacterium	154	0	22	0	0	19
ASV82	Bacteria	Actinobacteriota	Actinobacteria	Micromonosporales	Micromonosporaceae	Rugosimonospora	144	28	0	0	129	0
ASV30	Bacteria	Proteobacteria	Gammaproteobacteria	Enterobacterales	Enterobacteriaceae		144	0	115	294	0	301
ASV58	Bacteria	Proteobacteria	Gammaproteobacteria	Xanthomonadales	Xanthomonadaceae	Stenotrophomonas	136	0	251	0	0	19
ASV45	Bacteria	Actinobacteriota	Actinobacteria	Micrococcales	Microbacteriaceae	Frondihabitans	133	177	89	0	24	91
ASV164	Bacteria	Proteobacteria	Alphaproteobacteria	Rhizobiales	Rhizobiaceae		124	0	23	0	0	0
ASV59	Bacteria	Verrucomicrobiota	Verrucomicrobiae	Opitutales	Opitutaceae	Lacunisphaera	124	70	104	29	47	30
ASV83	Bacteria	Planctomycetota	Planctomycetes	Planctomycetales			121	26	0	61	92	0
ASV64	Bacteria	Acidobacteriota	Vicinamibacteria	Vicinamibacterales	Vicinamibacteraceae		113	86	140	0	46	0
ASV108	Bacteria	Verrucomicrobiota	Verrucomicrobiae	Pedosphaerales	Pedosphaeraceae		111	70	35	0	0	0
ASV171	Bacteria	Proteobacteria	Alphaproteobacteria	Dongiales	Dongiaceae	Dongia	110	0	0	32	0	0
ASV26	Bacteria	Actinobacteriota	Actinobacteria	Pseudonocardiales	Pseudonocardiaceae	Amycolatopsis	107	170	123	356	207	324
ASV46	Bacteria	Actinobacteriota	Actinobacteria	Micrococcales	Micrococcaceae	Paenarthrobacter	104	0	237	0	0	161
ASV245	Bacteria	Proteobacteria	Gammaproteobacteria	Burkholderiales	Comamonadaceae	Delftia	103	0	0	0	0	0
ASV67	Bacteria	Planctomycetota	Planctomycetes	Pirellulales	Pirellulaceae		100	145	0	113	0	0
ASV153	Bacteria	Proteobacteria	Alphaproteobacteria				100	0	0	35	19	0
ASV109	Bacteria	Bacteroidota	Bacteroidia	Chitinophagales	Chitinophagaceae	Taibaiella	97	0	82	0	0	36
ASV174	Bacteria	Proteobacteria	Alphaproteobacteria	Rhizobiales	A0839		96	0	0	45	0	0
ASV75	Bacteria	Proteobacteria	Gammaproteobacteria	Burkholderiales	Comamonadaceae	Variovorax	95	35	113	0	0	78
ASV264	Bacteria	Proteobacteria	Gammaproteobacteria	Burkholderiales	Comamonadaceae	Comamonas	94	0	0	0	0	0
ASV154	Bacteria	Actinobacteriota	Actinobacteria	Streptomycetales	Streptomycetaceae	Streptomyces	93	0	0	60	0	0
ASV42	Bacteria	Bacteroidota	Bacteroidia	Flavobacteriales	Flavobacteriaceae	Flavobacterium	93	0	111	0	68	269
ASV40	Bacteria	Actinobacteriota	Actinobacteria	Pseudonocardiales	Pseudonocardiaceae	Amycolatopsis	91	159	163	0	221	0
ASV78	Bacteria	Proteobacteria	Alphaproteobacteria	Rhizobiales	Xanthobacteraceae	Afipia	91	0	0	106	67	55
ASV272	Bacteria	Proteobacteria	Alphaproteobacteria	Dongiales	Dongiaceae	Dongia	89	0	0	0	0	0
ASV241	Bacteria	Proteobacteria	Gammaproteobacteria	Pseudomonadales	Moraxellaceae	Acinetobacter	86	0	0	21	0	0
ASV47	Bacteria	Proteobacteria	Alphaproteobacteria	Rhizobiales	Devosiaceae	Devosia	85	113	91	54	81	77
ASV73	Bacteria	Chloroflexi	Anaerolineae	SBR1031	A4b		84	83	37	56	64	0
ASV202	Bacteria	Actinobacteriota	Actinobacteria	Micrococcales	Intrasporangiaceae	Intrasporangium	83	0	42	0	0	0
ASV120	Bacteria	Chloroflexi	Anaerolineae	SBR1031			83	0	33	18	46	0
ASV158	Bacteria	Proteobacteria	Gammaproteobacteria	Burkholderiales	Comamonadaceae	Piscinibacter	81	37	0	0	0	33
ASV110	Bacteria	Acidobacteriota	Vicinamibacteria	Vicinamibacterales	Vicinamibacteraceae		78	71	27	37	0	0
ASV229	Bacteria	Actinobacteriota	Actinobacteria	Streptomycetales	Streptomycetaceae	Streptomyces	76	0	38	0	0	0
ASV303	Bacteria	Bacteroidota	Bacteroidia	Chitinophagales	Saprospiraceae		76	0	0	0	0	0
ASV246	Bacteria	Proteobacteria	Gammaproteobacteria	Burkholderiales	Nitrosomonadaceae	Ellin6067	76	0	0	6	0	21
ASV185	Bacteria	Acidobacteriota	Vicinamibacteria	Vicinamibacterales	Vicinamibacteraceae		75	60	0	0	0	0
ASV80	Bacteria	Proteobacteria	Gammaproteobacteria	Gammaproteobacteria Incertae Sedis	Unknown Family	Acidibacter	75	51	70	47	72	0
ASV322	Bacteria	Acidobacteriota	Vicinamibacteria	Vicinamibacterales			71	0	0	0	0	0
ASV121	Bacteria	Proteobacteria	Alphaproteobacteria	Rhizobiales	Xanthobacteraceae		71	0	0	0	55	67
ASV168	Bacteria	Proteobacteria	Gammaproteobacteria	Pseudomonadales	Pseudomonadaceae	Pseudomonas	70	0	59	0	15	0
ASV327	Bacteria	Proteobacteria	Alphaproteobacteria	Rhizobiales	Xanthobacteraceae	Rhodoplanes	69	0	0	0	0	0
ASV252	Bacteria	Bacteroidota	Bacteroidia	Flavobacteriales	Flavobacteriaceae	Flavobacterium	67	0	34	0	0	0
ASV346	Bacteria	Chloroflexi	Anaerolineae	SBR1031	A4b		65	0	0	0	0	0
ASV35	Bacteria	Bacteroidota	Bacteroidia	Flavobacteriales	Weeksellaceae	Chryseobacterium	64	40	368	0	0	257
ASV93	Bacteria	Proteobacteria	Alphaproteobacteria	Rhizobiales	Beijerinckiaceae	Methylocystis	64	51	74	58	0	0
ASV193	Bacteria	Proteobacteria	Gammaproteobacteria	Burkholderiales	Comamonadaceae	Hylemonella	63	0	68	0	0	0
ASV92	Bacteria	Planctomycetota	Planctomycetes	Pirellulales	Pirellulaceae	Pir4 lineage	62	43	32	72	44	0
ASV262	Bacteria	Planctomycetota	Planctomycetes	Pirellulales	Pirellulaceae		62	0	0	33	0	0
ASV310	Bacteria	Proteobacteria	Alphaproteobacteria	Dongiales	Dongiaceae	Dongia	62	0	0	12	0	0
ASV364	Bacteria	Proteobacteria	Alphaproteobacteria	Rhizobiales	Rhizobiaceae	Allorhizobium-Neorhizobium-Pararhizobium-Rhizobium	61	0	0	0	0	0
ASV371	Bacteria	Acidobacteriota	Vicinamibacteria	Vicinamibacterales	Vicinamibacteraceae		60	0	0	0	0	0
ASV197	Bacteria	Proteobacteria	Alphaproteobacteria	Rhizobiales	Xanthobacteraceae	Bradyrhizobium	60	69	0	0	0	0
ASV384	Bacteria	Proteobacteria	Gammaproteobacteria	Xanthomonadales	Xanthomonadaceae	Stenotrophomonas	58	0	0	0	0	0
ASV206	Bacteria	Acidobacteriota	Vicinamibacteria	Vicinamibacterales			57	0	66	0	0	0
ASV129	Bacteria	Actinobacteriota	Actinobacteria	Propionibacteriales	Nocardioidaceae	Nocardioides	56	0	66	0	0	57
ASV39	Bacteria	Proteobacteria	Gammaproteobacteria	Burkholderiales	Burkholderiaceae	Burkholderia-Caballeronia-Paraburkholderia	56	0	240	0	283	85
ASV114	Bacteria	Proteobacteria	Alphaproteobacteria	Rhizobiales	Xanthobacteraceae	Rhodoplanes	56	0	39	28	42	37
ASV176	Bacteria	Actinobacteriota	Thermoleophilia	Solirubrobacterales	67-14		55	0	0	59	26	0
ASV190	Bacteria	Proteobacteria	Alphaproteobacteria	Micropepsales	Micropepsaceae		55	0	0	29	33	16
ASV165	Bacteria	Acidobacteriota	Vicinamibacteria	Subgroup 17			54	0	41	28	0	23
ASV403	Bacteria	Actinobacteriota	Actinobacteria	Corynebacteriales	Mycobacteriaceae	Mycobacterium	54	0	0	0	0	0
ASV219	Bacteria	Chloroflexi	TK10				54	0	37	0	0	26
ASV145	Bacteria	Proteobacteria	Gammaproteobacteria	R7C24			54	43	34	29	0	0
ASV404	Bacteria	Proteobacteria	Gammaproteobacteria	Burkholderiales	Nitrosomonadaceae	MND1	54	0	0	0	0	0
ASV232	Bacteria	Proteobacteria	Alphaproteobacteria	Sphingomonadales	Sphingomonadaceae	Sphingomonas	53	41	19	0	0	0
ASV408	Bacteria	Verrucomicrobiota	Verrucomicrobiae	Chthoniobacterales	Chthoniobacteraceae	Candidatus Udaeobacter	53	0	0	0	0	0
ASV413	Bacteria	Actinobacteriota	Actinobacteria	Micromonosporales	Micromonosporaceae	Luedemannella	52	0	0	0	0	0
ASV230	Bacteria	Bacteroidota	Bacteroidia	Chitinophagales	Chitinophagaceae		52	39	23	0	0	0
ASV66	Bacteria	Planctomycetota	Planctomycetes	Gemmatales	Gemmataceae		52	32	14	47	212	17
ASV188	Bacteria	Proteobacteria	Alphaproteobacteria	Rhizobiales	Hyphomicrobiaceae	Hyphomicrobium	52	32	0	50	0	0
ASV99	Bacteria	Planctomycetota	Planctomycetes	Pirellulales	Pirellulaceae	Pir4 lineage	51	72	0	56	60	0
ASV419	Bacteria	Proteobacteria	Gammaproteobacteria	Gammaproteobacteria Incertae Sedis	Unknown Family	Acidibacter	51	0	0	0	0	0
ASV27	Bacteria	Actinobacteriota	Actinobacteria	Streptosporangiales	Streptosporangiaceae	Microbispora	50	179	142	28	749	67
ASV235	Bacteria	Bacteroidota	Bacteroidia	Chitinophagales	Chitinophagaceae	Terrimonas	49	0	0	62	0	0
ASV238	Bacteria	Planctomycetota	Planctomycetes	Pirellulales	Pirellulaceae	Pir4 lineage	49	0	0	59	0	0
ASV126	Bacteria	Actinobacteriota	Thermoleophilia	Solirubrobacterales	Solirubrobacteraceae	Solirubrobacter	48	46	47	23	0	20
ASV119	Bacteria	Planctomycetota	Planctomycetes	Pirellulales	Pirellulaceae		47	73	61	13	0	0
ASV285	Bacteria	Bacteroidota	Bacteroidia	Flavobacteriales	Flavobacteriaceae	Flavobacterium	46	0	38	0	0	0
ASV459	Bacteria	Myxococcota	Polyangia	Polyangiales	BIrii41		46	0	0	0	0	0
ASV377	Bacteria	Planctomycetota	Planctomycetes	Gemmatales	Gemmataceae	Fimbriiglobus	46	0	0	0	0	13
ASV104	Bacteria	Proteobacteria	Alphaproteobacteria	Rhizobiales	Hyphomicrobiaceae	Hyphomicrobium	46	99	34	48	0	0
ASV467	Bacteria	Acidobacteriota	Vicinamibacteria	Vicinamibacterales			45	0	0	0	0	0
ASV181	Bacteria	Bacteroidota	Bacteroidia	Flavobacteriales	Flavobacteriaceae	Flavobacterium	45	92	0	0	0	0
ASV466	Bacteria	Bacteroidota	Bacteroidia	Cytophagales	Microscillaceae	Chryseolinea	45	0	0	0	0	0
ASV200	Bacteria	Planctomycetota	Planctomycetes	Pirellulales	Pirellulaceae		45	0	0	43	39	0
ASV223	Bacteria	Proteobacteria	Gammaproteobacteria	Burkholderiales	Methylophilaceae		45	16	55	0	0	0
ASV468	Bacteria	Proteobacteria	Alphaproteobacteria	Rhizobiales	Xanthobacteraceae		45	0	0	0	0	0
ASV116	Bacteria	Verrucomicrobiota	Verrucomicrobiae	Verrucomicrobiales	Rubritaleaceae	Luteolibacter	45	113	40	0	0	0
ASV160	Bacteria	Actinobacteriota	Actinobacteria	Micrococcales	Intrasporangiaceae	Pedococcus-Phycicoccus	44	0	42	0	0	64
ASV474	Bacteria	Planctomycetota	Phycisphaerae	Tepidisphaerales	WD2101 soil group		44	0	0	0	0	0
ASV85	Bacteria	Proteobacteria	Alphaproteobacteria	Rhizobiales	Rhizobiales Incertae Sedis		44	38	41	78	37	51
ASV132	Bacteria	Proteobacteria	Gammaproteobacteria	Pseudomonadales	Pseudomonadaceae	Pseudomonas	44	0	62	68	0	0
ASV487	Bacteria	Acidobacteriota	Vicinamibacteria	Vicinamibacterales			43	0	0	0	0	0
ASV486	Bacteria	Myxococcota	Polyangia	Haliangiales	Haliangiaceae	Haliangium	43	0	0	0	0	0
ASV497	Bacteria	Actinobacteriota	Actinobacteria	Micrococcales	Microbacteriaceae	Agromyces	42	0	0	0	0	0
ASV259	Bacteria	Proteobacteria	Alphaproteobacteria	Rhizobiales	Xanthobacteraceae		42	55	0	0	0	0
ASV286	Bacteria	Proteobacteria	Gammaproteobacteria	Xanthomonadales	Xanthomonadaceae	Xanthomonas	42	0	42	0	0	0
ASV149	Bacteria	Actinobacteriota	Actinobacteria	Micrococcales	Intrasporangiaceae		41	0	54	0	0	63
ASV267	Bacteria	Actinobacteriota	Actinobacteria	Micromonosporales	Micromonosporaceae	Dactylosporangium	41	0	0	19	32	0
ASV511	Bacteria	Bdellovibrionota	Oligoflexia	0319-6G20			41	0	0	0	0	0
ASV111	Bacteria	Chloroflexi	Chloroflexia	Chloroflexales	Roseiflexaceae		41	44	29	9	66	17
ASV510	Bacteria	Planctomycetota	Planctomycetes	Gemmatales	Gemmataceae	Gemmata	41	0	0	0	0	0
ASV509	Bacteria	Proteobacteria	Gammaproteobacteria	Burkholderiales	Nitrosomonadaceae	MND1	41	0	0	0	0	0
ASV290	Bacteria	Verrucomicrobiota	Verrucomicrobiae	Verrucomicrobiales	Verrucomicrobiaceae		41	42	0	0	0	0
ASV243	Bacteria	Actinobacteriota	Actinobacteria	Streptomycetales	Streptomycetaceae	Streptomyces	40	0	48	0	0	16
ASV315	Bacteria	Actinobacteriota	Actinobacteria	Propionibacteriales	Nocardioidaceae	Nocardioides	40	0	0	33	0	0
ASV283	Bacteria	Firmicutes	Bacilli	Bacillales	Planococcaceae		40	0	46	0	0	0
ASV52	Bacteria	Actinobacteriota	Thermoleophilia	Solirubrobacterales	67-14		39	134	127	23	70	60
ASV117	Bacteria	Actinobacteriota	Actinobacteria	Micrococcales	Microbacteriaceae	Galbitalea	39	0	63	0	37	58
ASV207	Bacteria	Actinobacteriota	Acidimicrobiia	IMCC26256			39	0	27	31	26	0
ASV326	Bacteria	Chloroflexi	Anaerolineae	SBR1031	A4b		39	0	0	14	17	0
ASV304	Archaea	Crenarchaeota	Nitrososphaeria	Nitrososphaerales	Nitrososphaeraceae		39	0	15	22	0	0
ASV389	Bacteria	Proteobacteria	Gammaproteobacteria	Burkholderiales	TRA3-20		39	18	0	0	0	0
ASV531	Bacteria	Proteobacteria	Gammaproteobacteria	Burkholderiales	TRA3-20		39	0	0	0	0	0
ASV247	Bacteria	Verrucomicrobiota	Verrucomicrobiae	Chthoniobacterales	Chthoniobacteraceae	Chthoniobacter	39	41	23	0	0	0
ASV284	Bacteria	Acidobacteriota	Vicinamibacteria	Vicinamibacterales			38	48	0	0	0	0
ASV122	Bacteria	Actinobacteriota	Actinobacteria	Micrococcales	Cellulomonadaceae	Cellulomonas	38	71	60	0	23	0
ASV237	Bacteria	Actinobacteriota	Actinobacteria	Propionibacteriales	Nocardioidaceae	Marmoricola	38	0	0	0	0	71
ASV542	Bacteria	Proteobacteria	Gammaproteobacteria	Burkholderiales	Nitrosomonadaceae	Ellin6067	38	0	0	0	0	0
ASV553	Bacteria	Acidobacteriota	Vicinamibacteria	Vicinamibacterales	Vicinamibacteraceae		37	0	0	0	0	0
ASV552	Bacteria	Chloroflexi	Anaerolineae	SBR1031	A4b		37	0	0	0	0	0
ASV342	Bacteria	Planctomycetota	Planctomycetes	Pirellulales	Pirellulaceae	Pir4 lineage	37	0	0	29	0	0
ASV20	Bacteria	Proteobacteria	Gammaproteobacteria	Enterobacterales	Shewanellaceae	Shewanella	37	179	122	920	549	215
ASV268	Bacteria	Proteobacteria	Gammaproteobacteria	Xanthomonadales	Xanthomonadaceae	Arenimonas	37	0	33	21	0	0
ASV330	Bacteria	Actinobacteriota	Actinobacteria	Propionibacteriales	Nocardioidaceae	Nocardioides	36	0	32	0	0	0
ASV336	Bacteria	Planctomycetota	Planctomycetes	Pirellulales	Pirellulaceae	Pir4 lineage	36	0	0	31	0	0
ASV250	Bacteria	Proteobacteria	Gammaproteobacteria	Burkholderiales	Nitrosomonadaceae	IS-44	36	0	50	0	0	16
ASV186	Bacteria	Chloroflexi	Anaerolineae	SBR1031			35	100	0	0	0	0
ASV568	Bacteria	Chloroflexi	Anaerolineae	Anaerolineales	Anaerolineaceae		35	0	0	0	0	0
ASV577	Bacteria	Acidobacteriota	Vicinamibacteria	Vicinamibacterales			34	0	0	0	0	0
ASV372	Bacteria	Armatimonadota	Fimbriimonadia	Fimbriimonadales	Fimbriimonadaceae		34	0	0	12	0	14
ASV155	Bacteria	Proteobacteria	Alphaproteobacteria				34	24	45	0	18	31
ASV576	Bacteria	Proteobacteria	Gammaproteobacteria	Burkholderiales	Burkholderiaceae	Cupriavidus	34	0	0	0	0	0
ASV405	Bacteria	Verrucomicrobiota	Verrucomicrobiae	Chthoniobacterales	Chthoniobacteraceae	Chthoniobacter	34	0	0	20	0	0
ASV316	Bacteria	Acidobacteriota	Vicinamibacteria	Subgroup 17			33	40	0	0	0	0
ASV300	Bacteria	Actinobacteriota	Thermoleophilia	Solirubrobacterales	Solirubrobacteraceae	JCM 18997	33	0	20	0	0	24
ASV588	Bacteria	Bacteroidota	Bacteroidia	Chitinophagales	Chitinophagaceae	Puia	33	0	0	0	0	0
ASV16	Bacteria	Proteobacteria	Gammaproteobacteria	Burkholderiales	Oxalobacteraceae	Janthinobacterium	33	689	41	14	717	1176
ASV361	Bacteria	Proteobacteria	Gammaproteobacteria	Burkholderiales	Methylophilaceae	Methylotenera	33	0	0	29	0	0
ASV70	Bacteria	Actinobacteriota	Actinobacteria	Streptosporangiales	Thermomonosporaceae	Actinoallomurus	32	72	90	39	97	17
ASV460	Bacteria	Bacteroidota	Bacteroidia	Chitinophagales	Chitinophagaceae	Filimonas	32	0	0	14	0	0
ASV602	Bacteria	Desulfobacterota					32	0	0	0	0	0
ASV151	Bacteria	Proteobacteria	Alphaproteobacteria	Rhizobiales	Rhizobiaceae	Allorhizobium-Neorhizobium-Pararhizobium-Rhizobium	32	0	37	86	0	0
ASV385	Bacteria	Proteobacteria	Alphaproteobacteria	Sphingomonadales	Sphingomonadaceae	Altererythrobacter	32	26	0	0	0	0
ASV613	Bacteria	Acidobacteriota	Vicinamibacteria	Vicinamibacterales			31	0	0	0	0	0
ASV611	Bacteria	Actinobacteriota	Thermoleophilia	Gaiellales			31	0	0	0	0	0
ASV331	Bacteria	Bacteroidota	Bacteroidia	Chitinophagales	Chitinophagaceae	Ferruginibacter	31	37	0	0	0	0
ASV519	Bacteria	Bacteroidota	Kapabacteria	Kapabacteriales			31	0	0	0	0	0
ASV610	Bacteria	Bacteroidota	Bacteroidia	Cytophagales	Hymenobacteraceae	Adhaeribacter	31	0	0	0	0	0
ASV349	Bacteria	Chloroflexi	Anaerolineae	SBR1031			31	0	12	21	0	0
ASV29	Bacteria	Firmicutes	Bacilli	Bacillales	Planococcaceae	Psychrobacillus	31	0	561	55	0	361
ASV612	Bacteria	Proteobacteria	Alphaproteobacteria	Rhizobiales	Beijerinckiaceae	Methylocapsa	31	0	0	0	0	0
ASV627	Bacteria	Actinobacteriota	Acidimicrobiia	IMCC26256			30	0	0	0	0	0
ASV308	Bacteria	Bacteroidota	Bacteroidia	Flavobacteriales	NS9 marine group		30	0	31	4	0	0
ASV390	Bacteria	Chloroflexi	Anaerolineae	SBR1031	A4b		30	0	0	0	27	0
ASV625	Bacteria	Planctomycetota	Planctomycetes	Pirellulales	Pirellulaceae		30	0	0	0	0	0
ASV626	Bacteria	Planctomycetota	Planctomycetes	Pirellulales	Pirellulaceae	Pirellula	30	0	0	0	0	0
ASV475	Bacteria	Proteobacteria	Alphaproteobacteria	Rhizobiales	Rhizobiales Incertae Sedis		30	0	0	14	0	0
ASV648	Bacteria	Acidobacteriota	Blastocatellia	Blastocatellales	Blastocatellaceae		29	0	0	0	0	0
ASV87	Bacteria	Proteobacteria	Gammaproteobacteria	Burkholderiales	Oxalobacteraceae	Oxalicibacterium	29	0	156	0	0	91
ASV420	Bacteria	Proteobacteria	Alphaproteobacteria	Reyranellales	Reyranellaceae	Reyranella	29	0	0	0	0	22
ASV649	Bacteria	Verrucomicrobiota	Chlamydiae	Chlamydiales	cvE6		29	0	0	0	0	0
ASV662	Bacteria	Planctomycetota	Planctomycetes	Pirellulales	Pirellulaceae	Pirellula	28	0	0	0	0	0
ASV159	Bacteria	Proteobacteria	Alphaproteobacteria	Elsterales			28	0	0	50	73	0
ASV414	Bacteria	Chloroflexi	Anaerolineae	SBR1031	A4b		27	0	0	25	0	0
ASV682	Bacteria	Proteobacteria	Alphaproteobacteria	Rhodobacterales	Rhodobacteraceae	Amaricoccus	27	0	0	0	0	0
ASV681	Bacteria	Verrucomicrobiota	Verrucomicrobiae	Opitutales	Opitutaceae	Opitutus	27	0	0	0	0	0
ASV409	Bacteria	Acidobacteriota	Vicinamibacteria	Subgroup 17			26	0	27	0	0	0
ASV22	Bacteria	Bacteroidota	Bacteroidia	Flavobacteriales	Weeksellaceae	Chryseobacterium	26	0	566	0	31	1285
ASV236	Bacteria	Bacteroidota	Bacteroidia	Flavobacteriales	Weeksellaceae	Cloacibacterium	26	0	0	0	21	63
ASV692	Bacteria	Planctomycetota	Planctomycetes	Pirellulales	Pirellulaceae	Pir4 lineage	26	0	0	0	0	0
ASV693	Bacteria	Planctomycetota	Planctomycetes	Pirellulales	Pirellulaceae	Pirellula	26	0	0	0	0	0
ASV220	Bacteria	Proteobacteria	Alphaproteobacteria	Reyranellales	Reyranellaceae	Reyranella	26	0	43	25	0	23
ASV691	Bacteria	Verrucomicrobiota	Verrucomicrobiae	Pedosphaerales	Pedosphaeraceae	ADurb.Bin063-1	26	0	0	0	0	0
ASV708	Bacteria	Acidobacteriota	Vicinamibacteria	Vicinamibacterales	Vicinamibacteraceae		25	0	0	0	0	0
ASV148	Bacteria	Actinobacteriota	Acidimicrobiia	IMCC26256			25	52	36	0	31	15
ASV317	Bacteria	Actinobacteriota	Acidimicrobiia	Microtrichales			25	26	0	0	22	0
ASV498	Bacteria	Myxococcota	Myxococcia	Myxococcales	Myxococcaceae	Archangium	25	0	0	17	0	0
ASV228	Bacteria	Planctomycetota	Planctomycetes	Isosphaerales	Isosphaeraceae	Singulisphaera	25	41	0	34	15	0
ASV512	Bacteria	Planctomycetota	Planctomycetes	Planctomycetales	Rubinisphaeraceae	SH-PL14	25	0	0	16	0	0
ASV709	Bacteria	Planctomycetota	Planctomycetes	Gemmatales	Gemmataceae		25	0	0	0	0	0
ASV707	Bacteria	Proteobacteria	Alphaproteobacteria	Rhizobiales	Hyphomicrobiaceae	Pedomicrobium	25	0	0	0	0	0
ASV231	Bacteria	Acidobacteriota	Vicinamibacteria	Subgroup 17			24	42	34	14	0	0
ASV725	Bacteria	Acidobacteriota	Acidobacteriae	Solibacterales	Solibacteraceae	Candidatus Solibacter	24	0	0	0	0	0
ASV728	Bacteria	Acidobacteriota	Vicinamibacteria	Subgroup 17			24	0	0	0	0	0
ASV726	Bacteria	Bacteroidota	Bacteroidia	Chitinophagales	Chitinophagaceae	Edaphobaculum	24	0	0	0	0	0
ASV727	Bacteria	Bacteroidota	Bacteroidia	Cytophagales	Microscillaceae		24	0	0	0	0	0
ASV191	Bacteria	Acidobacteriota	Blastocatellia	Blastocatellales	Blastocatellaceae	JGI 0001001-H03	23	52	19	0	21	18
ASV628	Bacteria	Acidobacteriota	Vicinamibacteria	Vicinamibacterales	Vicinamibacteraceae		23	0	0	7	0	0
ASV476	Bacteria	Bacteroidota	Bacteroidia	Cytophagales	Microscillaceae	Chryseolinea	23	21	0	0	0	0
ASV239	Bacteria	Planctomycetota	Planctomycetes	Pirellulales	Pirellulaceae	Pir4 lineage	23	23	0	48	14	0
ASV194	Bacteria	Proteobacteria	Alphaproteobacteria	Dongiales	Dongiaceae	Dongia	23	23	72	0	0	13
ASV273	Bacteria	Proteobacteria	Gammaproteobacteria	Methylococcales	Methylomonadaceae	Crenothrix	23	26	16	0	24	0
ASV746	Bacteria	Proteobacteria	Gammaproteobacteria	Burkholderiales	SC-I-84		23	0	0	0	0	0
ASV269	Bacteria	Verrucomicrobiota	Verrucomicrobiae	Chthoniobacterales	Chthoniobacteraceae	Chthoniobacter	23	44	0	0	0	23
ASV745	Bacteria	Verrucomicrobiota	Verrucomicrobiae	Chthoniobacterales	Chthoniobacteraceae	Candidatus Udaeobacter	23	0	0	0	0	0
ASV429	Bacteria	Acidobacteriota	Acidobacteriae	Bryobacterales	Bryobacteraceae	Bryobacter	22	0	28	0	0	0
ASV431	Bacteria	Bacteroidota	Bacteroidia	Sphingobacteriales	AKYH767		22	0	15	0	0	0
ASV760	Bacteria	Bacteroidota	Bacteroidia	Cytophagales	Microscillaceae	Ohtaekwangia	22	0	0	0	0	0
ASV391	Bacteria	Chloroflexi	Anaerolineae	SBR1031	A4b		22	15	0	12	0	0
ASV578	Archaea	Crenarchaeota	Nitrososphaeria	Nitrososphaerales	Nitrososphaeraceae		22	0	0	12	0	0
ASV208	Bacteria	Planctomycetota	Planctomycetes	Pirellulales	Pirellulaceae		22	45	0	55	0	0
ASV244	Bacteria	Planctomycetota	Planctomycetes	Planctomycetales			22	23	0	29	30	0
ASV761	Bacteria	Proteobacteria	Alphaproteobacteria				22	0	0	0	0	0
ASV260	Bacteria	Bacteroidota	Bacteroidia	Cytophagales	Microscillaceae	Ohtaekwangia	21	19	0	0	50	0
ASV569	Bacteria	Bacteroidota	Bacteroidia	Chitinophagales	Chitinophagaceae		21	0	0	14	0	0
ASV694	Bacteria	Chloroflexi	Anaerolineae	SBR1031			21	0	0	0	0	0
ASV589	Bacteria	Planctomycetota	Planctomycetes	Planctomycetales			21	0	0	0	0	0
ASV775	Bacteria	Planctomycetota	Planctomycetes	Pirellulales	Pirellulaceae	Pirellula	21	0	0	0	0	0
ASV776	Bacteria	Planctomycetota	Phycisphaerae	Tepidisphaerales	WD2101 soil group		21	0	0	0	0	0
ASV779	Bacteria	Planctomycetota	Phycisphaerae	Tepidisphaerales	WD2101 soil group		21	0	0	0	0	0
ASV292	Bacteria	Proteobacteria	Alphaproteobacteria	Rhizobiales	Rhizobiales Incertae Sedis	Nordella	21	26	0	35	0	0
ASV777	Bacteria	Proteobacteria	Gammaproteobacteria	Gammaproteobacteria Incertae Sedis	Unknown Family	Acidibacter	21	0	0	0	0	0
ASV778	Bacteria	Proteobacteria	Gammaproteobacteria	Pseudomonadales	Halieaceae	OM60(NOR5) clade	21	0	0	0	0	0
ASV805	Bacteria	Acidobacteriota	Vicinamibacteria	Vicinamibacterales	Vicinamibacteraceae	Vicinamibacter	20	0	0	0	0	0
ASV799	Bacteria	Actinobacteriota	Actinobacteria	Micromonosporales	Micromonosporaceae		20	0	0	0	0	0
ASV804	Bacteria	Bacteroidota	Bacteroidia	Sphingobacteriales	AKYH767		20	0	0	0	0	0
ASV800	Bacteria	Cyanobacteria	Cyanobacteriia	Chloroplast			20	0	0	0	0	0
ASV170	Bacteria	Firmicutes	Bacilli	Paenibacillales	Paenibacillaceae	Paenibacillus	20	32	30	14	47	0
ASV499	Bacteria	Planctomycetota	Planctomycetes	Pirellulales	Pirellulaceae		20	0	0	22	0	0
ASV801	Bacteria	Planctomycetota	Planctomycetes	Pirellulales	Pirellulaceae		20	0	0	0	0	0
ASV802	Bacteria	Planctomycetota	Phycisphaerae	S-70			20	0	0	0	0	0
ASV803	Bacteria	Proteobacteria	Gammaproteobacteria	Burkholderiales	Alcaligenaceae		20	0	0	0	0	0
ASV50	Bacteria	Acidobacteriota	Acidobacteriae	Bryobacterales	Bryobacteraceae	Bryobacter	19	99	129	29	102	97
ASV488	Bacteria	Chloroflexi	Anaerolineae	SBR1031			19	0	0	24	0	0
ASV829	Bacteria	Planctomycetota	Planctomycetes	Gemmatales	Gemmataceae		19	0	0	0	0	0
ASV301	Bacteria	Proteobacteria	Alphaproteobacteria	Caulobacterales	Caulobacteraceae	Caulobacter	19	0	0	0	22	36
ASV362	Bacteria	Proteobacteria	Alphaproteobacteria	Acetobacterales	Acetobacteraceae	Rhodopila	19	43	0	0	0	0
ASV520	Bacteria	Proteobacteria	Alphaproteobacteria	Rhizobiales	Rhizobiaceae	Pseudaminobacter	19	21	0	0	0	0
ASV828	Bacteria	Proteobacteria	Alphaproteobacteria	Caulobacterales	Hyphomonadaceae	SWB02	19	0	0	0	0	0
ASV831	Bacteria	Proteobacteria	Gammaproteobacteria	Burkholderiales	SC-I-84		19	0	0	0	0	0
ASV832	Bacteria	Proteobacteria	Gammaproteobacteria	Burkholderiales	TRA3-20		19	0	0	0	0	0
ASV830	Bacteria	Verrucomicrobiota	Verrucomicrobiae	Chthoniobacterales	Chthoniobacteraceae	Chthoniobacter	19	0	0	0	0	0
ASV102	Bacteria	Actinobacteriota	Thermoleophilia	Solirubrobacterales	67-14		18	99	20	25	62	0
ASV302	Bacteria	Bacteroidota	Bacteroidia	Chitinophagales	Chitinophagaceae	Terrimonas	18	25	34	0	0	0
ASV855	Bacteria	Chloroflexi	Chloroflexia	Chloroflexales	Roseiflexaceae		18	0	0	0	0	0
ASV590	Archaea	Crenarchaeota	Nitrososphaeria	Nitrososphaerales	Nitrososphaeraceae		18	0	0	15	0	0
ASV663	Archaea	Crenarchaeota	Nitrososphaeria	Nitrososphaerales	Nitrososphaeraceae		18	0	0	0	0	0
ASV856	Bacteria	Desulfobacterota	Desulfuromonadia	Geobacterales	Geobacteraceae	Citrifermentans	18	0	0	0	0	0
ASV500	Bacteria	Planctomycetota	Planctomycetes	Gemmatales	Gemmataceae	Fimbriiglobus	18	0	24	0	0	0
ASV854	Bacteria	RCP2-54					18	0	0	0	0	0
ASV881	Bacteria	Acidobacteriota	Subgroup 22				17	0	0	0	0	0
ASV195	Bacteria	Actinobacteriota	Thermoleophilia	Gaiellales	Gaiellaceae	Gaiella	17	26	19	38	0	22
ASV879	Bacteria	Actinobacteriota	Acidimicrobiia	Microtrichales	Microtrichaceae		17	0	0	0	0	0
ASV880	Bacteria	Chloroflexi	Anaerolineae	SBR1031			17	0	0	0	0	0
ASV883	Bacteria	Gemmatimonadota	Gemmatimonadetes	Gemmatimonadales	Gemmatimonadaceae	Gemmatimonas	17	0	0	0	0	0
ASV806	Bacteria	Latescibacterota					17	0	0	0	0	0
ASV224	Bacteria	Planctomycetota	Planctomycetes	Gemmatales	Gemmataceae		17	19	0	0	48	32
ASV882	Bacteria	Proteobacteria	Alphaproteobacteria	Micropepsales	Micropepsaceae		17	0	0	0	0	0
ASV294	Bacteria	Verrucomicrobiota	Verrucomicrobiae	Chthoniobacterales	Chthoniobacteraceae	Chthoniobacter	17	27	20	0	17	0
ASV908	Bacteria	Acidobacteriota	Subgroup 5				16	0	0	0	0	0
ASV281	Bacteria	Bacteroidota	Bacteroidia	Chitinophagales	Chitinophagaceae	Flavihumibacter	16	40	0	0	15	16
ASV695	Bacteria	Latescibacterota	Latescibacteria	Latescibacterales	Latescibacteraceae		16	0	0	0	0	0
ASV489	Bacteria	Proteobacteria	Alphaproteobacteria	Parvibaculales	Parvibaculaceae	Parvibaculum	16	0	0	0	27	0
ASV501	Bacteria	Proteobacteria	Alphaproteobacteria	Rhizobiales	Hyphomicrobiaceae	Hyphomicrobium	16	26	0	0	0	0
ASV131	Bacteria	Verrucomicrobiota	Verrucomicrobiae	Verrucomicrobiales	Verrucomicrobiaceae	Roseimicrobium	16	69	39	12	21	19
ASV907	Bacteria	Verrucomicrobiota	Verrucomicrobiae	Chthoniobacterales	Xiphinematobacteraceae	Candidatus Xiphinematobacter	16	0	0	0	0	0
ASV930	Bacteria	Acidobacteriota	Vicinamibacteria	Vicinamibacterales	Vicinamibacteraceae	Vicinamibacter	15	0	0	0	0	0
ASV931	Bacteria	Acidobacteriota	Thermoanaerobaculia	Thermoanaerobaculales	Thermoanaerobaculaceae	Subgroup 10	15	0	0	0	0	0
ASV603	Bacteria	Actinobacteriota	Actinobacteria	Micromonosporales	Micromonosporaceae	Micromonospora	15	0	0	17	0	0
ASV932	Bacteria	Bacteroidota	Bacteroidia	Chitinophagales	Chitinophagaceae		15	0	0	0	0	0
ASV293	Bacteria	Chloroflexi	Anaerolineae	Caldilineales	Caldilineaceae		15	22	0	27	18	0
ASV929	Bacteria	Chloroflexi	Anaerolineae	RBG-13-54-9			15	0	0	0	0	0
ASV128	Bacteria	Planctomycetota	BD7-11				15	0	130	0	0	28
ASV54	Bacteria	Proteobacteria	Gammaproteobacteria	Burkholderiales	Burkholderiaceae	Burkholderia-Caballeronia-Paraburkholderia	15	303	23	0	51	33
ASV450	Bacteria	Proteobacteria	Gammaproteobacteria	Burkholderiales	Nitrosomonadaceae	mle1-7	15	25	0	7	0	0
ASV965	Bacteria	Acidobacteriota	Vicinamibacteria	Vicinamibacterales			14	0	0	0	0	0
ASV780	Bacteria	Actinobacteriota	Actinobacteria	FFCH16263			14	0	0	0	0	0
ASV962	Bacteria	Actinobacteriota	Thermoleophilia	Gaiellales			14	0	0	0	0	0
ASV960	Bacteria	Bacteroidota	Bacteroidia	Flavobacteriales	Flavobacteriaceae	Flavobacterium	14	0	0	0	0	0
ASV967	Bacteria	Bacteroidota	Bacteroidia	Sphingobacteriales	Sphingobacteriaceae	Pedobacter	14	0	0	0	0	0
ASV961	Bacteria	Chloroflexi	Anaerolineae	SBR1031			14	0	0	0	0	0
ASV964	Bacteria	Chloroflexi	Anaerolineae	SBR1031			14	0	0	0	0	0
ASV966	Bacteria	Nitrospirota	Nitrospiria	Nitrospirales	Nitrospiraceae	Nitrospira	14	0	0	0	0	0
ASV614	Bacteria	Planctomycetota	Planctomycetes	Pirellulales	Pirellulaceae	Pir4 lineage	14	17	0	0	0	0
ASV963	Bacteria	Planctomycetota	Planctomycetes	Pirellulales	Pirellulaceae	Pir4 lineage	14	0	0	0	0	0
ASV968	Bacteria	Proteobacteria	Gammaproteobacteria	Methylococcales	Methylomonadaceae	Methyloglobulus	14	0	0	0	0	0
ASV959	Bacteria	Verrucomicrobiota	Verrucomicrobiae	Chthoniobacterales	Chthoniobacteraceae	Candidatus Udaeobacter	14	0	0	0	0	0
ASV415	Bacteria	Chloroflexi	Anaerolineae	SBR1031	A4b		13	29	0	0	0	0
ASV994	Bacteria	Chloroflexi	JG30-KF-CM66				13	0	0	0	0	0
ASV199	Bacteria	Cyanobacteria	Cyanobacteriia	Chloroplast			13	0	0	0	54	61
ASV353	Bacteria	Cyanobacteria	Vampirivibrionia	Vampirovibrionales	Vampirovibrionaceae	Vampirovibrio	13	25	0	0	25	0
ASV532	Bacteria	Planctomycetota	Planctomycetes	Pirellulales	Pirellulaceae	Pirellula	13	26	0	0	0	0
ASV543	Bacteria	Planctomycetota	Planctomycetes	Pirellulales	Pirellulaceae	Bythopirellula	13	0	0	9	16	0
ASV993	Bacteria	Planctomycetota	Planctomycetes	Pirellulales	Pirellulaceae	Pir4 lineage	13	0	0	0	0	0
ASV263	Bacteria	Proteobacteria	Gammaproteobacteria	Methylococcales	Methylococcaceae	Methylocaldum	13	0	22	24	0	23
ASV664	Bacteria	Actinobacteriota	Acidimicrobiia	Microtrichales	Microtrichaceae		12	0	12	0	0	0
ASV386	Bacteria	Bacteroidota	Bacteroidia	Flavobacteriales	Flavobacteriaceae	Flavobacterium	12	0	0	34	0	0
ASV544	Bacteria	Bacteroidota	Bacteroidia	Flavobacteriales	Flavobacteriaceae	Flavobacterium	12	0	26	0	0	0
ASV615	Bacteria	Chloroflexi	Anaerolineae	RBG-13-54-9			12	0	0	0	19	0
ASV1018	Bacteria	Chloroflexi	TK10				12	0	0	0	0	0
ASV696	Bacteria	Cyanobacteria	Cyanobacteriia	Chloroplast			12	0	0	0	0	14
ASV1020	Bacteria	Elusimicrobiota	Lineage IIb				12	0	0	0	0	0
ASV55	Bacteria	Firmicutes	Bacilli	Thermoactinomycetales	Thermoactinomycetaceae	Thermoactinomyces	12	19	26	0	359	0
ASV1019	Bacteria	Patescibacteria	Saccharimonadia	Saccharimonadales	LWQ8		12	0	0	0	0	0
ASV1017	Bacteria	Proteobacteria	Alphaproteobacteria	Rhizobiales	Beijerinckiaceae	alphaI cluster	12	0	0	0	0	0
ASV278	Bacteria	Acidobacteriota	Vicinamibacteria	Vicinamibacterales			0	88	0	0	0	0
ASV291	Bacteria	Acidobacteriota	Vicinamibacteria	Vicinamibacterales	Vicinamibacteraceae	Luteitalea	0	54	29	0	0	0
ASV203	Bacteria	Acidobacteriota	Vicinamibacteria	Vicinamibacterales			0	52	72	0	0	0
ASV444	Bacteria	Acidobacteriota	Blastocatellia	Blastocatellales	Blastocatellaceae	JGI 0001001-H03	0	48	0	0	0	0
ASV469	Bacteria	Acidobacteriota	Vicinamibacteria	Vicinamibacterales			0	45	0	0	0	0
ASV491	Bacteria	Acidobacteriota	Vicinamibacteria	Vicinamibacterales			0	43	0	0	0	0
ASV503	Bacteria	Acidobacteriota	Vicinamibacteria	Vicinamibacterales			0	42	0	0	0	0
ASV534	Bacteria	Acidobacteriota	Vicinamibacteria	Vicinamibacterales			0	39	0	0	0	0
ASV571	Bacteria	Acidobacteriota	Vicinamibacteria	Vicinamibacterales	Vicinamibacteraceae		0	35	0	0	0	0
ASV591	Bacteria	Acidobacteriota	Blastocatellia	Blastocatellales	Blastocatellaceae	JGI 0001001-H03	0	33	0	0	0	0
ASV634	Bacteria	Acidobacteriota	Vicinamibacteria	Subgroup 17			0	30	0	0	0	0
ASV650	Bacteria	Acidobacteriota	Vicinamibacteria	Vicinamibacterales			0	29	0	0	0	0
ASV651	Bacteria	Acidobacteriota	Vicinamibacteria	Vicinamibacterales			0	29	0	0	0	0
ASV712	Bacteria	Acidobacteriota	Acidobacteriae	Acidobacteriales	Acidobacteriaceae (Subgroup 1)	Edaphobacter	0	25	0	0	0	0
ASV595	Bacteria	Acidobacteriota	Vicinamibacteria	Vicinamibacterales	Vicinamibacteraceae		0	22	11	0	0	0
ASV834	Bacteria	Acidobacteriota	Acidobacteriae	Acidobacteriales	Acidobacteriaceae (Subgroup 1)	Acidipila-Silvibacterium	0	19	0	0	0	0
ASV858	Bacteria	Acidobacteriota	Acidobacteriae	Bryobacterales	Bryobacteraceae	Bryobacter	0	18	0	0	0	0
ASV885	Bacteria	Acidobacteriota	Acidobacteriae	Bryobacterales	Bryobacteraceae	Bryobacter	0	17	0	0	0	0
ASV133	Bacteria	Acidobacteriota	Vicinamibacteria	Vicinamibacterales			0	0	87	0	87	0
ASV368	Bacteria	Acidobacteriota	Vicinamibacteria	Vicinamibacterales			0	0	61	0	0	0
ASV251	Bacteria	Acidobacteriota	Vicinamibacteria	Vicinamibacterales	Vicinamibacteraceae		0	0	53	25	0	24
ASV753	Bacteria	Acidobacteriota	Blastocatellia	Blastocatellales	Blastocatellaceae		0	0	23	0	0	0
ASV788	Bacteria	Acidobacteriota	Thermoanaerobaculia	Thermoanaerobaculales	Thermoanaerobaculaceae	Subgroup 10	0	0	21	0	0	0
ASV767	Bacteria	Acidobacteriota	Blastocatellia	Blastocatellales	Blastocatellaceae	JGI 0001001-H03	0	0	13	0	0	0
ASV388	Bacteria	Acidobacteriota	Vicinamibacteria	Vicinamibacterales			0	0	0	58	0	0
ASV622	Bacteria	Acidobacteriota	Subgroup 18				0	0	0	31	0	0
ASV1201	Bacteria	Acidobacteriota	Acidobacteriae	Paludibaculum			0	0	0	8	0	0
ASV370	Bacteria	Acidobacteriota	Vicinamibacteria	Vicinamibacterales	Vicinamibacteraceae		0	0	0	0	0	61
ASV688	Bacteria	Acidobacteriota	Acidobacteriae	Solibacterales	Solibacteraceae	Candidatus Solibacter	0	0	0	0	27	0
ASV724	Bacteria	Acidobacteriota	Acidobacteriae	Solibacterales	Solibacteraceae	Candidatus Solibacter	0	0	0	0	0	25
ASV887	Bacteria	Acidobacteriota	Acidobacteriae	Acidobacteriales			0	0	0	0	0	0
ASV988	Bacteria	Acidobacteriota	Vicinamibacteria	Vicinamibacterales	Vicinamibacteraceae	Vicinamibacter	0	0	0	0	14	0
ASV1013	Bacteria	Acidobacteriota	Acidobacteriae				0	0	0	0	13	0
ASV1029	Bacteria	Acidobacteriota	Vicinamibacteria	Vicinamibacterales	Vicinamibacteraceae		0	0	0	0	0	0
ASV1043	Bacteria	Acidobacteriota	Blastocatellia	Blastocatellales	Blastocatellaceae	Stenotrophobacter	0	0	0	0	12	0
ASV1079	Bacteria	Acidobacteriota	Thermoanaerobaculia	Thermoanaerobaculales	Thermoanaerobaculaceae	Subgroup 10	0	0	0	0	0	11
ASV1087	Bacteria	Acidobacteriota	Vicinamibacteria	Vicinamibacterales	Vicinamibacteraceae		0	0	0	0	0	0
ASV1097	Bacteria	Acidobacteriota	Blastocatellia	Blastocatellales	Blastocatellaceae	JGI 0001001-H03	0	0	0	0	0	0
ASV1164	Bacteria	Acidobacteriota	Vicinamibacteria	Subgroup 17			0	0	0	0	0	9
ASV1211	Bacteria	Acidobacteriota	Acidobacteriae	Bryobacterales	Bryobacteraceae	Bryobacter	0	0	0	0	0	0
ASV1226	Bacteria	Acidobacteriota	Acidobacteriae	Paludibaculum			0	0	0	0	0	0
ASV1248	Bacteria	Acidobacteriota	Thermoanaerobaculia	Thermoanaerobaculales	Thermoanaerobaculaceae	Subgroup 10	0	0	0	0	0	0
ASV1265	Bacteria	Acidobacteriota	Acidobacteriae	Solibacterales	Solibacteraceae	Candidatus Solibacter	0	0	0	0	0	0
ASV1266	Bacteria	Acidobacteriota	Acidobacteriae	Acidobacteriales	Acidobacteriaceae (Subgroup 1)	Acidipila-Silvibacterium	0	0	0	0	0	0
ASV1267	Bacteria	Acidobacteriota	Blastocatellia	11-24			0	0	0	0	0	0
ASV1297	Bacteria	Acidobacteriota	Thermoanaerobaculia	Thermoanaerobaculales	Thermoanaerobaculaceae	Subgroup 10	0	0	0	0	0	0
ASV1303	Bacteria	Acidobacteriota	Acidobacteriae	Paludibaculum			0	0	0	0	0	0
ASV1321	Bacteria	Acidobacteriota	Blastocatellia	11-24			0	0	0	0	0	0
ASV1323	Bacteria	Acidobacteriota	Acidobacteriae	Bryobacterales	Bryobacteraceae	Bryobacter	0	0	0	0	0	0
ASV1325	Bacteria	Acidobacteriota	Blastocatellia	Blastocatellales	Blastocatellaceae	Blastocatella	0	0	0	0	0	0
ASV1328	Bacteria	Acidobacteriota	Blastocatellia	11-24			0	0	0	0	0	0
ASV101	Bacteria	Actinobacteriota	Actinobacteria	Corynebacteriales	Mycobacteriaceae	Mycobacterium	0	81	0	0	94	60
ASV226	Bacteria	Actinobacteriota	Actinobacteria	Propionibacteriales	Nocardioidaceae	Nocardioides	0	81	35	0	0	0
ASV147	Bacteria	Actinobacteriota	Actinobacteria	Streptomycetales	Streptomycetaceae	Streptomyces	0	77	0	0	67	16
ASV56	Bacteria	Actinobacteriota	Actinobacteria	Micromonosporales	Micromonosporaceae	Luedemannella	0	66	0	66	266	17
ASV305	Bacteria	Actinobacteriota	Actinobacteria	Micrococcales	Cellulomonadaceae	Oerskovia	0	64	12	0	0	0
ASV378	Bacteria	Actinobacteriota	Acidimicrobiia	IMCC26256			0	59	0	0	0	0
ASV221	Bacteria	Actinobacteriota	Thermoleophilia	Gaiellales	Gaiellaceae	Gaiella	0	52	29	0	19	17
ASV210	Bacteria	Actinobacteriota	Actinobacteria	Pseudonocardiales	Pseudonocardiaceae	Pseudonocardia	0	46	37	16	22	0
ASV461	Bacteria	Actinobacteriota	Thermoleophilia	Gaiellales			0	46	0	0	0	0
ASV324	Bacteria	Actinobacteriota	Actinobacteria	Propionibacteriales	Nocardioidaceae	Marmoricola	0	44	27	0	0	0
ASV156	Bacteria	Actinobacteriota	Thermoleophilia	Solirubrobacterales	67-14		0	39	58	0	0	55
ASV535	Bacteria	Actinobacteriota	Acidimicrobiia	Microtrichales	Microtrichaceae		0	39	0	0	0	0
ASV594	Bacteria	Actinobacteriota	Actinobacteria	Micrococcales	Demequinaceae	Demequina	0	33	0	0	0	0
ASV76	Bacteria	Actinobacteriota	Actinobacteria	Micrococcales	Microbacteriaceae	Leifsonia	0	32	164	0	49	75
ASV605	Bacteria	Actinobacteriota	Actinobacteria	Micromonosporales	Micromonosporaceae	Micromonospora	0	32	0	0	0	0
ASV410	Bacteria	Actinobacteriota	Actinobacteria	Kineosporiales	Kineosporiaceae	Kineosporia	0	30	0	23	0	0
ASV288	Bacteria	Actinobacteriota	Acidimicrobiia	Microtrichales			0	27	29	0	0	28
ASV683	Bacteria	Actinobacteriota	Acidimicrobiia	Microtrichales	Ilumatobacteraceae	Ilumatobacter	0	27	0	0	0	0
ASV684	Bacteria	Actinobacteriota	Actinobacteria	Propionibacteriales	Nocardioidaceae	Nocardioides	0	27	0	0	0	0
ASV51	Bacteria	Actinobacteriota	Actinobacteria	Streptosporangiales	Thermomonosporaceae	Actinomadura	0	25	22	4	396	10
ASV711	Bacteria	Actinobacteriota	Actinobacteria	Micromonosporales	Micromonosporaceae	Actinoplanes	0	25	0	0	0	0
ASV730	Bacteria	Actinobacteriota	Thermoleophilia	Solirubrobacterales	67-14		0	24	0	0	0	0
ASV731	Bacteria	Actinobacteriota	Thermoleophilia	Solirubrobacterales	67-14		0	24	0	0	0	0
ASV604	Bacteria	Actinobacteriota	Thermoleophilia	Gaiellales			0	23	0	0	0	0
ASV536	Bacteria	Actinobacteriota	Acidimicrobiia	Microtrichales	Iamiaceae	Iamia	0	21	0	0	0	18
ASV808	Bacteria	Actinobacteriota	Actinobacteria	Micrococcales	Intrasporangiaceae	Pedococcus-Phycicoccus	0	20	0	0	0	0
ASV657	Bacteria	Actinobacteriota	Thermoleophilia	Solirubrobacterales	Solirubrobacteraceae	Parviterribacter	0	18	11	0	0	0
ASV863	Bacteria	Actinobacteriota	Thermoleophilia	Gaiellales			0	18	0	0	0	0
ASV864	Bacteria	Actinobacteriota	Thermoleophilia	Gaiellales			0	18	0	0	0	0
ASV867	Bacteria	Actinobacteriota	Acidimicrobiia	Microtrichales	Microtrichaceae		0	18	0	0	0	0
ASV912	Bacteria	Actinobacteriota	Acidimicrobiia	IMCC26256			0	16	0	0	0	0
ASV150	Bacteria	Actinobacteriota	Thermoleophilia	Solirubrobacterales	67-14		0	0	105	0	0	53
ASV184	Bacteria	Actinobacteriota	Actinobacteria	Streptomycetales	Streptomycetaceae	Kitasatospora	0	0	53	0	54	29
ASV234	Bacteria	Actinobacteriota	Actinobacteria	Micromonosporales	Micromonosporaceae		0	0	52	0	35	25
ASV456	Bacteria	Actinobacteriota	Actinobacteria	Propionibacteriales	Nocardioidaceae	Marmoricola	0	0	47	0	0	0
ASV582	Bacteria	Actinobacteriota	Thermoleophilia	Solirubrobacterales	67-14		0	0	34	0	0	0
ASV686	Bacteria	Actinobacteriota	Thermoleophilia	Solirubrobacterales	67-14		0	0	27	0	0	0
ASV702	Bacteria	Actinobacteriota	Acidimicrobiia	IMCC26256			0	0	26	0	0	0
ASV720	Bacteria	Actinobacteriota	Actinobacteria	Corynebacteriales	Mycobacteriaceae	Mycobacterium	0	0	25	0	0	0
ASV91	Bacteria	Actinobacteriota	Actinobacteria	Micrococcales	Micrococcaceae	Paeniglutamicibacter	0	0	23	34	0	207
ASV919	Bacteria	Actinobacteriota	Actinobacteria	Micrococcales	Microbacteriaceae	Agromyces	0	0	16	0	0	0
ASV981	Bacteria	Actinobacteriota	Thermoleophilia	Gaiellales			0	0	14	0	0	0
ASV1067	Bacteria	Actinobacteriota	Thermoleophilia	Solirubrobacterales	Solirubrobacteraceae		0	0	11	0	0	0
ASV538	Bacteria	Actinobacteriota	Actinobacteria	Corynebacteriales	Mycobacteriaceae	Mycobacterium	0	0	0	39	0	0
ASV167	Bacteria	Actinobacteriota	Actinobacteria	Micromonosporales	Micromonosporaceae	Luedemannella	0	0	0	35	110	0
ASV597	Bacteria	Actinobacteriota	Actinobacteria	Micromonosporales	Micromonosporaceae		0	0	0	33	0	0
ASV704	Bacteria	Actinobacteriota	Acidimicrobiia	Microtrichales			0	0	0	26	0	0
ASV367	Bacteria	Actinobacteriota	Actinobacteria	Streptosporangiales	Thermomonosporaceae		0	0	0	21	13	18
ASV819	Bacteria	Actinobacteriota	Actinobacteria	Micromonosporales	Micromonosporaceae	Dactylosporangium	0	0	0	20	0	0
ASV895	Bacteria	Actinobacteriota	Actinobacteria	Frankiales	Acidothermaceae	Acidothermus	0	0	0	17	0	0
ASV786	Bacteria	Actinobacteriota	Thermoleophilia	Solirubrobacterales	Solirubrobacteraceae	Conexibacter	0	0	0	10	0	0
ASV1151	Bacteria	Actinobacteriota	Acidimicrobiia	Microtrichales	Microtrichaceae		0	0	0	9	0	0
ASV1153	Bacteria	Actinobacteriota	Actinobacteria	PeM15			0	0	0	9	0	0
ASV1239	Bacteria	Actinobacteriota	Actinobacteria	Streptosporangiales	Thermomonosporaceae		0	0	0	7	0	0
ASV969	Bacteria	Actinobacteriota	Acidimicrobiia	Microtrichales			0	0	0	5	0	0
ASV211	Bacteria	Actinobacteriota	Actinobacteria	Corynebacteriales	Dietziaceae	Dietzia	0	0	0	0	121	0
ASV277	Bacteria	Actinobacteriota	Actinobacteria	Micrococcales	Microbacteriaceae	Curtobacterium	0	0	0	0	0	89
ASV359	Bacteria	Actinobacteriota	Actinobacteria	Micromonosporales	Micromonosporaceae	Micromonospora	0	0	0	0	63	0
ASV397	Bacteria	Actinobacteriota	Actinobacteria	Propionibacteriales	Nocardioidaceae	Actinopolymorpha	0	0	0	0	56	0
ASV437	Bacteria	Actinobacteriota	Actinobacteria	Streptosporangiales	Thermomonosporaceae	[Streptomyces] thermoautotrophicus	0	0	0	0	43	0
ASV508	Bacteria	Actinobacteriota	Actinobacteria	Micrococcales	Microbacteriaceae	Diaminobutyricimonas	0	0	0	0	42	0
ASV516	Bacteria	Actinobacteriota	Thermoleophilia	Solirubrobacterales	67-14		0	0	0	0	41	0
ASV598	Bacteria	Actinobacteriota	Actinobacteria	Propionibacteriales	Nocardioidaceae	Thermasporomyces	0	0	0	0	33	0
ASV642	Bacteria	Actinobacteriota	Actinobacteria	Propionibacteriales	Nocardioidaceae	Thermasporomyces	0	0	0	0	30	0
ASV770	Bacteria	Actinobacteriota	Actinobacteria	Micromonosporales	Micromonosporaceae	Luedemannella	0	0	0	0	22	0
ASV772	Bacteria	Actinobacteriota	Thermoleophilia	Solirubrobacterales	Solirubrobacteraceae	JCM 18997	0	0	0	0	22	0
ASV848	Bacteria	Actinobacteriota	Actinobacteria	Frankiales			0	0	0	0	19	0
ASV889	Bacteria	Actinobacteriota	Thermoleophilia	Gaiellales			0	0	0	0	0	0
ASV957	Bacteria	Actinobacteriota	Coriobacteriia	OPB41			0	0	0	0	0	15
ASV991	Bacteria	Actinobacteriota	Actinobacteria	Micrococcales	Cellulomonadaceae	Cellulomonas	0	0	0	0	0	14
ASV997	Bacteria	Actinobacteriota	Acidimicrobiia	Microtrichales	Ilumatobacteraceae	CL500-29 marine group	0	0	0	0	0	0
ASV1059	Bacteria	Actinobacteriota	Thermoleophilia	Gaiellales			0	0	0	0	0	0
ASV1061	Bacteria	Actinobacteriota	Actinobacteria	Micromonosporales	Micromonosporaceae	Actinoplanes	0	0	0	0	0	0
ASV1077	Bacteria	Actinobacteriota	Acidimicrobiia	Microtrichales	Microtrichaceae	IMCC26207	0	0	0	0	11	0
ASV1128	Bacteria	Actinobacteriota	Actinobacteria	Frankiales	Sporichthyaceae	Longivirga	0	0	0	0	0	10
ASV1158	Bacteria	Actinobacteriota	Acidimicrobiia	Microtrichales	Ilumatobacteraceae	CL500-29 marine group	0	0	0	0	0	0
ASV1257	Bacteria	Actinobacteriota	MB-A2-108				0	0	0	0	0	0
ASV1263	Bacteria	Actinobacteriota	Thermoleophilia	Solirubrobacterales	67-14		0	0	0	0	0	0
ASV1264	Bacteria	Actinobacteriota	Acidimicrobiia	Microtrichales			0	0	0	0	0	0
ASV1268	Bacteria	Actinobacteriota	Actinobacteria	Frankiales	Acidothermaceae	Acidothermus	0	0	0	0	0	0
ASV1282	Bacteria	Actinobacteriota	Acidimicrobiia	Microtrichales	Microtrichaceae	IMCC26207	0	0	0	0	0	0
ASV636	Bacteria	Armatimonadota	Armatimonadia	Armatimonadales			0	22	0	0	0	0
ASV946	Bacteria	Armatimonadota					0	0	0	15	0	0
ASV1372	Bacteria	Armatimonadota	Armatimonadia	Armatimonadales	Armatimonadaceae	Armatimonas	0	0	0	3	0	0
ASV807	Bacteria	Armatimonadota	Armatimonadia	Armatimonadales			0	0	0	0	13	0
ASV1289	Bacteria	Armatimonadota	Chthonomonadetes	Chthonomonadales			0	0	0	0	0	0
ASV1327	Bacteria	Armatimonadota					0	0	0	0	0	0
ASV1400	Bacteria	Armatimonadota	Chthonomonadetes	Chthonomonadales	Chthonomonadaceae	Chthonomonas	0	0	0	0	0	0
ASV1404	Bacteria	Armatimonadota					0	0	0	0	0	0
ASV72	Bacteria	Bacteroidota	Bacteroidia	Flavobacteriales	Flavobacteriaceae	Flavobacterium	0	329	0	0	0	0
ASV319	Bacteria	Bacteroidota	Bacteroidia	Flavobacteriales	Flavobacteriaceae	Flavobacterium	0	72	0	0	0	0
ASV365	Bacteria	Bacteroidota	Bacteroidia	Chitinophagales	Chitinophagaceae	Terrimonas	0	61	0	0	0	0
ASV17	Bacteria	Bacteroidota	Bacteroidia	Flavobacteriales	Weeksellaceae	Chryseobacterium	0	51	282	0	198	1961
ASV222	Bacteria	Bacteroidota	Bacteroidia	Chitinophagales	Chitinophagaceae	Terrimonas	0	46	52	0	0	19
ASV350	Bacteria	Bacteroidota	Bacteroidia	Chitinophagales	Chitinophagaceae		0	38	0	0	15	11
ASV546	Bacteria	Bacteroidota	Bacteroidia	Chitinophagales	Chitinophagaceae	Edaphobaculum	0	34	0	4	0	0
ASV617	Bacteria	Bacteroidota	Bacteroidia	Cytophagales	Microscillaceae		0	31	0	0	0	0
ASV618	Bacteria	Bacteroidota	Bacteroidia	Flavobacteriales	Flavobacteriaceae	Flavobacterium	0	31	0	0	0	0
ASV620	Bacteria	Bacteroidota	Bacteroidia	Flavobacteriales	Flavobacteriaceae	Flavobacterium	0	31	0	0	0	0
ASV454	Bacteria	Bacteroidota	Bacteroidia	Chitinophagales	Chitinophagaceae	Parafilimonas	0	30	17	0	0	0
ASV631	Bacteria	Bacteroidota	Bacteroidia	Flavobacteriales	Flavobacteriaceae	Flavobacterium	0	30	0	0	0	0
ASV655	Bacteria	Bacteroidota	Bacteroidia	Flavobacteriales	Flavobacteriaceae	Flavobacterium	0	29	0	0	0	0
ASV656	Bacteria	Bacteroidota	Bacteroidia	Flavobacteriales	NS9 marine group		0	29	0	0	0	0
ASV668	Bacteria	Bacteroidota	Bacteroidia	Flavobacteriales	Flavobacteriaceae	Flavobacterium	0	28	0	0	0	0
ASV669	Bacteria	Bacteroidota	Bacteroidia	Flavobacteriales	Flavobacteriaceae	Flavobacterium	0	28	0	0	0	0
ASV306	Bacteria	Bacteroidota	Bacteroidia	Chitinophagales	Saprospiraceae		0	26	28	0	15	0
ASV481	Bacteria	Bacteroidota	Bacteroidia	Chitinophagales	Chitinophagaceae	Ferruginibacter	0	24	0	0	0	20
ASV504	Bacteria	Bacteroidota	Bacteroidia	Chitinophagales	Chitinophagaceae	Ferruginibacter	0	23	19	0	0	0
ASV270	Bacteria	Bacteroidota	Bacteroidia	Chitinophagales	Chitinophagaceae		0	22	29	0	22	17
ASV765	Bacteria	Bacteroidota	Bacteroidia	Chitinophagales	Chitinophagaceae	Aurantisolimonas	0	22	0	0	0	0
ASV810	Bacteria	Bacteroidota	Bacteroidia	Sphingobacteriales	Sphingobacteriaceae	Pedobacter	0	20	0	0	0	0
ASV813	Bacteria	Bacteroidota	Bacteroidia	Cytophagales	Cytophagaceae	Cytophaga	0	20	0	0	0	0
ASV700	Bacteria	Bacteroidota	Bacteroidia	Cytophagales	Microscillaceae	OLB12	0	18	0	0	0	0
ASV857	Bacteria	Bacteroidota	Bacteroidia	Cytophagales	Microscillaceae	Ohtaekwangia	0	18	0	0	0	0
ASV886	Bacteria	Bacteroidota	Bacteroidia	Cytophagales	Microscillaceae	Hassallia	0	17	0	0	0	0
ASV554	Bacteria	Bacteroidota	Bacteroidia	Chitinophagales	Saprospiraceae		0	16	21	0	0	0
ASV701	Bacteria	Bacteroidota	Bacteroidia	Cytophagales	Microscillaceae		0	15	11	0	0	0
ASV937	Bacteria	Bacteroidota	Bacteroidia	Flavobacteriales	Flavobacteriaceae	Flavobacterium	0	15	0	0	0	0
ASV940	Bacteria	Bacteroidota	Bacteroidia	Chitinophagales	Chitinophagaceae	Dinghuibacter	0	15	0	0	0	0
ASV25	Bacteria	Bacteroidota	Bacteroidia	Flavobacteriales	Flavobacteriaceae	Flavobacterium	0	0	912	0	0	404
ASV31	Bacteria	Bacteroidota	Bacteroidia	Flavobacteriales	Flavobacteriaceae	Flavobacterium	0	0	784	0	0	63
ASV32	Bacteria	Bacteroidota	Bacteroidia	Flavobacteriales	Flavobacteriaceae	Flavobacterium	0	0	549	0	0	287
ASV163	Bacteria	Bacteroidota	Bacteroidia	Flavobacteriales	Flavobacteriaceae	Flavobacterium	0	0	148	0	0	0
ASV98	Bacteria	Bacteroidota	Bacteroidia	Sphingobacteriales	Sphingobacteriaceae	Pedobacter	0	0	147	0	0	94
ASV106	Bacteria	Bacteroidota	Bacteroidia	Flavobacteriales	Weeksellaceae	Chryseobacterium	0	0	92	0	0	128
ASV274	Bacteria	Bacteroidota	Bacteroidia	Flavobacteriales	Flavobacteriaceae	Flavobacterium	0	0	89	0	0	0
ASV84	Bacteria	Bacteroidota	Bacteroidia	Flavobacteriales	Weeksellaceae	Chryseobacterium	0	0	88	0	43	168
ASV248	Bacteria	Bacteroidota	Bacteroidia	Flavobacteriales	Flavobacteriaceae	Flavobacterium	0	0	81	0	0	22
ASV112	Bacteria	Bacteroidota	Bacteroidia	Sphingobacteriales	Sphingobacteriaceae	Pedobacter	0	0	69	0	0	136
ASV135	Bacteria	Bacteroidota	Bacteroidia	Sphingobacteriales	Sphingobacteriaceae	Sphingobacterium	0	0	68	0	0	103
ASV198	Bacteria	Bacteroidota	Bacteroidia	Flavobacteriales	Weeksellaceae	Chryseobacterium	0	0	65	0	0	64
ASV254	Bacteria	Bacteroidota	Bacteroidia	Chitinophagales	Chitinophagaceae	Taibaiella	0	0	49	0	0	50
ASV38	Bacteria	Bacteroidota	Bacteroidia	Flavobacteriales	Flavobacteriaceae	Flavobacterium	0	0	40	0	0	631
ASV380	Bacteria	Bacteroidota	Bacteroidia	Chitinophagales	Chitinophagaceae	Taibaiella	0	0	29	0	0	30
ASV703	Bacteria	Bacteroidota	Bacteroidia	Chitinophagales	Chitinophagaceae	Terrimonas	0	0	26	0	0	0
ASV718	Bacteria	Bacteroidota	Bacteroidia	Sphingobacteriales	Sphingobacteriaceae	Sphingobacterium	0	0	25	0	0	0
ASV719	Bacteria	Bacteroidota	Bacteroidia	Sphingobacteriales	Sphingobacteriaceae	Pedobacter	0	0	25	0	0	0
ASV79	Bacteria	Bacteroidota	Bacteroidia	Flavobacteriales	Flavobacteriaceae	Flavobacterium	0	0	24	0	17	276
ASV752	Bacteria	Bacteroidota	Bacteroidia	Sphingobacteriales	Sphingobacteriaceae	Pedobacter	0	0	23	0	0	0
ASV616	Bacteria	Bacteroidota	Kryptonia	Kryptoniales	BSV26		0	0	21	0	0	0
ASV621	Bacteria	Bacteroidota	Bacteroidia	Chitinophagales	Chitinophagaceae	Sediminibacterium	0	0	19	0	0	0
ASV869	Bacteria	Bacteroidota	Bacteroidia	Flavobacteriales	Weeksellaceae	Elizabethkingia	0	0	18	0	0	0
ASV710	Bacteria	Bacteroidota	Bacteroidia	Cytophagales	Microscillaceae		0	0	17	0	0	0
ASV396	Bacteria	Bacteroidota	Bacteroidia	Chitinophagales	Chitinophagaceae	Filimonas	0	0	16	0	24	16
ASV916	Bacteria	Bacteroidota	Bacteroidia	Chitinophagales	Chitinophagaceae	Flavisolibacter	0	0	16	0	0	0
ASV23	Bacteria	Bacteroidota	Bacteroidia	Sphingobacteriales	Sphingobacteriaceae	Sphingobacterium	0	0	0	123	0	1437
ASV821	Bacteria	Bacteroidota	Bacteroidia	Chitinophagales	Chitinophagaceae	Ferruginibacter	0	0	0	20	0	0
ASV984	Bacteria	Bacteroidota	Bacteroidia	Bacteroidales	Dysgonomonadaceae	Dysgonomonas	0	0	0	14	0	0
ASV1036	Bacteria	Bacteroidota	Bacteroidia	Bacteroidales	Bacteroidetes vadinHA17		0	0	0	12	0	0
ASV1073	Bacteria	Bacteroidota	Ignavibacteria	SJA-28			0	0	0	11	0	0
ASV1112	Bacteria	Bacteroidota	Ignavibacteria	SJA-28			0	0	0	10	0	0
ASV1202	Bacteria	Bacteroidota	Bacteroidia	Chitinophagales	Saprospiraceae		0	0	0	8	0	0
ASV791	Bacteria	Bacteroidota	Bacteroidia	Sphingobacteriales	Lentimicrobiaceae		0	0	0	6	0	10
ASV1272	Bacteria	Bacteroidota	Bacteroidia	Chitinophagales	Saprospiraceae		0	0	0	6	0	0
ASV823	Bacteria	Bacteroidota	Bacteroidia	Chitinophagales	Chitinophagaceae	Chitinophaga	0	0	0	5	15	0
ASV1343	Bacteria	Bacteroidota	Ignavibacteria	Ignavibacteriales	PHOS-HE36		0	0	0	4	0	0
ASV1344	Bacteria	Bacteroidota	Bacteroidia	Cytophagales	Spirosomaceae		0	0	0	4	0	0
ASV1374	Bacteria	Bacteroidota	Bacteroidia	Flavobacteriales	NS9 marine group		0	0	0	3	0	0
ASV94	Bacteria	Bacteroidota	Bacteroidia	Flavobacteriales	Flavobacteriaceae	Flavobacterium	0	0	0	0	0	245
ASV212	Bacteria	Bacteroidota	Bacteroidia	Flavobacteriales	Flavobacteriaceae	Flavobacterium	0	0	0	0	0	121
ASV256	Bacteria	Bacteroidota	Bacteroidia	Flavobacteriales	Flavobacteriaceae	Flavobacterium	0	0	0	0	0	99
ASV360	Bacteria	Bacteroidota	Bacteroidia	Sphingobacteriales	Sphingobacteriaceae	Sphingobacterium	0	0	0	0	0	63
ASV402	Bacteria	Bacteroidota	Bacteroidia	Sphingobacteriales	Sphingobacteriaceae	Mucilaginibacter	0	0	0	0	0	55
ASV449	Bacteria	Bacteroidota	Bacteroidia	Bacteroidales	Prolixibacteraceae		0	0	0	0	26	22
ASV541	Bacteria	Bacteroidota	Bacteroidia	Chitinophagales	Chitinophagaceae	Terrimonas	0	0	0	0	0	39
ASV551	Bacteria	Bacteroidota	Bacteroidia	Flavobacteriales	Flavobacteriaceae	Flavobacterium	0	0	0	0	0	38
ASV601	Bacteria	Bacteroidota	Bacteroidia	Chitinophagales	Chitinophagaceae	Pseudoflavitalea	0	0	0	0	0	33
ASV640	Bacteria	Bacteroidota	Bacteroidia	Chitinophagales	Chitinophagaceae	Puia	0	0	0	0	30	0
ASV647	Bacteria	Bacteroidota	Bacteroidia	Chitinophagales	Chitinophagaceae	Puia	0	0	0	0	0	30
ASV660	Bacteria	Bacteroidota	Bacteroidia	Chitinophagales	Chitinophagaceae	Filimonas	0	0	0	0	29	0
ASV706	Bacteria	Bacteroidota	Bacteroidia	Flavobacteriales	Weeksellaceae	Elizabethkingia	0	0	0	0	0	26
ASV762	Bacteria	Bacteroidota	Bacteroidia	Chitinophagales	Chitinophagaceae		0	0	0	0	0	0
ASV794	Bacteria	Bacteroidota	Bacteroidia	Chitinophagales	Chitinophagaceae	Taibaiella	0	0	0	0	0	21
ASV795	Bacteria	Bacteroidota	Bacteroidia	Cytophagales	Spirosomaceae	Dyadobacter	0	0	0	0	0	21
ASV852	Bacteria	Bacteroidota	Ignavibacteria	SJA-28			0	0	0	0	0	19
ASV893	Bacteria	Bacteroidota	Bacteroidia	Sphingobacteriales	Sphingobacteriaceae	Mucilaginibacter	0	0	0	0	0	12
ASV899	Bacteria	Bacteroidota	Bacteroidia	Chitinophagales	Chitinophagaceae	Edaphobaculum	0	0	0	0	17	0
ASV928	Bacteria	Bacteroidota	Bacteroidia	Bacteroidales	Prolixibacteraceae	BSV13	0	0	0	0	0	16
ASV933	Bacteria	Bacteroidota	Bacteroidia	Cytophagales	Microscillaceae		0	0	0	0	0	0
ASV936	Bacteria	Bacteroidota	Bacteroidia	Sphingobacteriales	AKYH767		0	0	0	0	0	0
ASV952	Bacteria	Bacteroidota	Bacteroidia	Chitinophagales	Chitinophagaceae		0	0	0	0	15	0
ASV977	Bacteria	Bacteroidota	Bacteroidia	Chitinophagales	Chitinophagaceae	Puia	0	0	0	0	0	0
ASV1000	Bacteria	Bacteroidota	Bacteroidia	Chitinophagales	Chitinophagaceae	Ferruginibacter	0	0	0	0	0	0
ASV1001	Bacteria	Bacteroidota	Bacteroidia	Cytophagales	Microscillaceae	Ohtaekwangia	0	0	0	0	0	0
ASV1009	Bacteria	Bacteroidota	Bacteroidia	Chitinophagales	Chitinophagaceae		0	0	0	0	13	0
ASV1027	Bacteria	Bacteroidota	Bacteroidia	Chitinophagales	Chitinophagaceae	Aurantisolimonas	0	0	0	0	0	0
ASV1042	Bacteria	Bacteroidota	Kryptonia	Kryptoniales	BSV26		0	0	0	0	12	0
ASV1044	Bacteria	Bacteroidota	Bacteroidia	Cytophagales	Spirosomaceae	Spirosoma	0	0	0	0	0	12
ASV1051	Bacteria	Bacteroidota	Bacteroidia	Chitinophagales	Saprospiraceae		0	0	0	0	0	0
ASV1083	Bacteria	Bacteroidota	Kapabacteria	Kapabacteriales			0	0	0	0	0	11
ASV1094	Bacteria	Bacteroidota	Bacteroidia	Cytophagales	Microscillaceae	OLB12	0	0	0	0	0	0
ASV1096	Bacteria	Bacteroidota	Bacteroidia	Chitinophagales	Chitinophagaceae	Niastella	0	0	0	0	0	0
ASV1098	Bacteria	Bacteroidota	Bacteroidia	Cytophagales	Cytophagaceae	Sporocytophaga	0	0	0	0	0	0
ASV1131	Bacteria	Bacteroidota	Bacteroidia	Sphingobacteriales	Sphingobacteriaceae	Pedobacter	0	0	0	0	0	0
ASV1136	Bacteria	Bacteroidota	Bacteroidia	Cytophagales	Microscillaceae	Hassallia	0	0	0	0	0	0
ASV1144	Bacteria	Bacteroidota	Bacteroidia	Chitinophagales	Chitinophagaceae	Niastella	0	0	0	0	0	0
ASV1146	Bacteria	Bacteroidota	Bacteroidia	Chitinophagales	Chitinophagaceae	Pseudoflavitalea	0	0	0	0	0	0
ASV1162	Bacteria	Bacteroidota	Bacteroidia	Flavobacteriales	NS9 marine group		0	0	0	0	0	9
ASV1167	Bacteria	Bacteroidota	Bacteroidia	Bacteroidales	Rikenellaceae	DMER64	0	0	0	0	0	0
ASV1177	Bacteria	Bacteroidota	Bacteroidia	Sphingobacteriales	AKYH767		0	0	0	0	0	0
ASV1180	Bacteria	Bacteroidota	Bacteroidia	Chitinophagales	Chitinophagaceae	Aurantisolimonas	0	0	0	0	0	0
ASV1185	Bacteria	Bacteroidota	Bacteroidia	Cytophagales	Microscillaceae	OLB12	0	0	0	0	0	0
ASV1187	Bacteria	Bacteroidota	Bacteroidia	Chitinophagales	Chitinophagaceae	Filimonas	0	0	0	0	0	0
ASV1208	Bacteria	Bacteroidota	Bacteroidia	Cytophagales	Spirosomaceae	Dyadobacter	0	0	0	0	0	0
ASV1212	Bacteria	Bacteroidota	Bacteroidia	Cytophagales	Hymenobacteraceae	Hymenobacter	0	0	0	0	0	8
ASV1218	Bacteria	Bacteroidota	Bacteroidia	Cytophagales	Microscillaceae	Ohtaekwangia	0	0	0	0	0	0
ASV1220	Bacteria	Bacteroidota	Bacteroidia	Sphingobacteriales	NS11-12 marine group		0	0	0	0	0	0
ASV1225	Bacteria	Bacteroidota	Bacteroidia	Flavobacteriales	Flavobacteriaceae	Flavobacterium	0	0	0	0	0	0
ASV1292	Bacteria	Bacteroidota	Bacteroidia	Chitinophagales	Saprospiraceae		0	0	0	0	0	0
ASV1294	Bacteria	Bacteroidota	Bacteroidia	Cytophagales	Spirosomaceae		0	0	0	0	0	0
ASV1300	Bacteria	Bacteroidota	Bacteroidia	Sphingobacteriales	Sphingobacteriaceae	Solitalea	0	0	0	0	0	0
ASV1315	Bacteria	Bacteroidota	Bacteroidia	Sphingobacteriales	NS11-12 marine group		0	0	0	0	0	0
ASV1332	Bacteria	Bacteroidota	Bacteroidia	Sphingobacteriales	Sphingobacteriaceae		0	0	0	0	0	0
ASV1333	Bacteria	Bacteroidota	Bacteroidia	Chitinophagales	Saprospiraceae		0	0	0	0	0	0
ASV1341	Bacteria	Bacteroidota	Bacteroidia	Chitinophagales	Saprospiraceae		0	0	0	0	0	0
ASV1348	Bacteria	Bacteroidota	Bacteroidia	Cytophagales	Spirosomaceae	Larkinella	0	0	0	0	0	0
ASV1351	Bacteria	Bacteroidota	Ignavibacteria	Ignavibacteriales	SR-FBR-L83		0	0	0	0	0	0
ASV1353	Bacteria	Bacteroidota	Bacteroidia	Bacteroidales	Rikenellaceae	Rikenellaceae RC9 gut group	0	0	0	0	0	0
ASV1359	Bacteria	Bacteroidota	Bacteroidia	Bacteroidales	Rikenellaceae	Rikenellaceae RC9 gut group	0	0	0	0	0	0
ASV1368	Bacteria	Bacteroidota	Ignavibacteria	SJA-28			0	0	0	0	0	0
ASV1381	Bacteria	Bacteroidota	Kapabacteria	Kapabacteriales			0	0	0	0	0	0
ASV1387	Bacteria	Bacteroidota	Kryptonia	Kryptoniales	BSV26		0	0	0	0	0	0
ASV1401	Bacteria	Bacteroidota	Bacteroidia	SM1A07			0	0	0	0	0	0
ASV1402	Bacteria	Bacteroidota	Bacteroidia				0	0	0	0	0	0
ASV406	Bacteria	Bdellovibrionota	Oligoflexia	0319-6G20			0	54	0	0	0	0
ASV667	Bacteria	Bdellovibrionota	Oligoflexia	Oligoflexales	Oligoflexaceae	Oligoflexus	0	28	0	0	0	0
ASV670	Bacteria	Bdellovibrionota	Bdellovibrionia	Bacteriovoracales	Bacteriovoracaceae	Peredibacter	0	28	0	0	0	0
ASV841	Bacteria	Bdellovibrionota	Oligoflexia	Oligoflexales	Oligoflexaceae	Oligoflexus	0	0	19	0	0	0
ASV494	Bacteria	Bdellovibrionota	Oligoflexia	0319-6G20			0	0	0	43	0	0
ASV1149	Bacteria	Bdellovibrionota	Bdellovibrionia	Bacteriovoracales	Bacteriovoracaceae	Peredibacter	0	0	0	9	0	0
ASV1010	Bacteria	Bdellovibrionota	Bdellovibrionia	Bdellovibrionales	Bdellovibrionaceae	Bdellovibrio	0	0	0	0	13	0
ASV1115	Bacteria	Bdellovibrionota	Oligoflexia	0319-6G20			0	0	0	0	10	0
ASV1236	Bacteria	Bdellovibrionota	Oligoflexia	0319-6G20			0	0	0	0	0	0
ASV1262	Bacteria	Bdellovibrionota	Oligoflexia	Oligoflexales	Oligoflexaceae		0	0	0	0	0	0
ASV1286	Bacteria	Bdellovibrionota	Oligoflexia	0319-6G20			0	0	0	0	0	0
ASV1334	Bacteria	Bdellovibrionota	Oligoflexia	0319-6G20			0	0	0	0	0	0
ASV1366	Bacteria	Bdellovibrionota	Bdellovibrionia	Bdellovibrionales	Bdellovibrionaceae	Bdellovibrio	0	0	0	0	0	0
ASV680	Bacteria	Campylobacterota	Campylobacteria	Campylobacterales	Arcobacteraceae	Pseudarcobacter	0	0	0	0	0	28
ASV1046	Bacteria	Campylobacterota	Campylobacteria	Campylobacterales	Sulfurospirillaceae	Sulfurospirillum	0	0	0	0	0	12
ASV183	Bacteria	Chloroflexi	KD4-96				0	50	35	15	0	36
ASV355	Bacteria	Chloroflexi	Chloroflexia	Thermomicrobiales	JG30-KF-CM45		0	47	16	0	0	0
ASV333	Bacteria	Chloroflexi	Anaerolineae	SBR1031	A4b		0	46	0	22	0	0
ASV490	Bacteria	Chloroflexi	KD4-96				0	43	0	0	0	0
ASV201	Bacteria	Chloroflexi	KD4-96				0	40	36	0	0	51
ASV521	Bacteria	Chloroflexi	Dehalococcoidia	S085			0	40	0	0	0	0
ASV180	Bacteria	Chloroflexi	KD4-96				0	38	42	21	14	23
ASV216	Bacteria	Chloroflexi	Anaerolineae	SBR1031	A4b		0	33	37	14	12	23
ASV343	Bacteria	Chloroflexi	Ktedonobacteria	Ktedonobacterales	Ktedonobacteraceae	Thermosporothrix	0	29	13	8	16	0
ASV699	Bacteria	Chloroflexi	TK10				0	26	0	0	0	0
ASV354	Bacteria	Chloroflexi	Ktedonobacteria	Ktedonobacterales	JG30-KF-AS9		0	24	14	0	11	0
ASV477	Bacteria	Chloroflexi	Chloroflexia	Thermomicrobiales	JG30-KF-CM45		0	24	0	0	0	0
ASV172	Bacteria	Chloroflexi	Anaerolineae	SBR1031	A4b		0	22	0	31	29	60
ASV783	Bacteria	Chloroflexi	Anaerolineae	SBR1031	A4b		0	21	0	0	0	0
ASV836	Bacteria	Chloroflexi	KD4-96				0	19	0	0	0	0
ASV470	Bacteria	Chloroflexi	Anaerolineae	Anaerolineales	Anaerolineaceae		0	0	38	0	0	0
ASV363	Bacteria	Chloroflexi	Anaerolineae	SBR1031			0	0	36	0	0	26
ASV395	Bacteria	Chloroflexi	Anaerolineae	RBG-13-54-9			0	0	23	0	0	33
ASV787	Bacteria	Chloroflexi	Anaerolineae	RBG-13-54-9			0	0	21	0	0	0
ASV279	Bacteria	Chloroflexi	Anaerolineae	SBR1031	A4b	OLB13	0	0	19	0	10	59
ASV352	Bacteria	Chloroflexi	Anaerolineae	Caldilineales	Caldilineaceae		0	0	19	0	16	29
ASV891	Bacteria	Chloroflexi	Anaerolineae	Caldilineales	Caldilineaceae		0	0	17	0	0	0
ASV781	Bacteria	Chloroflexi	Chloroflexia	Thermomicrobiales	JG30-KF-CM45		0	0	15	0	0	0
ASV980	Bacteria	Chloroflexi	Chloroflexia	Thermomicrobiales			0	0	14	0	0	0
ASV574	Bacteria	Chloroflexi	Anaerolineae	Caldilineales	Caldilineaceae		0	0	12	23	0	0
ASV1032	Bacteria	Chloroflexi	Anaerolineae	SBR1031	A4b		0	0	12	0	0	0
ASV533	Bacteria	Chloroflexi	Anaerolineae	RBG-13-54-9			0	0	11	0	17	0
ASV1068	Bacteria	Chloroflexi	Anaerolineae	SBR1031	A4b		0	0	11	0	0	0
ASV249	Bacteria	Chloroflexi	Anaerolineae	SBR1031	A4b		0	0	0	56	21	26
ASV737	Bacteria	Chloroflexi	TK10				0	0	0	24	0	0
ASV472	Bacteria	Chloroflexi	Anaerolineae	RBG-13-54-9			0	0	0	14	11	20
ASV983	Bacteria	Chloroflexi	Anaerolineae	SBR1031	A4b		0	0	0	14	0	0
ASV910	Bacteria	Chloroflexi	Anaerolineae	SBR1031	A4b		0	0	0	11	0	0
ASV1106	Bacteria	Chloroflexi	Anaerolineae	Anaerolineales	Anaerolineaceae	Anaerolinea	0	0	0	10	0	0
ASV1109	Bacteria	Chloroflexi	Anaerolineae	Anaerolineales	Anaerolineaceae	Anaerolineaceae UCG-001	0	0	0	10	0	0
ASV913	Bacteria	Chloroflexi	Anaerolineae	SBR1031	A4b		0	0	0	8	0	0
ASV1064	Bacteria	Chloroflexi	Chloroflexia	Chloroflexales	Roseiflexaceae		0	0	0	8	0	0
ASV1308	Bacteria	Chloroflexi	Anaerolineae	Anaerolineales	Anaerolineaceae	Anaerolinea	0	0	0	5	0	0
ASV1371	Bacteria	Chloroflexi	Ktedonobacteria	Ktedonobacterales	Ktedonobacteraceae	Thermogemmatispora	0	0	0	3	0	0
ASV1397	Bacteria	Chloroflexi	TK10				0	0	0	2	0	0
ASV440	Bacteria	Chloroflexi	Anaerolineae	RBG-13-54-9			0	0	0	0	0	49
ASV517	Bacteria	Chloroflexi	Ktedonobacteria	C0119			0	0	0	0	16	25
ASV557	Bacteria	Chloroflexi	Anaerolineae	Anaerolineales	Anaerolineaceae		0	0	0	0	16	21
ASV629	Bacteria	Chloroflexi	Chloroflexia	Thermomicrobiales	JG30-KF-CM45		0	0	0	0	22	0
ASV689	Bacteria	Chloroflexi	Anaerolineae	RBG-13-54-9			0	0	0	0	0	27
ASV734	Bacteria	Chloroflexi	Chloroflexia	Thermomicrobiales	JG30-KF-CM45		0	0	0	0	14	0
ASV771	Bacteria	Chloroflexi	Anaerolineae	SBR1031	A4b		0	0	0	0	22	0
ASV827	Bacteria	Chloroflexi	Anaerolineae	SBR1031	A4b		0	0	0	0	13	0
ASV849	Bacteria	Chloroflexi	Anaerolineae	SBR1031	A4b		0	0	0	0	19	0
ASV888	Bacteria	Chloroflexi					0	0	0	0	0	0
ASV906	Bacteria	Chloroflexi	TK10				0	0	0	0	0	17
ASV914	Bacteria	Chloroflexi	Ktedonobacteria	Ktedonobacterales	Ktedonobacteraceae		0	0	0	0	0	0
ASV956	Bacteria	Chloroflexi	Anaerolineae	Anaerolineales	Anaerolineaceae	Flexilinea	0	0	0	0	0	9
ASV982	Bacteria	Chloroflexi	Anaerolineae	SBR1031			0	0	0	0	0	0
ASV990	Bacteria	Chloroflexi	Anaerolineae	SBR1031	A4b		0	0	0	0	10	0
ASV1006	Bacteria	Chloroflexi	TK10				0	0	0	0	13	0
ASV1007	Bacteria	Chloroflexi	Ktedonobacteria	C0119			0	0	0	0	13	0
ASV1022	Bacteria	Chloroflexi	Anaerolineae	SBR1031			0	0	0	0	0	0
ASV1033	Bacteria	Chloroflexi	TK10				0	0	0	0	0	0
ASV1038	Bacteria	Chloroflexi	Ktedonobacteria	C0119			0	0	0	0	12	0
ASV1039	Bacteria	Chloroflexi	Anaerolineae	SBR1031	A4b		0	0	0	0	12	0
ASV1047	Bacteria	Chloroflexi	TK10				0	0	0	0	0	12
ASV1049	Bacteria	Chloroflexi	Dehalococcoidia	S085			0	0	0	0	0	12
ASV1086	Bacteria	Chloroflexi					0	0	0	0	0	0
ASV1090	Bacteria	Chloroflexi	Anaerolineae	Caldilineales	Caldilineaceae		0	0	0	0	0	0
ASV1118	Bacteria	Chloroflexi	Anaerolineae	SBR1031	A4b		0	0	0	0	10	0
ASV1134	Bacteria	Chloroflexi	TK10				0	0	0	0	0	0
ASV1138	Bacteria	Chloroflexi	Anaerolineae	RBG-13-54-9			0	0	0	0	0	0
ASV1161	Bacteria	Chloroflexi	Anaerolineae	SBR1031	A4b		0	0	0	0	0	0
ASV1183	Bacteria	Chloroflexi	TK10				0	0	0	0	0	0
ASV1221	Bacteria	Chloroflexi	Anaerolineae	SBR1031	A4b		0	0	0	0	0	0
ASV1223	Bacteria	Chloroflexi	Anaerolineae	SBR1031	A4b		0	0	0	0	0	0
ASV1280	Bacteria	Chloroflexi	Chloroflexia	Thermomicrobiales	JG30-KF-CM45		0	0	0	0	0	0
ASV1285	Bacteria	Chloroflexi	Anaerolineae	SBR1031	A4b		0	0	0	0	0	0
ASV1290	Bacteria	Chloroflexi	OLB14				0	0	0	0	0	0
ASV1293	Bacteria	Chloroflexi	Ktedonobacteria	Ktedonobacterales	JG30-KF-AS9		0	0	0	0	0	0
ASV1299	Bacteria	Chloroflexi	Chloroflexia	Chloroflexales	Roseiflexaceae		0	0	0	0	0	0
ASV1324	Bacteria	Chloroflexi	Anaerolineae	Anaerolineales	Anaerolineaceae		0	0	0	0	0	0
ASV1339	Bacteria	Chloroflexi	Anaerolineae	Anaerolineales	Anaerolineaceae		0	0	0	0	0	0
ASV1352	Bacteria	Chloroflexi	Ktedonobacteria	Ktedonobacterales	Ktedonobacteraceae	Ktedonobacter	0	0	0	0	0	0
ASV1354	Bacteria	Chloroflexi	Anaerolineae	Anaerolineales	Anaerolineaceae	Anaerolinea	0	0	0	0	0	0
ASV1364	Bacteria	Chloroflexi	Chloroflexia	Chloroflexales	Roseiflexaceae		0	0	0	0	0	0
ASV1390	Bacteria	Chloroflexi	Anaerolineae	SBR1031			0	0	0	0	0	0
ASV1250	Bacteria	Cloacimonadota	Cloacimonadia	Cloacimonadales	W27		0	0	0	0	0	0
ASV585	Archaea	Crenarchaeota	Bathyarchaeia				0	0	0	34	0	0
ASV954	Archaea	Crenarchaeota	Bathyarchaeia				0	0	0	0	15	0
ASV182	Bacteria	Cyanobacteria	Cyanobacteriia	Chloroplast			0	65	17	0	0	42
ASV672	Bacteria	Cyanobacteria	Cyanobacteriia	Chloroplast			0	18	0	0	0	0
ASV63	Bacteria	Cyanobacteria	Vampirivibrionia	Vampirovibrionales	Vampirovibrionaceae	Vampirovibrio	0	17	0	18	345	0
ASV430	Bacteria	Cyanobacteria	Vampirivibrionia	Vampirovibrionales	Vampirovibrionaceae	Vampirovibrio	0	0	24	0	0	26
ASV1069	Bacteria	Cyanobacteria	Cyanobacteriia	Chloroplast			0	0	11	0	0	0
ASV1147	Bacteria	Cyanobacteria	Vampirivibrionia	Gastranaerophilales			0	0	0	9	0	0
ASV847	Bacteria	Cyanobacteria	Vampirivibrionia	Obscuribacterales	Obscuribacteraceae		0	0	0	7	0	0
ASV764	Bacteria	Cyanobacteria	Cyanobacteriia	Chloroplast			0	0	0	0	0	15
ASV815	Bacteria	Cyanobacteria	Cyanobacteriia	Chloroplast			0	0	0	0	0	10
ASV825	Bacteria	Cyanobacteria	Vampirivibrionia	Gastranaerophilales			0	0	0	0	20	0
ASV826	Bacteria	Cyanobacteria	Vampirivibrionia	Vampirovibrionales	Vampirovibrionaceae	Vampirovibrio	0	0	0	0	20	0
ASV1023	Bacteria	Cyanobacteria	Cyanobacteriia	Chloroplast			0	0	0	0	0	0
ASV1037	Bacteria	Cyanobacteria	Vampirivibrionia	Obscuribacterales	Obscuribacteraceae		0	0	0	0	12	0
ASV1078	Bacteria	Cyanobacteria	Cyanobacteriia	Chloroplast			0	0	0	0	0	11
ASV1082	Bacteria	Cyanobacteria	Cyanobacteriia	Chloroplast			0	0	0	0	0	11
ASV1117	Bacteria	Cyanobacteria	Vampirivibrionia	Gastranaerophilales			0	0	0	0	10	0
ASV1119	Bacteria	Cyanobacteria	Cyanobacteriia	Chloroplast			0	0	0	0	10	0
ASV1186	Bacteria	Cyanobacteria	Vampirivibrionia	Obscuribacterales	Obscuribacteraceae		0	0	0	0	0	0
ASV1216	Bacteria	Cyanobacteria	Cyanobacteriia	Chloroplast			0	0	0	0	0	8
ASV1253	Bacteria	Cyanobacteria	Vampirivibrionia	Obscuribacterales	Obscuribacteraceae		0	0	0	0	0	0
ASV1269	Bacteria	Cyanobacteria	Sericytochromatia				0	0	0	0	0	0
ASV1318	Bacteria	Cyanobacteria	Sericytochromatia				0	0	0	0	0	0
ASV1386	Bacteria	Cyanobacteria	Cyanobacteriia	Chloroplast			0	0	0	0	0	0
ASV1391	Bacteria	Cyanobacteria	Sericytochromatia				0	0	0	0	0	0
ASV1213	Bacteria	Deinococcota	Deinococci	Deinococcales	Deinococcaceae	Deinococcus	0	0	0	0	0	8
ASV763	Bacteria	Dependentiae	Babeliae	Babeliales	Vermiphilaceae		0	0	0	14	0	0
ASV1237	Bacteria	Dependentiae	Babeliae	Babeliales			0	0	0	7	0	0
ASV1270	Bacteria	Dependentiae	Babeliae	Babeliales	Vermiphilaceae		0	0	0	6	0	0
ASV1376	Bacteria	Dependentiae	Babeliae	Babeliales	Vermiphilaceae		0	0	0	0	0	0
ASV566	Bacteria	Desulfobacterota					0	0	0	20	16	0
ASV921	Bacteria	Desulfobacterota	Desulfobulbia	Desulfobulbales	Desulfobulbaceae	Desulfobulbus	0	0	0	16	0	0
ASV1005	Bacteria	Desulfobacterota	Syntrophia	Syntrophales	Syntrophaceae	Syntrophus	0	0	0	13	0	0
ASV995	Bacteria	Desulfobacterota					0	0	0	0	0	0
ASV1206	Bacteria	Desulfobacterota	Desulfuromonadia	Geobacterales	Geobacteraceae		0	0	0	0	0	0
ASV1207	Bacteria	Desulfobacterota	Desulfovibrionia	Desulfovibrionales	Desulfovibrionaceae	Desulfovibrio	0	0	0	0	0	0
ASV1219	Bacteria	Desulfobacterota					0	0	0	0	0	0
ASV1247	Bacteria	Desulfobacterota	Desulfarculia	Desulfarculales	Desulfarculaceae		0	0	0	0	0	0
ASV1360	Bacteria	Desulfobacterota	Syntrophobacteria	Syntrophobacterales	Syntrophobacteraceae	Syntrophobacter	0	0	0	0	0	0
ASV1355	Bacteria	Elusimicrobiota	Lineage IIa				0	0	0	0	0	0
ASV1394	Bacteria	Elusimicrobiota	Lineage IIc				0	0	0	0	0	0
ASV115	Archaea	Euryarchaeota	Methanobacteria	Methanobacteriales	Methanobacteriaceae	Methanobacterium	0	0	0	201	0	0
ASV608	Archaea	Euryarchaeota	Methanobacteria	Methanobacteriales	Methanobacteriaceae	Methanobacterium	0	0	0	32	0	0
ASV382	Archaea	Euryarchaeota	Methanobacteria	Methanobacteriales	Methanobacteriaceae	Methanobacterium	0	0	0	0	59	0
ASV646	Archaea	Euryarchaeota	Methanobacteria	Methanobacteriales	Methanobacteriaceae	Methanobacterium	0	0	0	0	0	30
ASV989	Archaea	Euryarchaeota	Methanobacteria	Methanobacteriales	Methanobacteriaceae	Methanobacterium	0	0	0	0	14	0
ASV1154	Bacteria	FCPU426					0	0	0	9	0	0
ASV1301	Bacteria	FCPU426					0	0	0	0	0	0
ASV123	Bacteria	Fibrobacterota	Fibrobacteria	Fibrobacterales	Fibrobacteraceae	possible genus 04	0	111	48	0	15	14
ASV177	Bacteria	Firmicutes	Bacilli	Bacillales	Bacillaceae	Bacillus	0	43	23	74	0	0
ASV69	Bacteria	Firmicutes	Bacilli	Alicyclobacillales	Alicyclobacillaceae	Alicyclobacillus	0	39	18	43	135	105
ASV635	Bacteria	Firmicutes	Bacilli	Bacillales	Planococcaceae		0	30	0	0	0	0
ASV213	Bacteria	Firmicutes	Bacilli	Alicyclobacillales	Alicyclobacillaceae	Alicyclobacillus	0	29	20	0	53	18
ASV653	Bacteria	Firmicutes	Clostridia	Clostridiales	Clostridiaceae	Clostridium sensu stricto 3	0	29	0	0	0	0
ASV314	Bacteria	Firmicutes	Bacilli	Paenibacillales	Paenibacillaceae	Cohnella	0	28	0	0	46	0
ASV214	Bacteria	Firmicutes	Bacilli	Paenibacillales	Paenibacillaceae	Paenibacillus	0	26	0	0	94	0
ASV859	Bacteria	Firmicutes	Bacilli	Paenibacillales	Paenibacillaceae	Paenibacillus	0	18	0	0	0	0
ASV215	Bacteria	Firmicutes	Bacilli	Paenibacillales	Paenibacillaceae	Paenibacillus	0	15	27	0	67	11
ASV374	Bacteria	Firmicutes	Bacilli	Brevibacillales	Brevibacillaceae	Brevibacillus	0	15	27	0	0	18
ASV321	Bacteria	Firmicutes	Bacilli	Bacillales	Planococcaceae	Paenisporosarcina	0	0	72	0	0	0
ASV463	Bacteria	Firmicutes	Bacilli	Bacillales	Planococcaceae	Lysinibacillus	0	0	46	0	0	0
ASV68	Bacteria	Firmicutes	Bacilli	Bacillales	Planococcaceae	Solibacillus	0	0	0	355	0	0
ASV71	Bacteria	Firmicutes	Bacilli	Bacillales	Bacillaceae	Bacillus	0	0	0	338	0	0
ASV90	Bacteria	Firmicutes	Bacilli	Bacillales	Planococcaceae	Lysinibacillus	0	0	0	210	55	0
ASV113	Bacteria	Firmicutes	Bacilli	Bacillales	Planococcaceae		0	0	0	204	0	0
ASV161	Bacteria	Firmicutes	Bacilli	Bacillales	Planococcaceae	Solibacillus	0	0	0	149	0	0
ASV178	Bacteria	Firmicutes	Bacilli	Bacillales	Planococcaceae	Lysinibacillus	0	0	0	140	0	0
ASV255	Bacteria	Firmicutes	Bacilli	Lactobacillales	Carnobacteriaceae	Carnobacterium	0	0	0	99	0	0
ASV556	Bacteria	Firmicutes	Bacilli	Paenibacillales	Paenibacillaceae	Paenibacillus	0	0	0	25	0	12
ASV276	Bacteria	Firmicutes	Negativicutes	Veillonellales-Selenomonadales	Sporomusaceae		0	0	0	20	18	51
ASV822	Bacteria	Firmicutes	Clostridia	Oscillospirales	Hungateiclostridiaceae	Ruminiclostridium	0	0	0	20	0	0
ASV945	Bacteria	Firmicutes	Clostridia	Clostridiales	Clostridiaceae	Clostridium sensu stricto 1	0	0	0	15	0	0
ASV1108	Bacteria	Firmicutes	Desulfotomaculia	Desulfotomaculales	Pelotomaculaceae	Cryptanaerobacter	0	0	0	10	0	0
ASV1113	Bacteria	Firmicutes	Clostridia	Peptostreptococcales-Tissierellales	Anaerovoracaceae	Anaerovorax	0	0	0	10	0	0
ASV1196	Bacteria	Firmicutes	Clostridia	Oscillospirales	Hungateiclostridiaceae		0	0	0	8	0	0
ASV1200	Bacteria	Firmicutes	Negativicutes	Veillonellales-Selenomonadales	Sporomusaceae		0	0	0	8	0	0
ASV1274	Bacteria	Firmicutes	Clostridia	Lachnospirales	Lachnospiraceae		0	0	0	6	0	0
ASV1395	Bacteria	Firmicutes	Clostridia	Eubacteriales	Anaerofustaceae	Anaerofustis	0	0	0	2	0	0
ASV61	Bacteria	Firmicutes	Clostridia	Lachnospirales	Lachnospiraceae	Anaerocolumna	0	0	0	0	402	0
ASV86	Bacteria	Firmicutes	Clostridia	Lachnospirales	Lachnospiraceae		0	0	0	0	277	0
ASV105	Bacteria	Firmicutes	Bacilli	Paenibacillales	Paenibacillaceae	Cohnella	0	0	0	0	212	0
ASV127	Bacteria	Firmicutes	Negativicutes	Veillonellales-Selenomonadales	Sporomusaceae	Sporomusa	0	0	0	0	183	0
ASV280	Bacteria	Firmicutes	Bacilli	Paenibacillales	Paenibacillaceae	Cohnella	0	0	0	0	88	0
ASV369	Bacteria	Firmicutes	Bacilli	Paenibacillales	Paenibacillaceae	Cohnella	0	0	0	0	61	0
ASV376	Bacteria	Firmicutes	Clostridia	Clostridiales	Clostridiaceae	Clostridium sensu stricto 9	0	0	0	0	14	46
ASV426	Bacteria	Firmicutes	Bacilli	Paenibacillales	Paenibacillaceae	Cohnella	0	0	0	0	26	25
ASV447	Bacteria	Firmicutes	Clostridia	Lachnospirales	Lachnospiraceae	Anaerocolumna	0	0	0	0	48	0
ASV540	Bacteria	Firmicutes	Clostridia	Oscillospirales	Hungateiclostridiaceae	Ruminiclostridium	0	0	0	0	39	0
ASV586	Bacteria	Firmicutes	Clostridia	Oscillospirales	Oscillospiraceae	Sporobacter	0	0	0	0	24	10
ASV609	Bacteria	Firmicutes	Clostridia	Clostridiales	Clostridiaceae	Clostridium sensu stricto 1	0	0	0	0	32	0
ASV624	Bacteria	Firmicutes	Clostridia	Lachnospirales	Lachnospiraceae	Incertae Sedis	0	0	0	0	31	0
ASV733	Bacteria	Firmicutes	Bacilli	Bacillales	Sporolactobacillaceae	Tuberibacillus	0	0	0	0	10	0
ASV740	Bacteria	Firmicutes	Bacilli	Paenibacillales	Paenibacillaceae	Paenibacillus	0	0	0	0	24	0
ASV742	Bacteria	Firmicutes	Clostridia	Peptostreptococcales-Tissierellales	Peptostreptococcaceae	Paraclostridium	0	0	0	0	10	14
ASV758	Bacteria	Firmicutes	Negativicutes	Acidaminococcales	Acidaminococcaceae		0	0	0	0	0	23
ASV797	Bacteria	Firmicutes	Syntrophomonadia	Syntrophomonadales	Syntrophomonadaceae		0	0	0	0	0	21
ASV798	Bacteria	Firmicutes	Bacilli	Alicyclobacillales	Alicyclobacillaceae	Alicyclobacillus	0	0	0	0	0	21
ASV850	Bacteria	Firmicutes	Bacilli	Brevibacillales	Brevibacillaceae	Brevibacillus	0	0	0	0	19	0
ASV874	Bacteria	Firmicutes	Clostridia	Oscillospirales	Oscillospiraceae	Sporobacter	0	0	0	0	18	0
ASV898	Bacteria	Firmicutes	Negativicutes	Veillonellales-Selenomonadales	Sporomusaceae	Anaerospora	0	0	0	0	17	0
ASV915	Bacteria	Firmicutes	Bacilli	Bacillales	Sporolactobacillaceae	Tuberibacillus	0	0	0	0	10	0
ASV924	Bacteria	Firmicutes	Bacilli	Paenibacillales	Paenibacillaceae	Paenibacillus	0	0	0	0	16	0
ASV925	Bacteria	Firmicutes	Negativicutes	Veillonellales-Selenomonadales	Sporomusaceae	Pelosinus	0	0	0	0	16	0
ASV948	Bacteria	Firmicutes	Bacilli	Paenibacillales	Paenibacillaceae	Paenibacillus	0	0	0	0	15	0
ASV955	Bacteria	Firmicutes	Bacilli	Paenibacillales	Paenibacillaceae		0	0	0	0	15	0
ASV1012	Bacteria	Firmicutes	Clostridia	Oscillospirales	Hungateiclostridiaceae		0	0	0	0	13	0
ASV1015	Bacteria	Firmicutes	Clostridia	Christensenellales	Christensenellaceae	Christensenellaceae R-7 group	0	0	0	0	0	13
ASV1030	Bacteria	Firmicutes	Bacilli	Alicyclobacillales	Alicyclobacillaceae	Alicyclobacillus	0	0	0	0	0	0
ASV1076	Bacteria	Firmicutes	Clostridia	Clostridiales	Clostridiaceae	Clostridium sensu stricto 10	0	0	0	0	11	0
ASV1084	Bacteria	Firmicutes	Clostridia	Clostridiales	Caloramatoraceae	Fonticella	0	0	0	0	0	11
ASV1091	Bacteria	Firmicutes	Bacilli	Paenibacillales	Paenibacillaceae	Paenibacillus	0	0	0	0	0	0
ASV1121	Bacteria	Firmicutes	Syntrophomonadia	Syntrophomonadales	Syntrophomonadaceae		0	0	0	0	10	0
ASV1123	Bacteria	Firmicutes	Bacilli	Exiguobacterales	Exiguobacteraceae	Exiguobacterium	0	0	0	0	0	10
ASV1143	Bacteria	Firmicutes	Clostridia	Peptostreptococcales-Tissierellales	Peptostreptococcaceae	Romboutsia	0	0	0	0	0	0
ASV1159	Bacteria	Firmicutes	Desulfitobacteriia	Desulfitobacteriales	Desulfitobacteriaceae	Desulfosporosinus	0	0	0	0	0	0
ASV1160	Bacteria	Firmicutes	Clostridia	Peptostreptococcales-Tissierellales	Sedimentibacteraceae	Sedimentibacter	0	0	0	0	0	0
ASV1168	Bacteria	Firmicutes	Clostridia	Oscillospirales	Oscillospiraceae	Intestinimonas	0	0	0	0	0	0
ASV1246	Bacteria	Firmicutes	Negativicutes	Veillonellales-Selenomonadales	Sporomusaceae		0	0	0	0	0	0
ASV1287	Bacteria	Firmicutes	Clostridia	Clostridiales	Clostridiaceae	Clostridium sensu stricto 1	0	0	0	0	0	0
ASV1291	Bacteria	Firmicutes	Clostridia	Oscillospirales	Hungateiclostridiaceae		0	0	0	0	0	0
ASV1314	Bacteria	Firmicutes	Negativicutes	Veillonellales-Selenomonadales	Sporomusaceae	Propionispora	0	0	0	0	0	0
ASV1316	Bacteria	Firmicutes	Clostridia	Peptostreptococcales-Tissierellales	Anaerovoracaceae	Anaerovorax	0	0	0	0	0	0
ASV1361	Bacteria	Firmicutes	Bacilli	Kyrpidiales	Kyrpidiaceae	Kyrpidia	0	0	0	0	0	0
ASV1377	Bacteria	Firmicutes	Clostridia	Peptostreptococcales-Tissierellales	Family XI	W5053	0	0	0	0	0	0
ASV1406	Bacteria	Firmicutes	Desulfitobacteriia	Desulfitobacteriales	Syntrophobotulaceae	Candidatus Dichloromethanomonas	0	0	0	0	0	0
ASV835	Bacteria	Gemmatimonadota	Gemmatimonadetes	Gemmatimonadales	Gemmatimonadaceae	Gemmatimonas	0	19	0	0	0	0
ASV839	Bacteria	Gemmatimonadota	Gemmatimonadetes	Gemmatimonadales	Gemmatimonadaceae	Gemmatimonas	0	0	19	0	0	0
ASV1004	Bacteria	Gemmatimonadota	Gemmatimonadetes	Gemmatimonadales	Gemmatimonadaceae		0	0	13	0	0	0
ASV1075	Bacteria	Gemmatimonadota	Gemmatimonadetes	Gemmatimonadales	Gemmatimonadaceae		0	0	0	11	0	0
ASV258	Bacteria	Gemmatimonadota	Gemmatimonadetes	Gemmatimonadales	Gemmatimonadaceae		0	0	0	0	98	0
ASV897	Bacteria	Gemmatimonadota	Gemmatimonadetes	Gemmatimonadales	Gemmatimonadaceae		0	0	0	0	17	0
ASV1099	Bacteria	Gemmatimonadota	Gemmatimonadetes	Gemmatimonadales	Gemmatimonadaceae		0	0	0	0	0	0
ASV1135	Bacteria	Gemmatimonadota	Gemmatimonadetes	Gemmatimonadales	Gemmatimonadaceae		0	0	0	0	0	0
ASV1172	Bacteria	Gemmatimonadota	Gemmatimonadetes	Gemmatimonadales	Gemmatimonadaceae		0	0	0	0	0	0
ASV1174	Bacteria	Gemmatimonadota	Longimicrobia	Longimicrobiales	Longimicrobiaceae	YC-ZSS-LKJ147	0	0	0	0	0	0
ASV1252	Bacteria	Gemmatimonadota	Gemmatimonadetes	Gemmatimonadales	Gemmatimonadaceae		0	0	0	0	0	0
ASV1278	Bacteria	Gemmatimonadota	Gemmatimonadetes	Gemmatimonadales	Gemmatimonadaceae		0	0	0	0	0	0
ASV34	Archaea	Halobacterota	Methanosarcinia	Methanosarciniales	Methanosarcinaceae	Methanosarcina	0	0	0	640	93	22
ASV53	Archaea	Halobacterota	Methanosarcinia	Methanosarciniales	Methanosarcinaceae	Methanosarcina	0	0	0	433	0	20
ASV205	Archaea	Halobacterota	Methanosarcinia	Methanosarciniales	Methanosarcinaceae	Methanosarcina	0	0	0	124	0	0
ASV217	Archaea	Halobacterota	Methanosarcinia	Methanosarciniales	Methanosarcinaceae	Methanosarcina	0	0	0	119	0	0
ASV261	Archaea	Halobacterota	Methanosarcinia	Methanosarciniales	Methanosarcinaceae	Methanosarcina	0	0	0	96	0	0
ASV282	Archaea	Halobacterota	Methanosarcinia	Methanosarciniales	Methanosarcinaceae	Methanosarcina	0	0	0	87	0	0
ASV329	Archaea	Halobacterota	Methanomicrobia	Methanomicrobiales	Methanospirillaceae	Methanospirillum	0	0	0	69	0	0
ASV870	Archaea	Halobacterota	Methanomicrobia	Methanomicrobiales			0	0	0	18	0	0
ASV923	Archaea	Halobacterota	Methanomicrobia	Methanomicrobiales	Methanoregulaceae	Methanosphaerula	0	0	0	16	0	0
ASV1107	Archaea	Halobacterota	Methanosarcinia	Methanosarciniales	Methanosaetaceae	Methanosaeta	0	0	0	10	0	0
ASV1150	Archaea	Halobacterota	Methanocellia	Methanocellales	Methanocellaceae	Methanocella	0	0	0	9	0	0
ASV527	Archaea	Halobacterota	Methanosarcinia	Methanosarciniales	Methanosarcinaceae	Methanosarcina	0	0	0	0	22	18
ASV1214	Archaea	Halobacterota	Methanosarcinia	Methanosarciniales	Methanosaetaceae	Methanosaeta	0	0	0	0	0	8
ASV1399	Bacteria	Hydrogenedentes	Hydrogenedentia	Hydrogenedentiales	Hydrogenedensaceae		0	0	0	0	0	0
ASV1224	Bacteria	Latescibacterota	Latescibacteria	Latescibacterales	Latescibacteraceae		0	0	0	0	0	0
ASV394	Bacteria	MBNT15					0	0	37	0	0	19
ASV379	Bacteria	Myxococcota	Polyangia	Polyangiales	BIrii41		0	48	0	0	11	0
ASV443	Bacteria	Myxococcota	Polyangia	Polyangiales	BIrii41		0	48	0	0	0	0
ASV323	Bacteria	Myxococcota	Polyangia	Haliangiales	Haliangiaceae	Haliangium	0	44	0	0	27	0
ASV652	Bacteria	Myxococcota	Polyangia	Polyangiales	Sandaracinaceae		0	29	0	0	0	0
ASV654	Bacteria	Myxococcota	Polyangia	Polyangiales	Polyangiaceae	Aetherobacter	0	29	0	0	0	0
ASV697	Bacteria	Myxococcota	Polyangia	Haliangiales	Haliangiaceae	Haliangium	0	26	0	0	0	0
ASV407	Bacteria	Myxococcota	Polyangia	Haliangiales	Haliangiaceae	Haliangium	0	22	21	0	0	11
ASV434	Bacteria	Myxococcota	Polyangia	Polyangiales	Polyangiaceae		0	21	0	9	19	0
ASV837	Bacteria	Myxococcota	Polyangia	Polyangiales	Polyangiaceae	Pajaroellobacter	0	19	0	0	0	0
ASV253	Bacteria	Myxococcota	Polyangia	Haliangiales	Haliangiaceae	Haliangium	0	0	87	0	0	13
ASV562	Bacteria	Myxococcota	Polyangia	Polyangiales	BIrii41		0	0	36	0	0	0
ASV596	Bacteria	Myxococcota	Polyangia	Polyangiales	BIrii41		0	0	33	0	0	0
ASV918	Bacteria	Myxococcota	Polyangia	Haliangiales	Haliangiaceae	Haliangium	0	0	16	0	0	0
ASV721	Bacteria	Myxococcota	Polyangia	Polyangiales	Polyangiaceae		0	0	14	0	0	11
ASV579	Bacteria	Myxococcota	Polyangia	Polyangiales	Phaselicystidaceae	Phaselicystis	0	0	12	0	0	0
ASV1070	Bacteria	Myxococcota	Polyangia	Polyangiales	Sandaracinaceae		0	0	11	0	0	0
ASV438	Bacteria	Myxococcota	Polyangia	Polyangiales	BIrii41		0	0	0	49	0	0
ASV738	Bacteria	Myxococcota	Polyangia	Polyangiales	Polyangiaceae	Pajaroellobacter	0	0	0	24	0	0
ASV846	Bacteria	Myxococcota	Polyangia	Haliangiales	Haliangiaceae	Haliangium	0	0	0	19	0	0
ASV717	Bacteria	Myxococcota	Polyangia	Polyangiales	BIrii41		0	0	0	12	0	0
ASV1198	Bacteria	Myxococcota	Polyangia	Blfdi19			0	0	0	8	0	0
ASV739	Bacteria	Myxococcota	Polyangia	Haliangiales	Haliangiaceae	Haliangium	0	0	0	0	24	0
ASV838	Bacteria	Myxococcota	Polyangia				0	0	0	0	0	0
ASV941	Bacteria	Myxococcota	Polyangia	Polyangiales	Sandaracinaceae		0	0	0	0	0	0
ASV958	Bacteria	Myxococcota	Polyangia	Haliangiales	Haliangiaceae	Haliangium	0	0	0	0	0	15
ASV970	Bacteria	Myxococcota	Polyangia	Nannocystales	Nannocystaceae		0	0	0	0	0	0
ASV973	Bacteria	Myxococcota	Polyangia	Polyangiales	Polyangiaceae	Pajaroellobacter	0	0	0	0	0	0
ASV998	Bacteria	Myxococcota	Polyangia	Polyangiales	BIrii41		0	0	0	0	0	0
ASV1025	Bacteria	Myxococcota	Myxococcia	Myxococcales	Myxococcaceae	KD3-10	0	0	0	0	0	0
ASV1048	Bacteria	Myxococcota	Polyangia	Polyangiales	Polyangiaceae	Pajaroellobacter	0	0	0	0	0	12
ASV1054	Bacteria	Myxococcota	Polyangia	Polyangiales	Sandaracinaceae		0	0	0	0	0	0
ASV1057	Bacteria	Myxococcota	Polyangia	Polyangiales	Polyangiaceae	Labilithrix	0	0	0	0	0	0
ASV1062	Bacteria	Myxococcota	Polyangia				0	0	0	0	0	0
ASV1132	Bacteria	Myxococcota	Polyangia				0	0	0	0	0	0
ASV1190	Bacteria	Myxococcota	Polyangia	Polyangiales	BIrii41		0	0	0	0	0	0
ASV1222	Bacteria	Myxococcota	bacteriap25				0	0	0	0	0	0
ASV1240	Bacteria	Myxococcota	Myxococcia	Myxococcales	Anaeromyxobacteraceae	Anaeromyxobacter	0	0	0	0	0	0
ASV1245	Bacteria	Myxococcota	Myxococcia	Myxococcales	Myxococcaceae	KD3-10	0	0	0	0	0	0
ASV1302	Bacteria	Myxococcota	Polyangia	Polyangiales	Sandaracinaceae		0	0	0	0	0	0
ASV1336	Bacteria	Myxococcota	Polyangia	mle1-27			0	0	0	0	0	0
ASV1358	Bacteria	Myxococcota	Polyangia	mle1-27			0	0	0	0	0	0
ASV1171	Bacteria	NB1-j					0	0	0	0	0	0
ASV1330	Bacteria	NB1-j					0	0	0	0	0	0
ASV1052	Bacteria	Nitrospirota	Nitrospiria	Nitrospirales	Nitrospiraceae	Nitrospira	0	0	0	0	0	0
ASV1065	Bacteria	Patescibacteria	Gracilibacteria	Absconditabacteriales (SR1)			0	0	11	0	0	0
ASV1312	Bacteria	Patescibacteria	Gracilibacteria	Absconditabacteriales (SR1)			0	0	0	5	0	0
ASV978	Bacteria	Patescibacteria					0	0	0	0	0	0
ASV985	Bacteria	Patescibacteria	Saccharimonadia	Saccharimonadales	LWQ8		0	0	0	0	14	0
ASV986	Bacteria	Patescibacteria	Saccharimonadia	Saccharimonadales	YM_S32_TM7_50_20		0	0	0	0	14	0
ASV1031	Bacteria	Patescibacteria	Microgenomatia				0	0	0	0	0	0
ASV1261	Bacteria	Patescibacteria	Gracilibacteria	Absconditabacteriales (SR1)			0	0	0	0	0	0
ASV1277	Bacteria	Patescibacteria	Saccharimonadia	Saccharimonadales			0	0	0	0	0	0
ASV1306	Bacteria	Patescibacteria	Gracilibacteria	Candidatus Peribacteria			0	0	0	0	0	0
ASV1338	Bacteria	Patescibacteria	Saccharimonadia	Saccharimonadales			0	0	0	0	0	0
ASV1347	Bacteria	Patescibacteria	Gracilibacteria	Absconditabacteriales (SR1)			0	0	0	0	0	0
ASV1384	Bacteria	Patescibacteria	CPR2				0	0	0	0	0	0
ASV1403	Bacteria	Patescibacteria	Saccharimonadia	Saccharimonadales	LWQ8		0	0	0	0	0	0
ASV140	Bacteria	Planctomycetota	Planctomycetes	Pirellulales	Pirellulaceae	Pir4 lineage	0	84	20	21	40	0
ASV233	Bacteria	Planctomycetota	Planctomycetes	Pirellulales	Pirellulaceae		0	67	45	0	0	0
ASV166	Bacteria	Planctomycetota	Planctomycetes	Gemmatales	Gemmataceae	Gemmata	0	66	36	0	44	0
ASV179	Bacteria	Planctomycetota	Planctomycetes	Gemmatales	Gemmataceae		0	56	40	0	16	26
ASV337	Bacteria	Planctomycetota	Planctomycetes	Gemmatales	Gemmataceae		0	56	0	0	0	11
ASV265	Bacteria	Planctomycetota	Planctomycetes	Isosphaerales	Isosphaeraceae		0	49	0	0	45	0
ASV441	Bacteria	Planctomycetota	Planctomycetes	Isosphaerales	Isosphaeraceae	Singulisphaera	0	48	0	0	0	0
ASV227	Bacteria	Planctomycetota	Planctomycetes	Gemmatales	Gemmataceae		0	44	21	0	35	16
ASV311	Bacteria	Planctomycetota	Planctomycetes	Pirellulales	Pirellulaceae		0	44	0	0	30	0
ASV320	Bacteria	Planctomycetota	Planctomycetes	Planctomycetales			0	44	0	11	10	0
ASV334	Bacteria	Planctomycetota	Planctomycetes	Pirellulales	Pirellulaceae	Pir4 lineage	0	43	0	0	25	0
ASV387	Bacteria	Planctomycetota	Planctomycetes	Pirellulales	Pirellulaceae		0	38	20	0	0	0
ASV312	Bacteria	Planctomycetota	Planctomycetes	Pirellulales	Pirellulaceae	Pirellula	0	35	39	0	0	0
ASV452	Bacteria	Planctomycetota	Planctomycetes	Pirellulales	Pirellulaceae		0	35	0	0	0	12
ASV421	Bacteria	Planctomycetota	Planctomycetes	Gemmatales	Gemmataceae		0	33	0	18	0	0
ASV453	Bacteria	Planctomycetota	Planctomycetes	Pirellulales	Pirellulaceae		0	31	11	0	0	0
ASV619	Bacteria	Planctomycetota	Planctomycetes	Gemmatales	Gemmataceae		0	31	0	0	0	0
ASV298	Bacteria	Planctomycetota	Planctomycetes	Pirellulales	Pirellulaceae	Pir4 lineage	0	30	49	0	0	0
ASV630	Bacteria	Planctomycetota	Planctomycetes	Planctomycetales			0	30	0	0	0	0
ASV633	Bacteria	Planctomycetota	Planctomycetes	Planctomycetales			0	30	0	0	0	0
ASV357	Bacteria	Planctomycetota	Planctomycetes	Pirellulales	Pirellulaceae	Pirellula	0	29	20	14	0	0
ASV332	Bacteria	Planctomycetota	Planctomycetes	Pirellulales	Pirellulaceae		0	26	11	12	0	0
ASV570	Bacteria	Planctomycetota	Phycisphaerae	Tepidisphaerales	WD2101 soil group		0	26	0	0	0	0
ASV698	Bacteria	Planctomycetota	Planctomycetes	Pirellulales	Pirellulaceae		0	26	0	0	0	0
ASV480	Bacteria	Planctomycetota	Planctomycetes	Gemmatales	Gemmataceae		0	25	11	0	0	8
ASV713	Bacteria	Planctomycetota	Planctomycetes	Gemmatales	Gemmataceae	Gemmata	0	25	0	0	0	0
ASV715	Bacteria	Planctomycetota	Planctomycetes	Gemmatales	Gemmataceae		0	25	0	0	0	0
ASV478	Bacteria	Planctomycetota	Planctomycetes	Pirellulales	Pirellulaceae		0	23	0	7	0	0
ASV748	Bacteria	Planctomycetota	Planctomycetes	Gemmatales	Gemmataceae	Telmatocola	0	23	0	0	0	0
ASV335	Bacteria	Planctomycetota	Planctomycetes	Gemmatales	Gemmataceae		0	22	0	0	46	0
ASV338	Bacteria	Planctomycetota	Planctomycetes	Gemmatales	Gemmataceae		0	22	16	0	16	13
ASV766	Bacteria	Planctomycetota	Planctomycetes	Gemmatales	Gemmataceae		0	22	0	0	0	0
ASV307	Bacteria	Planctomycetota	Planctomycetes	Gemmatales	Gemmataceae		0	21	27	0	28	0
ASV782	Bacteria	Planctomycetota	Planctomycetes	Isosphaerales	Isosphaeraceae	Aquisphaera	0	21	0	0	0	0
ASV784	Bacteria	Planctomycetota	Planctomycetes	Planctomycetales			0	21	0	0	0	0
ASV785	Bacteria	Planctomycetota	Phycisphaerae	Tepidisphaerales	WD2101 soil group		0	21	0	0	0	0
ASV811	Bacteria	Planctomycetota	Planctomycetes	Gemmatales	Gemmataceae	Fimbriiglobus	0	20	0	0	0	0
ASV560	Bacteria	Planctomycetota	Planctomycetes	Gemmatales	Gemmataceae		0	19	0	0	17	0
ASV581	Bacteria	Planctomycetota	Planctomycetes	Planctomycetales	Rubinisphaeraceae	SH-PL14	0	19	0	0	15	0
ASV366	Bacteria	Planctomycetota	Planctomycetes	Gemmatales	Gemmataceae	Gemmata	0	18	0	0	0	43
ASV451	Bacteria	Planctomycetota	Planctomycetes	Planctomycetales	Rubinisphaeraceae	Planctomicrobium	0	18	11	0	0	8
ASV514	Bacteria	Planctomycetota	Phycisphaerae	Tepidisphaerales	WD2101 soil group		0	18	23	0	0	0
ASV860	Bacteria	Planctomycetota	Planctomycetes	Pirellulales	Pirellulaceae		0	18	0	0	0	0
ASV861	Bacteria	Planctomycetota	Planctomycetes	Gemmatales	Gemmataceae	Fimbriiglobus	0	18	0	0	0	0
ASV862	Bacteria	Planctomycetota	Planctomycetes	Planctomycetales			0	18	0	0	0	0
ASV561	Bacteria	Planctomycetota	Planctomycetes	Gemmatales	Gemmataceae		0	17	0	19	0	0
ASV637	Bacteria	Planctomycetota	Planctomycetes	Pirellulales	Pirellulaceae	Pir4 lineage	0	17	0	0	13	0
ASV673	Bacteria	Planctomycetota	Planctomycetes	Pirellulales	Pirellulaceae		0	17	0	0	11	0
ASV884	Bacteria	Planctomycetota	Phycisphaerae	Tepidisphaerales	WD2101 soil group		0	17	0	0	0	0
ASV445	Bacteria	Planctomycetota	Phycisphaerae	Tepidisphaerales	WD2101 soil group		0	16	0	15	17	0
ASV911	Bacteria	Planctomycetota	Planctomycetes	Pirellulales	Pirellulaceae		0	16	0	0	0	0
ASV939	Bacteria	Planctomycetota	Phycisphaerae	Tepidisphaerales	WD2101 soil group		0	15	0	0	0	0
ASV77	Bacteria	Planctomycetota	Planctomycetes	Pirellulales	Pirellulaceae		0	0	115	0	133	72
ASV157	Bacteria	Planctomycetota	Planctomycetes	Planctomycetales			0	0	94	0	58	0
ASV358	Bacteria	Planctomycetota	Planctomycetes	Isosphaerales	Isosphaeraceae	Singulisphaera	0	0	63	0	0	0
ASV339	Bacteria	Planctomycetota	Phycisphaerae	Tepidisphaerales	WD2101 soil group		0	0	51	0	0	16
ASV393	Bacteria	Planctomycetota	Planctomycetes	Planctomycetales			0	0	43	0	0	13
ASV275	Bacteria	Planctomycetota	Planctomycetes	Pirellulales	Pirellulaceae		0	0	42	0	0	47
ASV325	Bacteria	Planctomycetota	Phycisphaerae	Tepidisphaerales	WD2101 soil group		0	0	39	0	0	32
ASV607	Bacteria	Planctomycetota	Planctomycetes	Gemmatales	Gemmataceae		0	0	32	0	0	0
ASV638	Bacteria	Planctomycetota	Planctomycetes	Gemmatales	Gemmataceae	Gemmata	0	0	30	0	0	0
ASV735	Bacteria	Planctomycetota	Planctomycetes	Planctomycetales			0	0	24	0	0	0
ASV524	Bacteria	Planctomycetota	Planctomycetes	Gemmatales	Gemmataceae		0	0	21	0	0	19
ASV573	Bacteria	Planctomycetota	Planctomycetes	Pirellulales	Pirellulaceae		0	0	19	0	0	16
ASV842	Bacteria	Planctomycetota	Phycisphaerae	Tepidisphaerales	CPla-3 termite group		0	0	19	0	0	0
ASV843	Bacteria	Planctomycetota	Planctomycetes	Pirellulales	Pirellulaceae		0	0	19	0	0	0
ASV555	Bacteria	Planctomycetota	Planctomycetes	Gemmatales	Gemmataceae		0	0	18	0	19	0
ASV558	Bacteria	Planctomycetota	Planctomycetes	Gemmatales	Gemmataceae		0	0	18	4	0	0
ASV890	Bacteria	Planctomycetota	Planctomycetes	Pirellulales	Pirellulaceae		0	0	17	0	0	0
ASV892	Bacteria	Planctomycetota	Planctomycetes	Gemmatales	Gemmataceae		0	0	17	0	0	0
ASV917	Bacteria	Planctomycetota	Phycisphaerae	Tepidisphaerales	WD2101 soil group		0	0	16	0	0	0
ASV920	Bacteria	Planctomycetota	Planctomycetes	Gemmatales	Gemmataceae		0	0	16	0	0	0
ASV979	Bacteria	Planctomycetota	Planctomycetes	Gemmatales	Gemmataceae		0	0	14	0	0	0
ASV559	Bacteria	Planctomycetota	Planctomycetes	Gemmatales	Gemmataceae		0	0	12	11	0	0
ASV1066	Bacteria	Planctomycetota	Planctomycetes	Gemmatales	Gemmataceae	Fimbriiglobus	0	0	11	0	0	0
ASV189	Bacteria	Planctomycetota	Planctomycetes	Planctomycetales			0	0	0	71	0	63
ASV549	Bacteria	Planctomycetota	Phycisphaerae	Tepidisphaerales	WD2101 soil group		0	0	0	38	0	0
ASV676	Bacteria	Planctomycetota	Planctomycetes	Pirellulales	Pirellulaceae		0	0	0	28	0	0
ASV789	Bacteria	Planctomycetota	Planctomycetes	Gemmatales	Gemmataceae		0	0	0	21	0	0
ASV790	Bacteria	Planctomycetota	Planctomycetes	Pirellulales	Pirellulaceae	Pir2 lineage	0	0	0	21	0	0
ASV894	Bacteria	Planctomycetota	Planctomycetes	Pirellulales	Pirellulaceae		0	0	0	17	0	0
ASV922	Bacteria	Planctomycetota	Planctomycetes	Pirellulales	Pirellulaceae	Pir2 lineage	0	0	0	16	0	0
ASV1035	Bacteria	Planctomycetota	Planctomycetes	Gemmatales	Gemmataceae		0	0	0	12	0	0
ASV1074	Bacteria	Planctomycetota	Planctomycetes	Isosphaerales	Isosphaeraceae	Aquisphaera	0	0	0	11	0	0
ASV1110	Bacteria	Planctomycetota	Planctomycetes	Pirellulales	Pirellulaceae		0	0	0	10	0	0
ASV1111	Bacteria	Planctomycetota	Planctomycetes	Pirellulales	Pirellulaceae	Pirellula	0	0	0	10	0	0
ASV1148	Bacteria	Planctomycetota	Planctomycetes	Pirellulales	Pirellulaceae	Blastopirellula	0	0	0	9	0	0
ASV1199	Bacteria	Planctomycetota	Planctomycetes	Planctomycetales			0	0	0	8	0	0
ASV1203	Bacteria	Planctomycetota	Planctomycetes	Planctomycetales	Rubinisphaeraceae	SH-PL14	0	0	0	8	0	0
ASV1309	Bacteria	Planctomycetota	Planctomycetes	Gemmatales	Gemmataceae	Fimbriiglobus	0	0	0	5	0	0
ASV1311	Bacteria	Planctomycetota	Planctomycetes	Gemmatales	Gemmataceae		0	0	0	5	0	0
ASV1346	Bacteria	Planctomycetota	Phycisphaerae	MSBL9			0	0	0	4	0	0
ASV411	Bacteria	Planctomycetota	Planctomycetes	Gemmatales	Gemmataceae		0	0	0	0	42	0
ASV473	Bacteria	Planctomycetota	Phycisphaerae	Tepidisphaerales	WD2101 soil group		0	0	0	0	45	0
ASV495	Bacteria	Planctomycetota	Planctomycetes	Gemmatales	Gemmataceae	Gemmata	0	0	0	0	22	21
ASV496	Bacteria	Planctomycetota	Planctomycetes	Planctomycetales			0	0	0	0	0	43
ASV623	Bacteria	Planctomycetota	Planctomycetes	Planctomycetales			0	0	0	0	31	0
ASV643	Bacteria	Planctomycetota	Planctomycetes	Planctomycetales			0	0	0	0	30	0
ASV644	Bacteria	Planctomycetota	Planctomycetes	Gemmatales	Gemmataceae	Gemmata	0	0	0	0	20	10
ASV678	Bacteria	Planctomycetota	Planctomycetes	Pirellulales	Pirellulaceae		0	0	0	0	0	28
ASV744	Bacteria	Planctomycetota	Planctomycetes	Gemmatales	Gemmataceae		0	0	0	0	0	24
ASV749	Bacteria	Planctomycetota	Planctomycetes	Isosphaerales	Isosphaeraceae		0	0	0	0	13	0
ASV751	Bacteria	Planctomycetota	Planctomycetes				0	0	0	0	16	0
ASV792	Bacteria	Planctomycetota	Planctomycetes	Gemmatales	Gemmataceae		0	0	0	0	21	0
ASV844	Bacteria	Planctomycetota	Planctomycetes	Isosphaerales	Isosphaeraceae	Paludisphaera	0	0	0	0	0	0
ASV851	Bacteria	Planctomycetota	Planctomycetes	Gemmatales	Gemmataceae		0	0	0	0	14	0
ASV853	Bacteria	Planctomycetota	Planctomycetes	Planctomycetales			0	0	0	0	0	19
ASV875	Bacteria	Planctomycetota	Planctomycetes	Planctomycetales			0	0	0	0	18	0
ASV900	Bacteria	Planctomycetota	Planctomycetes	Gemmatales	Gemmataceae	Fimbriiglobus	0	0	0	0	17	0
ASV903	Bacteria	Planctomycetota	Planctomycetes	Gemmatales	Gemmataceae		0	0	0	0	17	0
ASV926	Bacteria	Planctomycetota	Planctomycetes	Gemmatales	Gemmataceae	Gemmata	0	0	0	0	16	0
ASV934	Bacteria	Planctomycetota	Planctomycetes	Gemmatales	Gemmataceae	Fimbriiglobus	0	0	0	0	0	0
ASV935	Bacteria	Planctomycetota	Planctomycetes	Pirellulales	Pirellulaceae		0	0	0	0	0	0
ASV949	Bacteria	Planctomycetota	Planctomycetes	Gemmatales	Gemmataceae	Fimbriiglobus	0	0	0	0	15	0
ASV974	Bacteria	Planctomycetota	Planctomycetes	Planctomycetales	Rubinisphaeraceae	SH-PL14	0	0	0	0	0	0
ASV975	Bacteria	Planctomycetota	Planctomycetes				0	0	0	0	0	0
ASV976	Bacteria	Planctomycetota	Planctomycetes	Gemmatales	Gemmataceae	Gemmata	0	0	0	0	0	0
ASV987	Bacteria	Planctomycetota	Planctomycetes	Pirellulales	Pirellulaceae		0	0	0	0	14	0
ASV1008	Bacteria	Planctomycetota	Phycisphaerae	Tepidisphaerales	WD2101 soil group		0	0	0	0	13	0
ASV1024	Bacteria	Planctomycetota	Planctomycetes	Pirellulales	Pirellulaceae	Pirellula	0	0	0	0	0	0
ASV1034	Bacteria	Planctomycetota	Planctomycetes	Pirellulales	Pirellulaceae	Pirellula	0	0	0	0	0	8
ASV1040	Bacteria	Planctomycetota	Planctomycetes	Pirellulales	Pirellulaceae		0	0	0	0	12	0
ASV1045	Bacteria	Planctomycetota	Planctomycetes	Gemmatales	Gemmataceae	Zavarzinella	0	0	0	0	0	12
ASV1058	Bacteria	Planctomycetota	Planctomycetes	Pirellulales	Pirellulaceae	Pirellula	0	0	0	0	0	0
ASV1060	Bacteria	Planctomycetota	Planctomycetes	Pirellulales	Pirellulaceae		0	0	0	0	0	0
ASV1080	Bacteria	Planctomycetota	Planctomycetes	Gemmatales	Gemmataceae		0	0	0	0	0	11
ASV1088	Bacteria	Planctomycetota	Planctomycetes	Pirellulales	Pirellulaceae		0	0	0	0	0	0
ASV1092	Bacteria	Planctomycetota	Planctomycetes	Pirellulales	Pirellulaceae		0	0	0	0	0	0
ASV1093	Bacteria	Planctomycetota	Planctomycetes	Gemmatales	Gemmataceae	Gemmata	0	0	0	0	0	0
ASV1101	Bacteria	Planctomycetota	Planctomycetes	Gemmatales	Gemmataceae		0	0	0	0	0	0
ASV1102	Bacteria	Planctomycetota	Phycisphaerae	Tepidisphaerales	WD2101 soil group		0	0	0	0	0	0
ASV1116	Bacteria	Planctomycetota	Planctomycetes	Gemmatales	Gemmataceae	Fimbriiglobus	0	0	0	0	10	0
ASV1120	Bacteria	Planctomycetota	Planctomycetes	Gemmatales	Gemmataceae	Gemmata	0	0	0	0	10	0
ASV1126	Bacteria	Planctomycetota	Planctomycetes	Pirellulales	Pirellulaceae	Pirellula	0	0	0	0	0	10
ASV1129	Bacteria	Planctomycetota	Planctomycetes	Isosphaerales	Isosphaeraceae	Aquisphaera	0	0	0	0	0	10
ASV1133	Bacteria	Planctomycetota	Phycisphaerae	Tepidisphaerales	WD2101 soil group		0	0	0	0	0	0
ASV1137	Bacteria	Planctomycetota	Planctomycetes	Gemmatales	Gemmataceae	Gemmata	0	0	0	0	0	0
ASV1139	Bacteria	Planctomycetota	Planctomycetes	Pirellulales	Pirellulaceae	Pir4 lineage	0	0	0	0	0	0
ASV1156	Bacteria	Planctomycetota	Planctomycetes	Gemmatales	Gemmataceae	Gemmata	0	0	0	0	0	0
ASV1157	Bacteria	Planctomycetota	Planctomycetes	Gemmatales	Gemmataceae		0	0	0	0	0	0
ASV1165	Bacteria	Planctomycetota	Phycisphaerae	Phycisphaerales	Phycisphaeraceae		0	0	0	0	0	0
ASV1173	Bacteria	Planctomycetota	Planctomycetes	Isosphaerales	Isosphaeraceae		0	0	0	0	0	0
ASV1175	Bacteria	Planctomycetota	Phycisphaerae	Phycisphaerales	Phycisphaeraceae	SM1A02	0	0	0	0	0	0
ASV1176	Bacteria	Planctomycetota	Planctomycetes	Planctomycetales	Schlesneriaceae	Schlesneria	0	0	0	0	0	0
ASV1179	Bacteria	Planctomycetota	Planctomycetes	Gemmatales	Gemmataceae	Gemmata	0	0	0	0	0	0
ASV1181	Bacteria	Planctomycetota	Phycisphaerae	Phycisphaerales	Phycisphaeraceae	SM1A02	0	0	0	0	0	0
ASV1182	Bacteria	Planctomycetota	Planctomycetes	Pirellulales	Pirellulaceae		0	0	0	0	0	0
ASV1188	Bacteria	Planctomycetota	Planctomycetes	Pirellulales	Pirellulaceae	Pirellula	0	0	0	0	0	0
ASV1191	Bacteria	Planctomycetota	Planctomycetes	Isosphaerales	Isosphaeraceae		0	0	0	0	0	0
ASV1209	Bacteria	Planctomycetota	Planctomycetes	Isosphaerales	Isosphaeraceae	Aquisphaera	0	0	0	0	0	0
ASV1217	Bacteria	Planctomycetota	Planctomycetes	Gemmatales	Gemmataceae		0	0	0	0	0	8
ASV1230	Bacteria	Planctomycetota	vadinHA49				0	0	0	0	0	0
ASV1231	Bacteria	Planctomycetota	Planctomycetes	Gemmatales	Gemmataceae		0	0	0	0	0	0
ASV1232	Bacteria	Planctomycetota	Phycisphaerae	Tepidisphaerales	WD2101 soil group		0	0	0	0	0	0
ASV1241	Bacteria	Planctomycetota	Planctomycetes	Gemmatales	Gemmataceae		0	0	0	0	0	0
ASV1255	Bacteria	Planctomycetota	Planctomycetes	Planctomycetales			0	0	0	0	0	0
ASV1258	Bacteria	Planctomycetota	OM190				0	0	0	0	0	0
ASV1259	Bacteria	Planctomycetota	Planctomycetes	Pirellulales	Pirellulaceae	Pirellula	0	0	0	0	0	0
ASV1260	Bacteria	Planctomycetota	Planctomycetes	Gemmatales	Gemmataceae		0	0	0	0	0	0
ASV1275	Bacteria	Planctomycetota	Planctomycetes	Gemmatales	Gemmataceae		0	0	0	0	0	0
ASV1281	Bacteria	Planctomycetota	Planctomycetes	Gemmatales	Gemmataceae	Gemmata	0	0	0	0	0	0
ASV1295	Bacteria	Planctomycetota	Phycisphaerae	Pla1 lineage			0	0	0	0	0	0
ASV1305	Bacteria	Planctomycetota	Planctomycetes	Gemmatales	Gemmataceae		0	0	0	0	0	0
ASV1313	Bacteria	Planctomycetota	Planctomycetes				0	0	0	0	0	0
ASV1319	Bacteria	Planctomycetota	Planctomycetes	Gemmatales	Gemmataceae		0	0	0	0	0	0
ASV1320	Bacteria	Planctomycetota	Planctomycetes	Gemmatales	Gemmataceae	Gemmata	0	0	0	0	0	0
ASV1331	Bacteria	Planctomycetota	Planctomycetes	Pirellulales	Pirellulaceae		0	0	0	0	0	0
ASV1335	Bacteria	Planctomycetota					0	0	0	0	0	0
ASV1337	Bacteria	Planctomycetota	Planctomycetes	Isosphaerales	Isosphaeraceae		0	0	0	0	0	0
ASV1349	Bacteria	Planctomycetota	Planctomycetes	Pirellulales	Pirellulaceae		0	0	0	0	0	0
ASV1357	Bacteria	Planctomycetota	Phycisphaerae	Tepidisphaerales	WD2101 soil group		0	0	0	0	0	0
ASV1365	Bacteria	Planctomycetota	Phycisphaerae	Phycisphaerales	Phycisphaeraceae	SM1A02	0	0	0	0	0	0
ASV1367	Bacteria	Planctomycetota	Planctomycetes	Gemmatales	Gemmataceae		0	0	0	0	0	0
ASV1382	Bacteria	Planctomycetota	Phycisphaerae	Phycisphaerales	Phycisphaeraceae	SM1A02	0	0	0	0	0	0
ASV146	Bacteria	Proteobacteria	Alphaproteobacteria	Rhizobiales	Xanthobacteraceae		0	160	0	0	0	0
ASV89	Bacteria	Proteobacteria	Gammaproteobacteria	Burkholderiales	Chitinibacteraceae	Chitinibacter	0	153	21	11	47	41
ASV225	Bacteria	Proteobacteria	Gammaproteobacteria	Enterobacterales	Enterobacteriaceae		0	116	0	0	0	0
ASV103	Bacteria	Proteobacteria	Gammaproteobacteria	Burkholderiales	Comamonadaceae	Limnohabitans	0	108	121	0	0	0
ASV287	Bacteria	Proteobacteria	Gammaproteobacteria	Burkholderiales	Comamonadaceae	Ramlibacter	0	84	0	0	0	0
ASV296	Bacteria	Proteobacteria	Gammaproteobacteria	Burkholderiales	Oxalobacteraceae	Rugamonas	0	80	0	0	0	0
ASV297	Bacteria	Proteobacteria	Alphaproteobacteria	Rhizobiales	Rhizobiaceae	Allorhizobium-Neorhizobium-Pararhizobium-Rhizobium	0	79	0	0	0	0
ASV209	Bacteria	Proteobacteria	Alphaproteobacteria	Rhizobiales	Xanthobacteraceae	Pseudorhodoplanes	0	71	50	0	0	0
ASV48	Bacteria	Proteobacteria	Gammaproteobacteria	Pseudomonadales	Moraxellaceae	Acinetobacter	0	67	69	0	323	22
ASV187	Bacteria	Proteobacteria	Alphaproteobacteria	Rhizobiales	Beijerinckiaceae	Methylocella	0	65	0	0	70	0
ASV152	Bacteria	Proteobacteria	Gammaproteobacteria	Burkholderiales	Burkholderiaceae	Burkholderia-Caballeronia-Paraburkholderia	0	59	40	0	56	0
ASV416	Bacteria	Proteobacteria	Gammaproteobacteria	Burkholderiales	Nitrosomonadaceae	IS-44	0	52	0	0	0	0
ASV433	Bacteria	Proteobacteria	Alphaproteobacteria	Rhizobiales	Xanthobacteraceae		0	49	0	0	0	0
ASV442	Bacteria	Proteobacteria	Gammaproteobacteria	Gammaproteobacteria Incertae Sedis	Unknown Family	Acidibacter	0	48	0	0	0	0
ASV347	Bacteria	Proteobacteria	Gammaproteobacteria	Burkholderiales	Burkholderiaceae	Burkholderia-Caballeronia-Paraburkholderia	0	47	18	0	0	0
ASV462	Bacteria	Proteobacteria	Gammaproteobacteria	CCD24			0	46	0	0	0	0
ASV242	Bacteria	Proteobacteria	Gammaproteobacteria	Burkholderiales	SC-I-84		0	41	37	0	0	29
ASV356	Bacteria	Proteobacteria	Alphaproteobacteria	Rhizobiales	Hyphomicrobiaceae	Hyphomicrobium	0	41	0	22	0	0
ASV399	Bacteria	Proteobacteria	Alphaproteobacteria	Rhizobiales	A0839		0	38	0	0	0	17
ASV28	Bacteria	Proteobacteria	Gammaproteobacteria	Enterobacterales	Yersiniaceae	Yersinia	0	37	0	27	779	213
ASV313	Bacteria	Proteobacteria	Alphaproteobacteria	Rhizobiales	Rhizobiaceae	Allorhizobium-Neorhizobium-Pararhizobium-Rhizobium	0	35	0	0	0	39
ASV580	Bacteria	Proteobacteria	Alphaproteobacteria	Rhizobiales	Xanthobacteraceae		0	34	0	0	0	0
ASV592	Bacteria	Proteobacteria	Gammaproteobacteria	Burkholderiales	Nitrosomonadaceae	Ellin6067	0	33	0	0	0	0
ASV665	Bacteria	Proteobacteria	Gammaproteobacteria	Burkholderiales	Oxalobacteraceae	Noviherbaspirillum	0	28	0	0	0	0
ASV671	Bacteria	Proteobacteria	Alphaproteobacteria	Rickettsiales	Mitochondria		0	28	0	0	0	0
ASV257	Bacteria	Proteobacteria	Alphaproteobacteria	Reyranellales	Reyranellaceae	Reyranella	0	25	29	0	31	13
ASV716	Bacteria	Proteobacteria	Alphaproteobacteria				0	25	0	0	0	0
ASV729	Bacteria	Proteobacteria	Alphaproteobacteria	Sphingomonadales	Sphingomonadaceae	Novosphingobium	0	24	0	0	0	0
ASV732	Bacteria	Proteobacteria	Gammaproteobacteria	Burkholderiales	SC-I-84		0	24	0	0	0	0
ASV295	Bacteria	Proteobacteria	Alphaproteobacteria	Rhizobiales	Xanthobacteraceae	Rhodoplanes	0	22	36	0	23	0
ASV493	Bacteria	Proteobacteria	Alphaproteobacteria	Rhizobiales	Beijerinckiaceae	Roseiarcus	0	20	23	0	0	0
ASV505	Bacteria	Proteobacteria	Gammaproteobacteria	Xanthomonadales	Rhodanobacteraceae		0	20	22	0	0	0
ASV812	Bacteria	Proteobacteria	Gammaproteobacteria	Burkholderiales	SC-I-84		0	20	0	0	0	0
ASV143	Bacteria	Proteobacteria	Alphaproteobacteria	Dongiales	Dongiaceae	Dongia	0	19	0	0	77	66
ASV435	Bacteria	Proteobacteria	Gammaproteobacteria	Gammaproteobacteria Incertae Sedis	Unknown Family	Acidibacter	0	18	0	0	0	31
ASV865	Bacteria	Proteobacteria	Gammaproteobacteria	Gammaproteobacteria Incertae Sedis	Unknown Family	Acidibacter	0	18	0	0	0	0
ASV866	Bacteria	Proteobacteria	Alphaproteobacteria	Rhodobacterales	Rhodobacteraceae	Pseudorhodobacter	0	18	0	0	0	0
ASV351	Bacteria	Proteobacteria	Alphaproteobacteria	Rhizobiales	Xanthobacteraceae		0	15	18	31	0	0
ASV455	Bacteria	Proteobacteria	Alphaproteobacteria	Acetobacterales	Acetobacteraceae	Roseomonas	0	15	21	0	11	0
ASV658	Bacteria	Proteobacteria	Alphaproteobacteria	Caulobacterales	Hyphomonadaceae	Hirschia	0	15	0	0	0	14
ASV124	Bacteria	Proteobacteria	Gammaproteobacteria	Enterobacterales	Aeromonadaceae	Aeromonas	0	0	188	0	0	0
ASV196	Bacteria	Proteobacteria	Gammaproteobacteria	Xanthomonadales	Xanthomonadaceae	Stenotrophomonas	0	0	131	0	0	0
ASV44	Bacteria	Proteobacteria	Gammaproteobacteria	Burkholderiales	Burkholderiaceae	Cupriavidus	0	0	119	0	0	406
ASV134	Bacteria	Proteobacteria	Alphaproteobacteria	Rhizobiales	Rhizobiaceae	Allorhizobium-Neorhizobium-Pararhizobium-Rhizobium	0	0	84	0	0	90
ASV96	Bacteria	Proteobacteria	Alphaproteobacteria	Rhizobiales	Beijerinckiaceae	Methylosinus	0	0	73	21	86	63
ASV100	Bacteria	Proteobacteria	Alphaproteobacteria	Rhizobiales	Rhizobiaceae	Allorhizobium-Neorhizobium-Pararhizobium-Rhizobium	0	0	68	0	122	49
ASV192	Bacteria	Proteobacteria	Alphaproteobacteria	Rhizobiales	Xanthobacteraceae		0	0	68	0	64	0
ASV309	Bacteria	Proteobacteria	Alphaproteobacteria				0	0	61	0	0	14
ASV88	Bacteria	Proteobacteria	Gammaproteobacteria	Pseudomonadales	Pseudomonadaceae	Pseudomonas	0	0	60	0	0	214
ASV417	Bacteria	Proteobacteria	Gammaproteobacteria	Burkholderiales	Nitrosomonadaceae	MND1	0	0	52	0	0	0
ASV422	Bacteria	Proteobacteria	Alphaproteobacteria	Micropepsales	Micropepsaceae		0	0	51	0	0	0
ASV423	Bacteria	Proteobacteria	Gammaproteobacteria	Burkholderiales	Comamonadaceae	Roseateles	0	0	51	0	0	0
ASV424	Bacteria	Proteobacteria	Gammaproteobacteria	Burkholderiales	Comamonadaceae	Polaromonas	0	0	51	0	0	0
ASV436	Bacteria	Proteobacteria	Alphaproteobacteria	Rhizobiales	Rhizobiaceae	Allorhizobium-Neorhizobium-Pararhizobium-Rhizobium	0	0	49	0	0	0
ASV204	Bacteria	Proteobacteria	Gammaproteobacteria	Burkholderiales	Comamonadaceae	Xylophilus	0	0	48	0	0	76
ASV482	Bacteria	Proteobacteria	Alphaproteobacteria	Rhizobiales	Xanthobacteraceae		0	0	44	0	0	0
ASV484	Bacteria	Proteobacteria	Gammaproteobacteria	Burkholderiales	Comamonadaceae	Piscinibacter	0	0	44	0	0	0
ASV107	Bacteria	Proteobacteria	Alphaproteobacteria	Rhizobiales	Hyphomicrobiaceae	Hyphomicrobium	0	0	42	18	105	53
ASV506	Bacteria	Proteobacteria	Gammaproteobacteria	Gammaproteobacteria Incertae Sedis	Unknown Family	Acidibacter	0	0	42	0	0	0
ASV606	Bacteria	Proteobacteria	Alphaproteobacteria	Reyranellales	Reyranellaceae	Reyranella	0	0	32	0	0	0
ASV564	Bacteria	Proteobacteria	Alphaproteobacteria				0	0	31	0	0	0
ASV464	Bacteria	Proteobacteria	Alphaproteobacteria	Rhizobiales	Rhizobiales Incertae Sedis	Bauldia	0	0	30	0	0	16
ASV266	Bacteria	Proteobacteria	Alphaproteobacteria	Dongiales	Dongiaceae	Dongia	0	0	29	0	65	0
ASV507	Bacteria	Proteobacteria	Alphaproteobacteria	Sphingomonadales	Sphingomonadaceae	Sphingomonas	0	0	27	0	0	15
ASV685	Bacteria	Proteobacteria	Gammaproteobacteria	Burkholderiales	TRA3-20		0	0	27	0	0	0
ASV398	Bacteria	Proteobacteria	Gammaproteobacteria	Xanthomonadales	Rhodanobacteraceae	Dyella	0	0	26	0	23	0
ASV523	Bacteria	Proteobacteria	Gammaproteobacteria	Xanthomonadales	Xanthomonadaceae	Lysobacter	0	0	25	0	0	15
ASV299	Bacteria	Proteobacteria	Gammaproteobacteria	Burkholderiales	Oxalobacteraceae	Duganella	0	0	22	0	57	0
ASV97	Bacteria	Proteobacteria	Gammaproteobacteria	Burkholderiales	Burkholderiaceae	Cupriavidus	0	0	21	0	209	12
ASV583	Bacteria	Proteobacteria	Alphaproteobacteria	Rhizobiales	Beijerinckiaceae	Methylocystis	0	0	21	0	0	13
ASV817	Bacteria	Proteobacteria	Gammaproteobacteria	Burkholderiales	Alcaligenaceae	Achromobacter	0	0	20	0	0	0
ASV381	Bacteria	Proteobacteria	Alphaproteobacteria	Rhizobiales	A0839		0	0	19	0	40	0
ASV584	Bacteria	Proteobacteria	Alphaproteobacteria	Elsterales	Elsteraceae		0	0	19	0	0	15
ASV840	Bacteria	Proteobacteria	Gammaproteobacteria	CCD24			0	0	19	0	0	0
ASV547	Bacteria	Proteobacteria	Alphaproteobacteria	Reyranellales	Reyranellaceae		0	0	16	0	0	15
ASV465	Bacteria	Proteobacteria	Alphaproteobacteria	Sphingomonadales	Sphingomonadaceae	Sphingobium	0	0	15	0	22	9
ASV943	Bacteria	Proteobacteria	Gammaproteobacteria	Xanthomonadales	Rhodanobacteraceae	Luteibacter	0	0	15	0	0	0
ASV944	Bacteria	Proteobacteria	Alphaproteobacteria	Rhizobiales	Beijerinckiaceae	alphaI cluster	0	0	15	0	0	0
ASV1002	Bacteria	Proteobacteria	Gammaproteobacteria	Pseudomonadales	Cellvibrionaceae	Cellvibrio	0	0	13	0	0	0
ASV1003	Bacteria	Proteobacteria	Gammaproteobacteria	Xanthomonadales	Rhodanobacteraceae	Frateuria	0	0	13	0	0	0
ASV41	Bacteria	Proteobacteria	Gammaproteobacteria	Pseudomonadales	Moraxellaceae	Acinetobacter	0	0	0	191	198	242
ASV36	Bacteria	Proteobacteria	Gammaproteobacteria	Pseudomonadales	Moraxellaceae	Acinetobacter	0	0	0	187	281	225
ASV141	Bacteria	Proteobacteria	Gammaproteobacteria	Pseudomonadales	Moraxellaceae	Acinetobacter	0	0	0	164	0	0
ASV65	Bacteria	Proteobacteria	Gammaproteobacteria	Enterobacterales	Aeromonadaceae	Aeromonas	0	0	0	133	157	90
ASV344	Bacteria	Proteobacteria	Alphaproteobacteria	Rhizobiales	Xanthobacteraceae	Rhodoplanes	0	0	0	66	0	0
ASV375	Bacteria	Proteobacteria	Gammaproteobacteria	Burkholderiales	Comamonadaceae	Polaromonas	0	0	0	60	0	0
ASV446	Bacteria	Proteobacteria	Alphaproteobacteria	Rhizobiales	Xanthobacteraceae	Pseudolabrys	0	0	0	48	0	0
ASV471	Bacteria	Proteobacteria	Gammaproteobacteria	Burkholderiales	Oxalobacteraceae	Herminiimonas	0	0	0	45	0	0
ASV340	Bacteria	Proteobacteria	Alphaproteobacteria	Rhizobiales	Xanthobacteraceae		0	0	0	42	0	25
ASV548	Bacteria	Proteobacteria	Alphaproteobacteria	Sphingomonadales	Sphingomonadaceae	Sphingobium	0	0	0	38	0	0
ASV240	Bacteria	Proteobacteria	Gammaproteobacteria	Burkholderiales	Comamonadaceae	Rhodoferax	0	0	0	35	24	49
ASV639	Bacteria	Proteobacteria	Gammaproteobacteria	Methylococcales	Methylomonadaceae	Methylobacter	0	0	0	30	0	0
ASV74	Bacteria	Proteobacteria	Gammaproteobacteria	Pseudomonadales	Moraxellaceae	Acinetobacter	0	0	0	29	293	0
ASV345	Bacteria	Proteobacteria	Alphaproteobacteria	Rhizobiales	Hyphomicrobiaceae	Pedomicrobium	0	0	0	28	38	0
ASV675	Bacteria	Proteobacteria	Gammaproteobacteria	Methylococcales	Methylomonadaceae	Crenothrix	0	0	0	28	0	0
ASV736	Bacteria	Proteobacteria	Alphaproteobacteria	Dongiales	Dongiaceae	Dongia	0	0	0	24	0	0
ASV400	Bacteria	Proteobacteria	Gammaproteobacteria	Pseudomonadales	Moraxellaceae	Acinetobacter	0	0	0	23	0	32
ASV485	Bacteria	Proteobacteria	Alphaproteobacteria	Rhizobiales	Hyphomicrobiaceae		0	0	0	23	21	0
ASV525	Bacteria	Proteobacteria	Alphaproteobacteria	Elsterales	Elsteraceae	Aliidongia	0	0	0	20	0	20
ASV818	Bacteria	Proteobacteria	Alphaproteobacteria	Sphingomonadales	Sphingomonadaceae	Novosphingobium	0	0	0	20	0	0
ASV820	Bacteria	Proteobacteria	Gammaproteobacteria	Xanthomonadales	Rhodanobacteraceae	Dokdonella	0	0	0	20	0	0
ASV845	Bacteria	Proteobacteria	Alphaproteobacteria	Acetobacterales	Acetobacteraceae		0	0	0	19	0	0
ASV871	Bacteria	Proteobacteria	Gammaproteobacteria	Burkholderiales	Oxalobacteraceae	Noviherbaspirillum	0	0	0	18	0	0
ASV872	Bacteria	Proteobacteria	Gammaproteobacteria	CCD24			0	0	0	18	0	0
ASV947	Bacteria	Proteobacteria	Alphaproteobacteria	Micropepsales	Micropepsaceae		0	0	0	15	0	0
ASV1114	Bacteria	Proteobacteria	Alphaproteobacteria	Rhizobiales	Beijerinckiaceae	Microvirga	0	0	0	10	0	0
ASV909	Bacteria	Proteobacteria	Gammaproteobacteria	JG36-TzT-191			0	0	0	8	0	0
ASV1204	Bacteria	Proteobacteria	Alphaproteobacteria	Elsterales	Elsteraceae		0	0	0	8	0	0
ASV1205	Bacteria	Proteobacteria	Gammaproteobacteria	Burkholderiales			0	0	0	8	0	0
ASV1155	Bacteria	Proteobacteria	Alphaproteobacteria	Rickettsiales	Mitochondria		0	0	0	6	0	0
ASV1271	Bacteria	Proteobacteria	Alphaproteobacteria	Rhodospirillales	Magnetospirillaceae	Telmatospirillum	0	0	0	6	0	0
ASV1273	Bacteria	Proteobacteria	Alphaproteobacteria	Rickettsiales	Mitochondria		0	0	0	6	0	0
ASV1310	Bacteria	Proteobacteria	Alphaproteobacteria	Rickettsiales	Rickettsiaceae		0	0	0	5	0	0
ASV1370	Bacteria	Proteobacteria	Alphaproteobacteria	Rickettsiales	Mitochondria		0	0	0	3	0	0
ASV1373	Bacteria	Proteobacteria	Gammaproteobacteria	Coxiellales	Coxiellaceae	Coxiella	0	0	0	3	0	0
ASV1398	Bacteria	Proteobacteria	Alphaproteobacteria	Rickettsiales	Mitochondria		0	0	0	2	0	0
ASV7	Bacteria	Proteobacteria	Gammaproteobacteria	Pseudomonadales	Moraxellaceae	Acinetobacter	0	0	0	0	12404	0
ASV60	Bacteria	Proteobacteria	Gammaproteobacteria	Burkholderiales	Comamonadaceae		0	0	0	0	76	328
ASV125	Bacteria	Proteobacteria	Gammaproteobacteria	Pseudomonadales	Pseudomonadaceae	Pseudomonas	0	0	0	0	92	93
ASV130	Bacteria	Proteobacteria	Alphaproteobacteria	Rhizobiales	Beijerinckiaceae	Methylocapsa	0	0	0	0	37	142
ASV136	Bacteria	Proteobacteria	Gammaproteobacteria	Enterobacterales	Enterobacteriaceae	Pluralibacter	0	0	0	0	170	0
ASV137	Bacteria	Proteobacteria	Gammaproteobacteria	Pseudomonadales	Pseudomonadaceae	Pseudomonas	0	0	0	0	142	28
ASV138	Bacteria	Proteobacteria	Gammaproteobacteria	Burkholderiales	Comamonadaceae	Simplicispira	0	0	0	0	0	168
ASV139	Bacteria	Proteobacteria	Alphaproteobacteria	Rhizobiales	Beijerinckiaceae	Methylocella	0	0	0	0	88	78
ASV142	Bacteria	Proteobacteria	Gammaproteobacteria	Enterobacterales	Enterobacteriaceae		0	0	0	0	0	163
ASV144	Bacteria	Proteobacteria	Gammaproteobacteria	Enterobacterales			0	0	0	0	0	161
ASV162	Bacteria	Proteobacteria	Gammaproteobacteria	Burkholderiales	Oxalobacteraceae	Herminiimonas	0	0	0	0	74	75
ASV169	Bacteria	Proteobacteria	Gammaproteobacteria	Enterobacterales	Enterobacteriaceae		0	0	0	0	0	144
ASV173	Bacteria	Proteobacteria	Alphaproteobacteria	Rhizobiales	Rhizobiaceae	Allorhizobium-Neorhizobium-Pararhizobium-Rhizobium	0	0	0	0	0	142
ASV175	Bacteria	Proteobacteria	Gammaproteobacteria	Burkholderiales	Comamonadaceae	Polaromonas	0	0	0	0	18	123
ASV218	Bacteria	Proteobacteria	Gammaproteobacteria	Burkholderiales	Oxalobacteraceae	Actimicrobium	0	0	0	0	0	118
ASV271	Bacteria	Proteobacteria	Gammaproteobacteria	Pseudomonadales	Pseudomonadaceae	Pseudomonas	0	0	0	0	90	0
ASV289	Bacteria	Proteobacteria	Alphaproteobacteria	Rhizobiales	Hyphomicrobiaceae	Hyphomicrobium	0	0	0	0	84	0
ASV318	Bacteria	Proteobacteria	Alphaproteobacteria	Rhizobiales	Rhizobiaceae	Allorhizobium-Neorhizobium-Pararhizobium-Rhizobium	0	0	0	0	0	73
ASV341	Bacteria	Proteobacteria	Alphaproteobacteria	Rhizobiales	Rhizobiaceae	Aminobacter	0	0	0	0	0	67
ASV383	Bacteria	Proteobacteria	Alphaproteobacteria	Rhizobiales	Xanthobacteraceae		0	0	0	0	59	0
ASV401	Bacteria	Proteobacteria	Gammaproteobacteria	Pseudomonadales	Moraxellaceae	Acinetobacter	0	0	0	0	55	0
ASV412	Bacteria	Proteobacteria	Alphaproteobacteria	Rhizobiales	Rhizobiaceae	Mesorhizobium	0	0	0	0	0	53
ASV427	Bacteria	Proteobacteria	Alphaproteobacteria	Rhizobiales	Beijerinckiaceae	Methylocystis	0	0	0	0	0	51
ASV428	Bacteria	Proteobacteria	Gammaproteobacteria	Burkholderiales	Oxalobacteraceae	Massilia	0	0	0	0	0	51
ASV439	Bacteria	Proteobacteria	Gammaproteobacteria	Pseudomonadales	Pseudomonadaceae	Pseudomonas	0	0	0	0	0	49
ASV457	Bacteria	Proteobacteria	Alphaproteobacteria	Sphingomonadales	Sphingomonadaceae	Sphingobium	0	0	0	0	0	47
ASV502	Bacteria	Proteobacteria	Alphaproteobacteria				0	0	0	0	31	0
ASV515	Bacteria	Proteobacteria	Alphaproteobacteria	Rhizobiales	Rhizobiales Incertae Sedis	Bauldia	0	0	0	0	41	0
ASV518	Bacteria	Proteobacteria	Gammaproteobacteria	Burkholderiales	Comamonadaceae		0	0	0	0	0	41
ASV529	Bacteria	Proteobacteria	Alphaproteobacteria	Rhizobiales	Amb-16S-1323		0	0	0	0	0	40
ASV530	Bacteria	Proteobacteria	Gammaproteobacteria	Xanthomonadales	Rhodanobacteraceae	Tahibacter	0	0	0	0	0	40
ASV539	Bacteria	Proteobacteria	Gammaproteobacteria	Gammaproteobacteria Incertae Sedis	Unknown Family	Acidibacter	0	0	0	0	39	0
ASV550	Bacteria	Proteobacteria	Alphaproteobacteria	Caulobacterales	Hyphomonadaceae	SWB02	0	0	0	0	25	13
ASV587	Bacteria	Proteobacteria	Alphaproteobacteria	Rhizobiales	Xanthobacteraceae	Tardiphaga	0	0	0	0	0	34
ASV599	Bacteria	Proteobacteria	Alphaproteobacteria	Rhizobiales	Xanthobacteraceae	Pseudolabrys	0	0	0	0	33	0
ASV600	Bacteria	Proteobacteria	Gammaproteobacteria	Burkholderiales	Comamonadaceae		0	0	0	0	33	0
ASV641	Bacteria	Proteobacteria	Alphaproteobacteria	Rhizobiales	Rhizobiaceae		0	0	0	0	30	0
ASV645	Bacteria	Proteobacteria	Alphaproteobacteria	Caulobacterales	Hyphomonadaceae	SWB02	0	0	0	0	17	13
ASV659	Bacteria	Proteobacteria	Alphaproteobacteria	Rhizobiales	Xanthobacteraceae	Pseudolabrys	0	0	0	0	29	0
ASV661	Bacteria	Proteobacteria	Alphaproteobacteria	Sphingomonadales	Sphingomonadaceae	Altererythrobacter	0	0	0	0	0	29
ASV677	Bacteria	Proteobacteria	Alphaproteobacteria	Rhizobiales	Xanthobacteraceae	Tardiphaga	0	0	0	0	28	0
ASV679	Bacteria	Proteobacteria	Alphaproteobacteria	Rhizobiales	Xanthobacteraceae	Pseudolabrys	0	0	0	0	0	28
ASV690	Bacteria	Proteobacteria	Gammaproteobacteria	Pseudomonadales	Moraxellaceae	Acinetobacter	0	0	0	0	0	27
ASV705	Bacteria	Proteobacteria	Alphaproteobacteria	Rhizobiales	Rhizobiaceae	Allorhizobium-Neorhizobium-Pararhizobium-Rhizobium	0	0	0	0	26	0
ASV723	Bacteria	Proteobacteria	Alphaproteobacteria	Rhizobiales	Hyphomicrobiaceae		0	0	0	0	25	0
ASV741	Bacteria	Proteobacteria	Alphaproteobacteria	Elsterales			0	0	0	0	13	11
ASV743	Bacteria	Proteobacteria	Alphaproteobacteria	Rhizobiales	Hyphomicrobiaceae	Pedomicrobium	0	0	0	0	0	24
ASV747	Bacteria	Proteobacteria	Alphaproteobacteria	Rhizobiales	Xanthobacteraceae		0	0	0	0	12	0
ASV750	Bacteria	Proteobacteria	Alphaproteobacteria	Rhizobiales	Beijerinckiaceae	Methylobacterium-Methylorubrum	0	0	0	0	0	15
ASV755	Bacteria	Proteobacteria	Alphaproteobacteria	Acetobacterales	Acetobacteraceae	Rhodopila	0	0	0	0	23	0
ASV757	Bacteria	Proteobacteria	Alphaproteobacteria	Rhizobiales	Xanthobacteraceae	Starkeya	0	0	0	0	23	0
ASV759	Bacteria	Proteobacteria	Alphaproteobacteria	Rhizobiales	Beijerinckiaceae	Bosea	0	0	0	0	0	23
ASV768	Bacteria	Proteobacteria	Alphaproteobacteria	Rhizobiales	Xanthobacteraceae	Rhodoplanes	0	0	0	0	13	0
ASV773	Bacteria	Proteobacteria	Gammaproteobacteria	Burkholderiales	Rhodocyclaceae		0	0	0	0	0	22
ASV774	Bacteria	Proteobacteria	Alphaproteobacteria	Sphingomonadales	Sphingomonadaceae	Sphingomonas	0	0	0	0	0	22
ASV793	Bacteria	Proteobacteria	Alphaproteobacteria	Ferrovibrionales	Ferrovibrionaceae	Ferrovibrio	0	0	0	0	0	13
ASV796	Bacteria	Proteobacteria	Alphaproteobacteria	Caulobacterales	Caulobacteraceae	Brevundimonas	0	0	0	0	0	21
ASV824	Bacteria	Proteobacteria	Alphaproteobacteria	Acetobacterales	Acetobacteraceae	Craurococcus-Caldovatus	0	0	0	0	20	0
ASV868	Bacteria	Proteobacteria	Alphaproteobacteria	Reyranellales	Reyranellaceae	Reyranella	0	0	0	0	0	8
ASV873	Bacteria	Proteobacteria	Gammaproteobacteria	Burkholderiales	Comamonadaceae	Rhodoferax	0	0	0	0	18	0
ASV876	Bacteria	Proteobacteria	Alphaproteobacteria	Reyranellales	Reyranellaceae	Reyranella	0	0	0	0	18	0
ASV877	Bacteria	Proteobacteria	Alphaproteobacteria	Elsterales	Elsteraceae		0	0	0	0	18	0
ASV878	Bacteria	Proteobacteria	Alphaproteobacteria	Rhizobiales	Xanthobacteraceae	Pseudolabrys	0	0	0	0	0	18
ASV896	Bacteria	Proteobacteria	Alphaproteobacteria	Reyranellales	Reyranellaceae	Reyranella	0	0	0	0	17	0
ASV901	Bacteria	Proteobacteria	Gammaproteobacteria	Pseudomonadales	Moraxellaceae		0	0	0	0	17	0
ASV902	Bacteria	Proteobacteria	Gammaproteobacteria	Burkholderiales	Oxalobacteraceae	Actimicrobium	0	0	0	0	17	0
ASV904	Bacteria	Proteobacteria	Gammaproteobacteria	Legionellales	Legionellaceae	Legionella	0	0	0	0	17	0
ASV905	Bacteria	Proteobacteria	Alphaproteobacteria	Rhizobiales	Xanthobacteraceae		0	0	0	0	0	17
ASV950	Bacteria	Proteobacteria	Alphaproteobacteria	Rhizobiales	Rhodomicrobiaceae	Rhodomicrobium	0	0	0	0	15	0
ASV951	Bacteria	Proteobacteria	Alphaproteobacteria	Elsterales			0	0	0	0	15	0
ASV953	Bacteria	Proteobacteria	Alphaproteobacteria	Sphingomonadales	Sphingomonadaceae	Sphingomonas	0	0	0	0	15	0
ASV972	Bacteria	Proteobacteria	Alphaproteobacteria	Rhizobiales	Hyphomicrobiaceae	Pedomicrobium	0	0	0	0	0	0
ASV992	Bacteria	Proteobacteria	Alphaproteobacteria	Sphingomonadales	Sphingomonadaceae	Ellin6055	0	0	0	0	0	14
ASV996	Bacteria	Proteobacteria	Alphaproteobacteria	Tistrellales	Geminicoccaceae	Candidatus Alysiosphaera	0	0	0	0	0	0
ASV1011	Bacteria	Proteobacteria	Alphaproteobacteria	Rhizobiales	Labraceae	Labrys	0	0	0	0	13	0
ASV1026	Bacteria	Proteobacteria	Alphaproteobacteria	Caulobacterales	Caulobacteraceae		0	0	0	0	0	0
ASV1028	Bacteria	Proteobacteria	Gammaproteobacteria	Steroidobacterales	Steroidobacteraceae		0	0	0	0	0	0
ASV1041	Bacteria	Proteobacteria	Alphaproteobacteria	Caulobacterales	Caulobacteraceae	Caulobacter	0	0	0	0	12	0
ASV1050	Bacteria	Proteobacteria	Gammaproteobacteria	Methylococcales	Methylomonadaceae	Methyloglobulus	0	0	0	0	0	0
ASV1053	Bacteria	Proteobacteria	Alphaproteobacteria	Tistrellales	Geminicoccaceae	Candidatus Alysiosphaera	0	0	0	0	0	0
ASV1055	Bacteria	Proteobacteria	Alphaproteobacteria				0	0	0	0	0	0
ASV1056	Bacteria	Proteobacteria	Alphaproteobacteria	Caulobacterales	Hyphomonadaceae	SWB02	0	0	0	0	0	0
ASV1063	Bacteria	Proteobacteria	Gammaproteobacteria	Xanthomonadales	Rhodanobacteraceae	Dokdonella	0	0	0	0	0	0
ASV1072	Bacteria	Proteobacteria	Gammaproteobacteria	PLTA13			0	0	0	0	0	0
ASV1081	Bacteria	Proteobacteria	Alphaproteobacteria	Rhizobiales			0	0	0	0	0	11
ASV1085	Bacteria	Proteobacteria	Alphaproteobacteria	Azospirillales	Azospirillaceae	Skermanella	0	0	0	0	0	0
ASV1089	Bacteria	Proteobacteria	Gammaproteobacteria	Burkholderiales	Methylophilaceae		0	0	0	0	0	0
ASV1095	Bacteria	Proteobacteria	Alphaproteobacteria	Rhizobiales			0	0	0	0	0	0
ASV1100	Bacteria	Proteobacteria	Gammaproteobacteria	Legionellales	Legionellaceae	Legionella	0	0	0	0	0	0
ASV1103	Bacteria	Proteobacteria	Alphaproteobacteria	Elsterales			0	0	0	0	0	0
ASV1122	Bacteria	Proteobacteria	Gammaproteobacteria	Diplorickettsiales	Diplorickettsiaceae	Aquicella	0	0	0	0	0	10
ASV1124	Bacteria	Proteobacteria	Alphaproteobacteria	Sphingomonadales	Sphingomonadaceae	Sphingopyxis	0	0	0	0	0	10
ASV1127	Bacteria	Proteobacteria	Alphaproteobacteria	Rhizobiales	Beijerinckiaceae	Microvirga	0	0	0	0	0	10
ASV1130	Bacteria	Proteobacteria	Alphaproteobacteria	Elsterales			0	0	0	0	0	0
ASV1141	Bacteria	Proteobacteria	Gammaproteobacteria				0	0	0	0	0	0
ASV1145	Bacteria	Proteobacteria	Alphaproteobacteria	Caulobacterales	Hyphomonadaceae	SWB02	0	0	0	0	0	0
ASV1163	Bacteria	Proteobacteria	Gammaproteobacteria	Burkholderiales	T34		0	0	0	0	0	9
ASV1166	Bacteria	Proteobacteria	Gammaproteobacteria	Gammaproteobacteria Incertae Sedis	Unknown Family		0	0	0	0	0	0
ASV1169	Bacteria	Proteobacteria	Alphaproteobacteria				0	0	0	0	0	0
ASV1170	Bacteria	Proteobacteria	Alphaproteobacteria	Rhizobiales	A0839		0	0	0	0	0	0
ASV1184	Bacteria	Proteobacteria	Alphaproteobacteria	Elsterales	URHD0088		0	0	0	0	0	0
ASV1189	Bacteria	Proteobacteria	Alphaproteobacteria	Acetobacterales	Acetobacteraceae		0	0	0	0	0	0
ASV1192	Bacteria	Proteobacteria	Alphaproteobacteria	Sphingomonadales	Sphingomonadaceae	MN 122.2a	0	0	0	0	0	0
ASV1193	Bacteria	Proteobacteria	Gammaproteobacteria	PLTA13			0	0	0	0	0	0
ASV1210	Bacteria	Proteobacteria	Gammaproteobacteria	Diplorickettsiales	Diplorickettsiaceae	Aquicella	0	0	0	0	0	0
ASV1215	Bacteria	Proteobacteria	Alphaproteobacteria	Sphingomonadales	Sphingomonadaceae	Rhizorhapis	0	0	0	0	0	8
ASV1234	Bacteria	Proteobacteria	Gammaproteobacteria	Xanthomonadales	Xanthomonadaceae	Arenimonas	0	0	0	0	0	0
ASV1235	Bacteria	Proteobacteria	Alphaproteobacteria	Sphingomonadales	Sphingomonadaceae	Sphingobium	0	0	0	0	0	0
ASV1242	Bacteria	Proteobacteria	Alphaproteobacteria	Rhizobiales	Devosiaceae	Devosia	0	0	0	0	0	0
ASV1244	Bacteria	Proteobacteria	Alphaproteobacteria	Rickettsiales	Mitochondria		0	0	0	0	0	0
ASV1251	Bacteria	Proteobacteria	Alphaproteobacteria	Rhizobiales	Hyphomicrobiaceae	Hyphomicrobium	0	0	0	0	0	0
ASV1254	Bacteria	Proteobacteria	Gammaproteobacteria	JG36-GS-52			0	0	0	0	0	0
ASV1256	Bacteria	Proteobacteria	Alphaproteobacteria				0	0	0	0	0	0
ASV1279	Bacteria	Proteobacteria	Gammaproteobacteria	Diplorickettsiales	Diplorickettsiaceae		0	0	0	0	0	0
ASV1284	Bacteria	Proteobacteria	Alphaproteobacteria	Caulobacterales	Hyphomonadaceae	SWB02	0	0	0	0	0	0
ASV1298	Bacteria	Proteobacteria	Alphaproteobacteria	Rhizobiales	A0839		0	0	0	0	0	0
ASV1317	Bacteria	Proteobacteria	Alphaproteobacteria				0	0	0	0	0	0
ASV1329	Bacteria	Proteobacteria	Gammaproteobacteria	Diplorickettsiales	Diplorickettsiaceae		0	0	0	0	0	0
ASV1350	Bacteria	Proteobacteria	Alphaproteobacteria	Rhizobiales	Beijerinckiaceae		0	0	0	0	0	0
ASV1356	Bacteria	Proteobacteria	Alphaproteobacteria				0	0	0	0	0	0
ASV1362	Bacteria	Proteobacteria	Alphaproteobacteria	Rickettsiales	Mitochondria		0	0	0	0	0	0
ASV1378	Bacteria	Proteobacteria	Gammaproteobacteria	Coxiellales	Coxiellaceae	Coxiella	0	0	0	0	0	0
ASV1379	Bacteria	Proteobacteria	Gammaproteobacteria	Diplorickettsiales	Diplorickettsiaceae		0	0	0	0	0	0
ASV1380	Bacteria	Proteobacteria	Gammaproteobacteria				0	0	0	0	0	0
ASV1385	Bacteria	Proteobacteria	Alphaproteobacteria	Rickettsiales	Rickettsiaceae		0	0	0	0	0	0
ASV1393	Bacteria	Proteobacteria	Alphaproteobacteria	Rhizobiales	Xanthobacteraceae		0	0	0	0	0	0
ASV1228	Bacteria	SAR324 clade(Marine group B)					0	0	0	0	0	0
ASV1388	Bacteria	Spirochaetota	Spirochaetia	Spirochaetales	Spirochaetaceae		0	0	0	0	0	0
ASV1283	Bacteria	Synergistota	Synergistia	Synergistales	Synergistaceae		0	0	0	0	0	0
ASV1238	Archaea	Thermoplasmatota	Thermoplasmata	Methanomassiliicoccales	Methanomassiliicoccaceae		0	0	0	7	0	0
ASV479	Bacteria	Verrucomicrobiota	Verrucomicrobiae	Verrucomicrobiales	Verrucomicrobiaceae		0	44	0	0	0	0
ASV545	Bacteria	Verrucomicrobiota	Verrucomicrobiae	Chthoniobacterales	Chthoniobacteraceae	Candidatus Udaeobacter	0	38	0	0	0	0
ASV593	Bacteria	Verrucomicrobiota	Verrucomicrobiae	Chthoniobacterales	Terrimicrobiaceae	Terrimicrobium	0	33	0	0	0	0
ASV632	Bacteria	Verrucomicrobiota	Verrucomicrobiae	Verrucomicrobiales	Verrucomicrobiaceae	Roseimicrobium	0	30	0	0	0	0
ASV513	Bacteria	Verrucomicrobiota	Verrucomicrobiae	Pedosphaerales	Pedosphaeraceae		0	29	12	0	0	0
ASV666	Bacteria	Verrucomicrobiota	Verrucomicrobiae	Chthoniobacterales	Chthoniobacteraceae	Chthoniobacter	0	28	0	0	0	0
ASV492	Bacteria	Verrucomicrobiota	Verrucomicrobiae	Verrucomicrobiales	Rubritaleaceae	Luteolibacter	0	27	0	0	16	0
ASV714	Bacteria	Verrucomicrobiota	Verrucomicrobiae	Verrucomicrobiales	Rubritaleaceae	Luteolibacter	0	25	0	0	0	0
ASV522	Bacteria	Verrucomicrobiota	Verrucomicrobiae	Verrucomicrobiales	Rubritaleaceae	Luteolibacter	0	24	16	0	0	0
ASV373	Bacteria	Verrucomicrobiota	Verrucomicrobiae	Pedosphaerales	Pedosphaeraceae		0	22	38	0	0	0
ASV809	Bacteria	Verrucomicrobiota	Verrucomicrobiae	Opitutales	Opitutaceae	Opitutus	0	20	0	0	0	0
ASV392	Bacteria	Verrucomicrobiota	Verrucomicrobiae	Chthoniobacterales	Chthoniobacteraceae	Chthoniobacter	0	19	21	17	0	0
ASV938	Bacteria	Verrucomicrobiota	Verrucomicrobiae	Methylacidiphilales	Methylacidiphilaceae		0	15	0	0	0	0
ASV348	Bacteria	Verrucomicrobiota	Verrucomicrobiae	Verrucomicrobiales	Verrucomicrobiaceae		0	0	65	0	0	0
ASV483	Bacteria	Verrucomicrobiota	Verrucomicrobiae	Chthoniobacterales	Xiphinematobacteraceae	Candidatus Xiphinematobacter	0	0	44	0	0	0
ASV563	Bacteria	Verrucomicrobiota	Verrucomicrobiae	Chthoniobacterales	Chthoniobacteraceae	Chthoniobacter	0	0	36	0	0	0
ASV572	Bacteria	Verrucomicrobiota	Verrucomicrobiae	Chthoniobacterales	Chthoniobacteraceae	Chthoniobacter	0	0	35	0	0	0
ASV687	Bacteria	Verrucomicrobiota	Verrucomicrobiae	Chthoniobacterales	Xiphinematobacteraceae	Candidatus Xiphinematobacter	0	0	27	0	0	0
ASV816	Bacteria	Verrucomicrobiota	Verrucomicrobiae	Opitutales	Opitutaceae	Opitutus	0	0	20	0	0	0
ASV674	Bacteria	Verrucomicrobiota	Verrucomicrobiae	Chthoniobacterales	Chthoniobacteraceae	Chthoniobacter	0	0	15	0	0	0
ASV942	Bacteria	Verrucomicrobiota	Verrucomicrobiae	Pedosphaerales	Pedosphaeraceae		0	0	15	0	0	0
ASV537	Bacteria	Verrucomicrobiota	Verrucomicrobiae	Verrucomicrobiales	Verrucomicrobiaceae		0	0	14	0	0	25
ASV1071	Bacteria	Verrucomicrobiota	Verrucomicrobiae	Verrucomicrobiales	Verrucomicrobiaceae		0	0	11	0	0	0
ASV565	Bacteria	Verrucomicrobiota	Verrucomicrobiae	Chthoniobacterales	Chthoniobacteraceae	Candidatus Udaeobacter	0	0	0	36	0	0
ASV722	Bacteria	Verrucomicrobiota	Verrucomicrobiae	Pedosphaerales	Pedosphaeraceae		0	0	0	25	0	0
ASV769	Bacteria	Verrucomicrobiota	Verrucomicrobiae	Verrucomicrobiales	Rubritaleaceae	Luteolibacter	0	0	0	22	0	0
ASV526	Bacteria	Verrucomicrobiota	Verrucomicrobiae	Chthoniobacterales	Xiphinematobacteraceae	Candidatus Xiphinematobacter	0	0	0	13	0	27
ASV567	Bacteria	Verrucomicrobiota	Verrucomicrobiae	Chthoniobacterales	Chthoniobacteraceae	Chthoniobacter	0	0	0	12	24	0
ASV328	Bacteria	Verrucomicrobiota	Verrucomicrobiae	Verrucomicrobiales	Verrucomicrobiaceae	Verrucomicrobium	0	0	0	10	16	24
ASV1104	Bacteria	Verrucomicrobiota	Verrucomicrobiae	Opitutales	Opitutaceae	Opitutus	0	0	0	10	0	0
ASV1105	Bacteria	Verrucomicrobiota	Kiritimatiellae	WCHB1-41			0	0	0	10	0	0
ASV1152	Bacteria	Verrucomicrobiota	Verrucomicrobiae	Verrucomicrobiales	Verrucomicrobiaceae	Prosthecobacter	0	0	0	9	0	0
ASV1197	Bacteria	Verrucomicrobiota	Verrucomicrobiae	Verrucomicrobiales	Verrucomicrobiaceae	Roseimicrobium	0	0	0	8	0	0
ASV1345	Bacteria	Verrucomicrobiota	Verrucomicrobiae	Pedosphaerales	Pedosphaeraceae		0	0	0	4	0	0
ASV1375	Bacteria	Verrucomicrobiota	Verrucomicrobiae	Opitutales	Puniceicoccaceae		0	0	0	3	0	0
ASV418	Bacteria	Verrucomicrobiota	Verrucomicrobiae	Chthoniobacterales	Chthoniobacteraceae	Chthoniobacter	0	0	0	0	52	0
ASV425	Bacteria	Verrucomicrobiota	Verrucomicrobiae	Chthoniobacterales	Chthoniobacteraceae	Chthoniobacter	0	0	0	0	51	0
ASV448	Bacteria	Verrucomicrobiota	Verrucomicrobiae	Chthoniobacterales	Terrimicrobiaceae	Terrimicrobium	0	0	0	0	48	0
ASV458	Bacteria	Verrucomicrobiota	Verrucomicrobiae	Chthoniobacterales	Xiphinematobacteraceae	Candidatus Xiphinematobacter	0	0	0	0	0	47
ASV528	Bacteria	Verrucomicrobiota	Verrucomicrobiae	Verrucomicrobiales	Rubritaleaceae	Luteolibacter	0	0	0	0	0	40
ASV575	Bacteria	Verrucomicrobiota	Verrucomicrobiae	Chthoniobacterales	Chthoniobacteraceae	Chthoniobacter	0	0	0	0	0	35
ASV754	Bacteria	Verrucomicrobiota	Verrucomicrobiae	Opitutales	Opitutaceae	Opitutus	0	0	0	0	23	0
ASV756	Bacteria	Verrucomicrobiota	Verrucomicrobiae	Chthoniobacterales	Chthoniobacteraceae	LD29	0	0	0	0	23	0
ASV814	Bacteria	Verrucomicrobiota	Verrucomicrobiae	Chthoniobacterales	Chthoniobacteraceae	Chthoniobacter	0	0	0	0	0	0
ASV833	Bacteria	Verrucomicrobiota	Verrucomicrobiae	Verrucomicrobiales	Verrucomicrobiaceae		0	0	0	0	0	0
ASV927	Bacteria	Verrucomicrobiota	Chlamydiae	Chlamydiales	Parachlamydiaceae	Neochlamydia	0	0	0	0	16	0
ASV971	Bacteria	Verrucomicrobiota	Verrucomicrobiae	Verrucomicrobiales	Verrucomicrobiaceae		0	0	0	0	0	0
ASV999	Bacteria	Verrucomicrobiota	Verrucomicrobiae	Chthoniobacterales	Chthoniobacteraceae	Chthoniobacter	0	0	0	0	0	0
ASV1014	Bacteria	Verrucomicrobiota	Verrucomicrobiae	Chthoniobacterales	Terrimicrobiaceae	Terrimicrobium	0	0	0	0	0	13
ASV1125	Bacteria	Verrucomicrobiota	Verrucomicrobiae	Methylacidiphilales	Methylacidiphilaceae		0	0	0	0	0	10
ASV1140	Bacteria	Verrucomicrobiota	Verrucomicrobiae	Opitutales	Opitutaceae	Lacunisphaera	0	0	0	0	0	0
ASV1142	Bacteria	Verrucomicrobiota	Verrucomicrobiae	Verrucomicrobiales	Verrucomicrobiaceae		0	0	0	0	0	0
ASV1178	Bacteria	Verrucomicrobiota	Verrucomicrobiae	Verrucomicrobiales	Verrucomicrobiaceae		0	0	0	0	0	0
ASV1195	Bacteria	Verrucomicrobiota	Verrucomicrobiae	Pedosphaerales	Pedosphaeraceae		0	0	0	0	0	0
ASV1227	Bacteria	Verrucomicrobiota	Kiritimatiellae	WCHB1-41			0	0	0	0	0	0
ASV1229	Bacteria	Verrucomicrobiota	Verrucomicrobiae	Verrucomicrobiales	Verrucomicrobiaceae		0	0	0	0	0	0
ASV1233	Bacteria	Verrucomicrobiota	Verrucomicrobiae	Chthoniobacterales	Chthoniobacteraceae	Chthoniobacter	0	0	0	0	0	0
ASV1243	Bacteria	Verrucomicrobiota	Verrucomicrobiae	Methylacidiphilales	Methylacidiphilaceae		0	0	0	0	0	0
ASV1276	Bacteria	Verrucomicrobiota	Verrucomicrobiae	Methylacidiphilales	Methylacidiphilaceae		0	0	0	0	0	0
ASV1288	Bacteria	Verrucomicrobiota	Verrucomicrobiae	Verrucomicrobiales	Verrucomicrobiaceae		0	0	0	0	0	0
ASV1296	Bacteria	Verrucomicrobiota	Chlamydiae	Chlamydiales	Parachlamydiaceae	Neochlamydia	0	0	0	0	0	0
ASV1304	Bacteria	Verrucomicrobiota	Verrucomicrobiae	Chthoniobacterales	Chthoniobacteraceae	Chthoniobacter	0	0	0	0	0	0
ASV1307	Bacteria	Verrucomicrobiota	Verrucomicrobiae				0	0	0	0	0	0
ASV1322	Bacteria	Verrucomicrobiota	Verrucomicrobiae	Pedosphaerales	Pedosphaeraceae		0	0	0	0	0	0
ASV1340	Bacteria	Verrucomicrobiota	Verrucomicrobiae	Chthoniobacterales	Chthoniobacteraceae	Chthoniobacter	0	0	0	0	0	0
ASV1363	Bacteria	Verrucomicrobiota	Verrucomicrobiae				0	0	0	0	0	0
ASV1369	Bacteria	WPS-2					0	0	0	0	0	0
ASV1383	Bacteria	WPS-2					0	0	0	0	0	0
ASV1194	Bacteria	WS2					0	0	0	0	0	0
ASV1016	Bacteria	WS4					0	0	0	0	0	13
ASV1396	Bacteria	Zixibacteria					0	0	0	2	0	0
ASV432							0	0	0	16	0	0
ASV1021							0	0	0	0	0	0
ASV1249							0	0	0	0	0	0
ASV1326							0	0	0	0	0	0
ASV1342							0	0	0	0	0	0
ASV1389							0	0	0	0	0	0
ASV1392							0	0	0	0	0	0
ASV1405							0	0	0	0	0	0

## Sheet: Table S2.OTUs fungi
Table S2, OTUs from ITS sequencing of fungi
The table shows the identified OTUs from ITS sequencing, as well as the abundances in the WBR locations (R), either surface (S; 15 cm depth) or under water (U; 60-80 cm depth) as triplicates (1-3).
In addition, the table also shows the abundances of fungal OTUs in the enriched cultures (E). Sample EU2 failed quality control for sequencing and is therefore removed.
OTU	RS1	RS2	RS3	RU1	RU2	RU3	EU1	EU3	ES1	ES2	ES3	Kingdom	Phylum	Class	Order	Family	Genus	Species
SH1339571.09FU_MK926837_refs	44800	25843	59254	56065	46332	64193	13006	31217	8456	28093	6468	k__Fungi	p__Ascomycota	c__Sordariomycetes	o__Sordariales	f__Chaetomiaceae	g__Thermothielavioides	s__Thermothielavioides_terrestris
SH1449750.09FU_JF417478_refs	4877	7229	4313	1319	1337	1113	232	422	470	2660	368	k__Fungi	p__Ascomycota	c__Eurotiomycetes	o__Eurotiales	f__Aspergillaceae	g__Rasamsonia	s__Rasamsonia_emersonii
SH1470916.09FU_UDB03060231_reps	0	6614	2333	0	11482	130	0	14	0	1824	12	k__Fungi	p__Ascomycota	c__Leotiomycetes	o__Thelebolales	f__Pseudeurotiaceae	g__Leuconeurospora
SH1521627.09FU_MH476571_refs	9352	322	1088	8320	126	260	53	0	256	32	25	k__Fungi	p__Ascomycota	c__Sordariomycetes	o__Chaetosphaeriales	f__Chaetosphaeriaceae	g__Chloridium	s__Chloridium_aseptatum
SH2030329.09FU_AY706335_refs	2369	1248	1998	5000	1199	3549	1067	396	203	561	229	k__Fungi	p__Ascomycota	c__Eurotiomycetes	o__Eurotiales	f__Trichocomaceae	g__Thermomyces	s__Thermomyces_lanuginosus
SH1560266.09FU_UDB03682311_reps	3374	2944	3493	762	1645	1559	34	148	285	1768	163	k__Fungi	p__Ascomycota	c__Dothideomycetes	o__Pleosporales	f__Didymosphaeriaceae	g__Paraphaeosphaeria	s__Paraphaeosphaeria_sporulosa
SH2073529.09FU_UDB06552367_reps	1192	762	688	2454	3328	3178	189	13	227	235	50	k__Fungi	p__Basidiomycota	c__Microbotryomycetes	o__Sporidiobolales	f__Sporidiobolaceae	g__Rhodotorula
SH2008421.09FU_UDB07648245_reps	6367	7	19	2120	116	55	47	0	317	53	0	k__Fungi	p__Basidiomycota	c__Agaricomycetes	o__Trechisporales	f__Hydnodontaceae	g__Subulicystidium	s__Subulicystidium_brachysporum
SH1386159.09FU_HE610333_refs	906	856	530	349	1702	1964	39	20	63	735	30	k__Fungi	p__Ascomycota	c__Sordariomycetes	o__Coniochaetales	f__Coniochaetaceae	g__Coniochaeta	s__Coniochaeta_luteoviridis
SH1887476.09FU_UDB01392806_reps	184	19	486	27	2003	3580	28	150	50	377	52	k__Fungi	p__Ascomycota
SH1799306.09FU_UDB04119171_reps	398	1382	556	200	3491	262	0	0	39	366	16	k__Fungi	p__Ascomycota	c__Sordariomycetes	o__Conioscyphales	f__Conioscyphaceae	g__Conioscypha
SH1385921.09FU_HE610336_refs	687	1098	661	129	857	337	5	10	70	2107	57	k__Fungi	p__Ascomycota	c__Sordariomycetes	o__Coniochaetales	f__Coniochaetaceae	g__Coniochaeta	s__Coniochaeta_fasciculata
SH1521571.09FU_UDB01756328_reps	540	1126	301	120	2466	29	2	0	77	492	3	k__Fungi	p__Ascomycota	c__Sordariomycetes	o__Chaetosphaeriales	f__Chaetosphaeriaceae	g__Chaetosphaeria	s__Chaetosphaeria_vermicularioides
SH1870780.09FU_UDB0204307_reps	667	759	910	1599	211	886	66	0	20	36	2	k__Fungi	p__Basidiomycota	c__Agaricomycetes	o__Agaricales	f__Mycenaceae	g__Mycena	s__Mycena_rosea
SH1487421.09FU_JF304988_reps	914	980	567	445	1041	416	26	8	64	642	46	k__Fungi	p__Ascomycota	c__Sordariomycetes	o__Hypocreales	f__Hypocreaceae	g__Trichoderma	s__Trichoderma_viride
SH1400880.09FU_UDB03244592_reps	64	191	2992	63	216	797	0	0	2	22	77	k__Fungi	p__Ascomycota	c__Sordariomycetes	o__Hypocreales
SH1931879.09FU_KJ461415_reps	80	175	128	53	3321	195	5	0	11	111	11	k__Fungi	p__Basidiomycota	c__Cystobasidiomycetes	o__Cystobasidiales	f__Cystobasidiaceae	g__Occultifur
SH1511229.09FU_LC042493_reps	283	83	116	2503	304	170	0	0	2	28	0	k__Fungi	p__Ascomycota	c__Sordariomycetes	o__Sordariales	f__Podosporaceae	g__Podospora
SH1799303.09FU_MK804506_refs	316	169	330	409	1465	499	10	16	62	82	27	k__Fungi	p__Ascomycota	c__Sordariomycetes	o__Conioscyphales	f__Conioscyphaceae	g__Conioscypha	s__Conioscypha_tenebrosa
SH1520831.09FU_UDB01921740_reps	640	466	1224	186	103	447	27	0	69	96	103	k__Fungi	p__Ascomycota	c__Sordariomycetes	o__Chaetosphaeriales	f__Chaetosphaeriaceae	g__Chloridium
SH1885152.09FU_UDB0619431_reps	131	1047	220	222	1354	124	34	0	33	90	4	k__Fungi	p__Ascomycota	c__Leotiomycetes
SH1686991.09FU_UDB06311699_reps	1128	364	884	209	96	442	0	0	3	0	5	k__Fungi	p__Ascomycota	c__Dothideomycetes	o__Pleosporales	f__Torulaceae	g__Torula	s__Torula_deospora
SH1714883.09FU_MK424485_reps	560	307	561	352	102	237	37	26	143	349	64	k__Fungi	p__Ascomycota	c__Eurotiomycetes	o__Eurotiales	f__Aspergillaceae	g__Aspergillus	s__Aspergillus_fumigatus
SH1339188.09FU_UDB05136062_reps	452	533	343	112	274	95	18	20	58	563	22	k__Fungi	p__Ascomycota	c__Sordariomycetes	o__Sordariales	f__Chaetomiaceae	g__Dichotomopilus
SH1603854.09FU_UDB04119859_reps	435	20	176	1308	30	58	63	0	83	16	11	k__Fungi	p__Ascomycota	c__Sordariomycetes	o__Conioscyphales	f__Conioscyphales_fam_Incertae_sedis
SH1339899.09FU_GU563371_refs	405	549	361	124	138	147	16	0	36	380	18	k__Fungi	p__Ascomycota	c__Sordariomycetes	o__Sordariales	f__Chaetomiaceae	g__Dichotomopilus	s__Dichotomopilus_ramosissimus
SH1521670.09FU_AF486131_refs	617	303	363	373	202	90	19	0	95	64	8	k__Fungi	p__Ascomycota	c__Sordariomycetes	o__Chaetosphaeriales	f__Chaetosphaeriaceae	g__Pseudophialocephala	s__Pseudophialocephala_humicola
SH1872115.09FU_UDB099723_reps	209	116	273	300	233	861	17	13	17	47	28	k__Fungi	p__Ascomycota	c__Dothideomycetes	o__Pleosporales	f__Didymellaceae	g__Didymella	s__Didymella_glomerata
SH1873209.09FU_UDB0344214_reps	144	129	217	87	201	1021	5	81	40	24	10	k__Fungi	p__Ascomycota	c__Leotiomycetes	o__Helotiales
SH1391251.09FU_LR881324_reps	210	201	251	247	366	406	21	84	27	118	18	k__Fungi	p__Ascomycota	c__Sordariomycetes	o__Sordariales	f__Chaetomiaceae
SH1796763.09FU_UDB01398886_reps	34	633	175	22	387	98	6	23	8	442	6	k__Fungi	p__Ascomycota
SH2062371.09FU_UDB05397511_reps	402	352	427	144	113	181	6	0	37	93	22	k__Fungi	p__Ascomycota	c__Eurotiomycetes	o__Eurotiales	f__Aspergillaceae	g__Talaromyces
SH1511353.09FU_MW215898_reps	37	277	527	15	138	312	0	70	2	225	65	k__Fungi
SH1471701.09FU_UDB0638491_reps	568	0	0	1069	0	0	0	0	2	0	0	k__Fungi	p__Ascomycota	c__Sordariomycetes	o__Magnaporthales	f__Magnaporthaceae	g__Pseudohalonectria	s__Pseudohalonectria_lignicola
SH2059459.09FU_KJ865739_refs	454	127	355	140	64	127	46	21	103	145	33	k__Fungi	p__Ascomycota	c__Eurotiomycetes	o__Eurotiales	f__Aspergillaceae	g__Talaromyces	s__Talaromyces_columbinus
SH2038578.09FU_UDB06744269_reps	183	119	84	760	25	28	9	12	34	96	5	k__Fungi	p__Ascomycota	c__Leotiomycetes	o__Helotiales	f__Helotiaceae	g__Scytalidium	s__Scytalidium_lignicola
SH1805339.09FU_MH860317_refs	99	14	863	32	0	165	0	29	15	0	92	k__Fungi	p__Ascomycota	c__Sordariomycetes	o__Hypocreales	f__Hypocreales_fam_Incertae_sedis	g__Acremonium	s__Acremonium_thermophilum
SH1889555.09FU_UDB011502_refs	188	148	235	276	20	133	0	34	6	51	17	k__Fungi	p__Basidiomycota	c__Agaricomycetes	o__Agaricales	f__Strophariaceae	g__Hypholoma	s__Hypholoma_fasciculare
SH1598122.09FU_UDB0778992_refs	0	854	28	0	60	16	0	0	0	65	1	k__Fungi	p__Basidiomycota	c__Agaricomycetes	o__Geastrales	f__Sphaerobolaceae	g__Sphaerobolus	s__Sphaerobolus_stellatus
SH1731067.09FU_UDB041458_reps	352	84	93	96	127	69	8	5	52	54	50	k__Fungi	p__Ascomycota	c__Sordariomycetes	o__Hypocreales	f__Nectriaceae	g__Fusarium	s__Fusarium_oxysporum
SH1513464.09FU_MH856859_reps	0	0	0	958	0	0	0	0	0	0	0	k__Fungi	p__Ascomycota	c__Leotiomycetes	o__Helotiales	f__Rutstroemiaceae	g__Lambertella	s__Lambertella_tubulosa
SH2048965.09FU_UDB0522644_reps	0	0	608	0	0	321	0	0	0	0	0	k__Fungi	p__Basidiomycota	c__Agaricomycetes	o__Auriculariales	f__Hyaloriaceae	g__Stypella	s__Stypella_grilletii
SH1677662.09FU_JX496039_refs	177	114	114	27	74	357	12	0	4	24	0	k__Fungi	p__Ascomycota	c__Dothideomycetes	o__Pleosporales	f__Didymosphaeriaceae	g__Paraphaeosphaeria	s__Paraphaeosphaeria_neglecta
SH1839352.09FU_UDB070851_reps	94	75	133	75	177	291	6	6	12	24	6	k__Fungi	p__Basidiomycota	c__Agaricomycetes	o__Agaricales	f__Inocybaceae	g__Inocybe
SH1873239.09FU_UDB0349047_reps	79	105	112	69	266	187	4	9	6	23	5	k__Fungi	p__Basidiomycota	c__Agaricomycetes	o__Agaricales	f__Inocybaceae	g__Inocybe
SH1487013.09FU_OM345081_reps	111	157	91	76	168	74	8	0	8	93	12	k__Fungi	p__Ascomycota	c__Sordariomycetes	o__Hypocreales	f__Hypocreaceae	g__Trichoderma	s__Trichoderma_harzianum
SH1451249.09FU_UDB01671615_reps	356	0	45	120	193	34	7	0	23	0	1	k__Fungi	p__Ascomycota	c__Sordariomycetes	o__Glomerellales	f__Plectosphaerellaceae	g__Cephalosporium
SH1477147.09FU_DQ028268_refs	361	12	123	53	35	154	2	0	13	17	5	k__Fungi	p__Ascomycota	c__Leotiomycetes	o__Thelebolales	f__Thelebolaceae	g__Thelebolus	s__Thelebolus_globosus
SH1918316.09FU_AY219344_refs	19	23	635	12	16	62	0	0	0	0	4	k__Fungi	p__Basidiomycota	c__Agaricomycetes	o__Polyporales	f__Phanerochaetaceae	g__Phanerochaete
SH1691654.09FU_MN511340_reps	311	0	135	99	0	57	25	38	69	14	22	k__Fungi	p__Ascomycota	c__Sordariomycetes	o__Hypocreales	f__Nectriaceae	g__Acremoniopsis	s__Acremoniopsis_suttoniae
SH1334087.09FU_AF444319_refs	241	41	81	267	0	74	0	0	27	10	9	k__Fungi	p__Basidiomycota	c__Tremellomycetes	o__Filobasidiales	f__Piskurozymaceae	g__Solicoccozyma	s__Solicoccozyma_terrea
SH1832758.09FU_UDB0375772_reps	276	128	60	228	0	32	0	0	0	0	0	k__Fungi	p__Chytridiomycota	c__Rhizophydiomycetes	o__Rhizophydiales	f__Rhizophydiales_fam_Incertae_sedis	g__Operculomyces
SH1712930.09FU_AF444440_refs	579	0	46	21	30	40	0	0	0	0	0	k__Fungi	p__Basidiomycota	c__Tremellomycetes	o__Trichosporonales	f__Trichosporonaceae	g__Apiotrichum	s__Apiotrichum_gracile
SH1799304.09FU_UDB04119525_reps	79	42	61	88	291	65	2	0	8	13	5	k__Fungi	p__Ascomycota	c__Sordariomycetes	o__Conioscyphales	f__Conioscyphaceae	g__Conioscypha
SH1822266.09FU_FJ788811_refs	199	7	18	41	157	225	0	0	5	0	0	k__Fungi	p__Basidiomycota	c__Agaricomycetes	o__Sebacinales	f__Serendipitaceae
SH1380468.09FU_UDB0156599_reps	0	0	0	593	0	0	42	0	0	0	0	k__Fungi	p__Ascomycota	c__Leotiomycetes	o__Helotiales
SH2015568.09FU_MH554112_refs	60	309	104	18	70	47	0	0	0	0	0	k__Fungi	p__Ascomycota	c__Sordariomycetes	o__Xylariales	f__Bartaliniaceae	g__Truncatella	s__Truncatella_angustata
SH1822256.09FU_UDB07005738_reps	211	0	12	16	129	203	0	0	0	0	4	k__Fungi	p__Basidiomycota	c__Agaricomycetes	o__Sebacinales	f__Serendipitaceae	g__Serendipita
SH1980835.09FU_UDB04102050_reps	140	0	22	184	30	28	23	0	94	47	0	k__Fungi	p__Basidiomycota	c__Agaricomycetes	o__Agaricales	f__Inocybaceae	g__Inocybe
SH1781948.09FU_DQ340333_refs	66	0	0	498	0	0	0	0	0	0	0	k__Fungi	p__Basidiomycota	c__Agaricomycetes	o__Hymenochaetales	f__Hyphodontiaceae	g__Kneiffiella
SH1730504.09FU_UDB03704391_reps	30	149	181	28	31	104	0	0	0	7	0	k__Fungi	p__Ascomycota	c__Dothideomycetes	o__Pleosporales	f__Melanommataceae
SH1876987.09FU_UDB03558231_reps	0	294	30	0	55	21	0	0	0	120	1	k__Fungi	p__Ascomycota	c__Sordariomycetes	o__Hypocreales
SH1771752.09FU_KY541837_reps	143	31	81	52	24	41	13	55	29	28	6	k__Fungi	p__Ascomycota	c__Eurotiomycetes	o__Eurotiales	f__Thermoascaceae	g__Thermoascus	s__Thermoascus_aurantiacus
SH2060593.09FU_UDB0310624_reps	19	0	16	325	19	108	8	0	0	0	0	k__Fungi	p__Chytridiomycota
SH2059584.09FU_JN899370_refs	76	26	37	275	0	22	0	0	12	29	0	k__Fungi	p__Ascomycota	c__Eurotiomycetes	o__Eurotiales	f__Aspergillaceae	g__Talaromyces	s__Talaromyces_piceae
SH2006971.09FU_UDB028054_refs	33	32	190	0	0	208	0	0	0	0	0	k__Fungi	p__Basidiomycota	c__Agaricomycetes	o__Cantharellales	f__Hydnaceae	g__Sistotrema	s__Sistotrema_coronilla
SH1957851.09FU_EF127883_refs	92	36	54	23	132	34	0	0	3	30	42	k__Fungi	p__Ascomycota	c__Sordariomycetes	o__Ophiostomatales	f__Ophiostomataceae	g__Sporothrix	s__Sporothrix_stylites
SH1514226.09FU_AJ292416_refs	82	0	56	141	67	28	3	0	4	11	0	k__Fungi	p__Ascomycota	c__Sordariomycetes	o__Hypocreales	f__Ophiocordycipitaceae	g__Drechmeria	s__Drechmeria_campanulata
SH1615930.09FU_UDB04696116_reps	102	50	96	11	0	13	7	0	12	80	11	k__Fungi	p__Ascomycota	c__Sordariomycetes	o__Pisorisporiales
SH1339485.09FU_KP132478_refs	136	53	53	56	0	11	24	0	11	23	2	k__Fungi	p__Ascomycota	c__Sordariomycetes	o__Sordariales	f__Chaetomiaceae	g__Thermothelomyces	s__Thermothelomyces_thermophilus
SH1435358.09FU_UDB0245824_reps	12	36	122	0	128	65	0	0	0	0	0	k__Fungi	p__Basidiomycota	c__Microbotryomycetes
SH1528375.09FU_MN644614_reps	18	13	39	0	251	27	0	0	0	10	4	k__Fungi	p__Ascomycota	c__Sordariomycetes	o__Hypocreales
SH1339224.09FU_MK919292_refs	92	103	31	20	45	0	2	0	0	61	7	k__Fungi	p__Ascomycota	c__Sordariomycetes	o__Sordariales	f__Chaetomiaceae	g__Corynascus	s__Corynascus_novoguineensis
SH1488103.09FU_AF057593_reps	55	81	52	32	48	32	2	0	9	48	2	k__Fungi	p__Ascomycota	c__Sordariomycetes	o__Hypocreales	f__Hypocreaceae	g__Trichoderma	s__Trichoderma_harzianum
SH1935542.09FU_HQ026746_refs	70	38	92	52	14	26	2	6	14	39	7	k__Fungi	p__Ascomycota	c__Eurotiomycetes	o__Eurotiales	f__Aspergillaceae	g__Aspergillus	s__Aspergillus_fumigatus
SH2045419.09FU_MK217433_reps	0	0	356	0	0	0	0	0	0	0	0	k__Fungi	p__Basidiomycota	c__Agaricomycetes	o__Agaricales	f__Entolomataceae	g__Entoloma
SH1551091.09FU_KC965986_reps	112	15	100	31	0	60	0	6	15	0	15	k__Fungi	p__Ascomycota	c__Sordariomycetes	o__Chaetosphaeriales	f__Chaetosphaeriaceae	g__Chaetosphaeria
SH2083040.09FU_JQ429151_refs	13	0	0	339	0	0	0	0	0	0	0	k__Fungi	p__Ascomycota	c__Sordariomycetes	o__Pleurotheciales	f__Pleurotheciaceae	g__Pleurotheciella	s__Pleurotheciella_centenaria
SH1353890.09FU_HQ630323_refs	124	0	12	148	0	0	18	0	48	0	0	k__Fungi	p__Mortierellomycota	c__Mortierellomycetes	o__Mortierellales	f__Mortierellaceae	g__Podila	s__Podila_minutissima
SH1400852.09FU_MT496744_reps	151	83	29	26	27	17	2	0	0	0	0	k__Fungi	p__Ascomycota	c__Sordariomycetes	o__Hypocreales	f__Nectriaceae	g__Mariannaea	s__Mariannaea_submersa
SH1911907.09FU_UDB04860610_reps	150	0	16	139	0	17	0	0	6	0	0	k__Fungi	p__Mortierellomycota	c__Mortierellomycetes	o__Mortierellales	f__Mortierellaceae	g__Mortierella
SH1622299.09FU_AF444320_refs	40	168	14	12	51	17	3	0	7	0	2	k__Fungi	p__Basidiomycota	c__Tremellomycetes	o__Tremellales	f__Tremellales_fam_Incertae_sedis	g__Cuniculitrema	s__Cuniculitrema_polymorpha
SH1690570.09FU_UDB0575485_reps	36	0	0	271	0	0	2	0	3	0	0	k__Fungi	p__Chytridiomycota	c__Lobulomycetes	o__Lobulomycetales
SH1845973.09FU_UDB0578238_reps	89	56	26	39	37	12	0	0	18	24	1	k__Fungi	p__Mortierellomycota	c__Mortierellomycetes	o__Mortierellales	f__Mortierellaceae	g__Mortierella
SH1548957.09FU_HG937160_refs	47	68	21	30	24	20	0	0	3	77	3	k__Fungi	p__Ascomycota	c__Dothideomycetes	o__Mycosphaerellales	f__Extremaceae	g__Extremopsis	s__Extremopsis_radicicola
SH1437487.09FU_UDB03105147_reps	109	90	62	24	0	0	0	0	0	0	1	k__Fungi	p__Chytridiomycota	c__Lobulomycetes	o__Lobulomycetales
SH1611917.09FU_UDB0453657_reps	0	0	191	0	0	91	0	0	0	0	0	k__Fungi	p__Ascomycota	c__Sordariomycetes	o__Sordariales	f__Lasiosphaeriaceae	g__Lasiosphaeria	s__Lasiosphaeria_ovina
SH1525315.09FU_MF434776_reps	46	14	59	24	98	18	3	0	3	9	7	k__Fungi	p__Ascomycota	c__Sordariomycetes	o__Microascales	f__Triadelphiaceae	g__Triadelphia	s__Triadelphia_loudetiae
SH2039239.09FU_UDB06743433_reps	24	67	62	18	18	26	0	0	6	57	0	k__Fungi	p__Ascomycota	c__Leotiomycetes	o__Helotiales	f__Helotiaceae	g__Scytalidium
SH1436527.09FU_UDB05788538_reps	11	79	66	0	24	86	0	0	0	0	0	k__Fungi	p__Ascomycota	c__Dothideomycetes	o__Pleosporales	f__Cucurbitariaceae	g__Pyrenochaeta
SH1742862.09FU_UDB0704744_reps	40	26	41	38	44	28	0	0	0	27	8	k__Fungi
SH1832769.09FU_DQ485617_refs	104	46	49	22	0	31	0	0	0	0	0	k__Fungi	p__Chytridiomycota	c__Rhizophydiomycetes	o__Rhizophydiales	f__Rhizophydiales_fam_Incertae_sedis	g__Operculomyces	s__Operculomyces_laminatus
SH1923101.09FU_UDB07374243_reps	24	49	37	0	14	59	0	0	14	40	11	k__Fungi	p__Ascomycota	c__Eurotiomycetes	o__Onygenales	f__Onygenales_fam_Incertae_sedis	g__Spiromastix
SH1615929.09FU_UDB04696019_reps	102	0	38	68	0	0	11	0	11	9	7	k__Fungi	p__Ascomycota	c__Sordariomycetes
SH2008579.09FU_UDB07649111_reps	162	0	0	62	0	0	2	0	15	0	0	k__Fungi	p__Basidiomycota	c__Agaricomycetes	o__Trechisporales	f__Hydnodontaceae	g__Subulicystidium
SH1888448.09FU_UDB0651949_reps	54	0	0	128	51	0	7	0	0	0	0	k__Fungi	p__Ascomycota	c__Sordariomycetes	o__Pleurotheciales	f__Pleurotheciaceae	g__Pleurothecium
SH2038642.09FU_MT994885_reps	27	78	15	0	11	44	6	6	0	40	0	k__Fungi	p__Ascomycota	c__Leotiomycetes	o__Helotiales
SH1909821.09FU_KP335661_reps	51	40	21	25	19	13	5	18	7	17	7	k__Fungi
SH2123582.09FU_UDB03103809_reps	88	41	38	37	0	11	8	0	0	0	0	k__Fungi	p__Chytridiomycota	c__Lobulomycetes	o__Lobulomycetales
SH1918714.09FU_JQ618247_reps	43	34	29	26	0	11	36	0	11	25	3	k__Fungi	p__Basidiomycota	c__Agaricomycetes	o__Polyporales
SH1335546.09FU_AF444350_refs	79	31	19	56	0	21	0	0	2	0	0	k__Fungi	p__Basidiomycota	c__Tremellomycetes	o__Filobasidiales	f__Piskurozymaceae	g__Solicoccozyma	s__Solicoccozyma_terricola
SH1373391.09FU_UDB02252202_reps	27	31	42	0	0	46	0	0	4	57	1	k__Fungi	p__Ascomycota	c__Sordariomycetes	o__Sordariomycetes_ord_Incertae_sedis	f__Junewangiaceae
SH1676790.09FU_UDB06430922_reps	132	32	11	0	0	30	0	0	0	0	0	k__Fungi	p__Chytridiomycota	c__Rhizophlyctidomycetes	o__Rhizophlyctidales	f__Rhizophlyctidaceae	g__Rhizophlyctis	s__Rhizophlyctis_rosea
SH1408841.09FU_UDB07353394_reps	0	66	0	0	85	0	0	0	0	52	0	k__Fungi	p__Ascomycota	c__Sordariomycetes	o__Sordariales	f__Helminthosphaeriaceae	g__Spadicoides
SH1697814.09FU_AB586992_refs	167	0	32	0	0	0	0	0	0	0	0	k__Fungi	p__Ascomycota	c__Sordariomycetes	o__Hypocreales	f__Nectriaceae	g__Fusarium	s__Fusarium_graminearum
SH1674942.09FU_EU280121_refs	57	13	110	0	0	10	0	0	0	5	2	k__Fungi	p__Ascomycota	c__Sordariomycetes	o__Hypocreales	f__Hypocreaceae	g__Trichoderma	s__Trichoderma_pubescens
SH1566066.09FU_AF444321_refs	13	31	18	0	16	13	0	0	0	105	0	k__Fungi	p__Basidiomycota	c__Tremellomycetes	o__Tremellales	f__Trimorphomycetaceae	g__Saitozyma	s__Saitozyma_podzolica
SH1504676.09FU_UDB04534505_reps	43	35	30	12	0	20	0	0	4	47	1	k__Fungi	p__Ascomycota	c__Sordariomycetes	o__Sordariales	f__Cephalothecaceae	g__Phialemonium
SH1987576.09FU_UDB06988964_reps	14	0	37	0	12	120	0	5	2	0	0	k__Fungi	p__Basidiomycota	c__Agaricomycetes	o__Sebacinales	f__Serendipitaceae	g__Serendipita
SH2088826.09FU_UDB04881584_reps	18	10	19	75	41	12	0	0	0	0	0	k__Fungi	p__Mortierellomycota	c__Mortierellomycetes	o__Mortierellales	f__Mortierellaceae
SH1668776.09FU_KJ175261_reps	18	36	29	63	0	21	0	0	0	0	7	k__Fungi	p__Ascomycota	c__Sordariomycetes	o__Hypocreales	f__Hypocreaceae	g__Trichoderma	s__Trichoderma_reesei
SH1688580.09FU_UDB04227032_reps	17	15	26	0	0	0	0	0	3	110	2	k__Fungi	p__Ascomycota	c__Sordariomycetes	o__Hypocreales
SH2111529.09FU_UDB0550824_reps	39	22	11	49	21	0	3	0	21	5	1	k__Fungi	p__Ascomycota	c__Sordariomycetes	o__Amphisphaeriales	f__Discosiaceae	g__Discosia
SH1871451.09FU_UDB01887388_reps	0	0	42	0	0	130	0	0	0	0	0	k__Fungi	p__Basidiomycota	c__Tremellomycetes	o__Filobasidiales	f__Filobasidiaceae	g__Naganishia
SH1437485.09FU_UDB0551208_reps	0	29	82	10	22	0	0	0	0	21	0	k__Fungi	p__Chytridiomycota
SH1465477.09FU_AJ888414_refs	67	28	0	16	14	0	0	0	10	26	0	k__Fungi	p__Ascomycota	c__Sordariomycetes	o__Microascales	f__Microascaceae	g__Pseudallescheria	s__Pseudallescheria_angusta
SH1623948.09FU_UDB04794490_reps	131	18	0	0	0	12	0	0	0	0	0	k__Fungi	p__Mortierellomycota	c__Mortierellomycetes	o__Mortierellales	f__Mortierellaceae	g__Mortierella
SH1677562.09FU_UDB03681157_reps	37	32	39	0	15	21	0	0	2	13	2	k__Fungi	p__Ascomycota	c__Dothideomycetes	o__Pleosporales
SH1960319.09FU_UDB02244031_reps	72	13	0	61	0	0	6	0	5	0	0	k__Fungi	p__Chytridiomycota	c__Chytridiomycetes	o__Chytridiales
SH1772499.09FU_UDB0442827_reps	26	8	20	48	10	20	5	0	16	0	1	k__Fungi	p__Basidiomycota	c__Agaricomycetes	o__Atheliales	f__Tylosporaceae	g__Amphinema
SH1498674.09FU_UDB03552474_reps	61	12	41	12	0	13	3	0	7	0	2	k__Fungi	p__Ascomycota	c__Leotiomycetes	o__Helotiales	f__Hyaloscyphaceae	g__Hyphodiscus
SH1674820.09FU_MN721874_reps	61	15	29	23	0	21	0	0	2	0	0	k__Fungi	p__Ascomycota	c__Sordariomycetes	o__Hypocreales	f__Hypocreaceae	g__Trichoderma	s__Trichoderma_viride
SH1385838.09FU_GQ154540_refs	123	7	0	0	0	0	0	0	0	19	1	k__Fungi	p__Ascomycota	c__Sordariomycetes	o__Coniochaetales	f__Coniochaetaceae	g__Coniochaeta	s__Coniochaeta_prunicola
SH2100348.09FU_UDB03097353_reps	28	8	22	39	0	53	0	0	0	0	0	k__Fungi	p__Ascomycota	c__Dothideomycetes	o__Capnodiales	f__Cladosporiaceae	g__Cladosporium
SH2118146.09FU_UDB02298491_reps	63	14	0	59	0	0	5	0	6	0	1	k__Fungi	p__Chytridiomycota
SH2073471.09FU_UDB0280385_reps	0	0	0	121	0	0	25	0	0	0	0	k__Fungi	p__Basidiomycota	c__Microbotryomycetes	o__Sporidiobolales	f__Sporidiobolaceae	g__Rhodotorula
SH1532668.09FU_UDB0318904_reps	0	54	23	52	12	0	0	0	2	0	2	k__Fungi	p__Ascomycota	c__Dothideomycetes	o__Pleosporales	f__Melanommataceae	g__Melanomma	s__Melanomma_pulvis-pyrius
SH1371602.09FU_UDB0133858_reps	32	34	50	0	0	24	0	0	3	0	0	k__Fungi	p__Chytridiomycota	c__Rhizophydiomycetes	o__Rhizophydiales
SH1966155.09FU_UDB015378_refs	0	40	62	0	12	0	0	0	0	25	0	k__Fungi	p__Basidiomycota	c__Agaricomycetes	o__Agaricales	f__Pluteaceae	g__Pluteus	s__Pluteus_petasatus
SH1527589.09FU_UDB05150487_reps	0	42	12	0	68	0	0	0	0	16	0	k__Fungi	p__Ascomycota	c__Leotiomycetes	o__Helotiales	f__Calloriaceae	g__Polyphilus
SH1532574.09FU_MH862544_reps	0	0	0	137	0	0	0	0	0	0	0	k__Fungi	p__Ascomycota	c__Dothideomycetes	o__Pleosporales	f__Pleomassariaceae
SH2088830.09FU_UDB04909435_reps	57	20	0	43	14	0	0	0	0	0	0	k__Fungi	p__Mortierellomycota	c__Mortierellomycetes	o__Mortierellales	f__Mortierellaceae	g__Mortierella
SH1668870.09FU_Z69588_refs	11	16	49	16	0	24	0	0	3	5	9	k__Fungi	p__Ascomycota	c__Sordariomycetes	o__Hypocreales	f__Hypocreaceae	g__Trichoderma	s__Trichoderma_ghanense
SH1377543.09FU_AY805574_reps	34	14	30	38	0	14	0	0	2	0	0	k__Fungi	p__Ascomycota	c__Sordariomycetes	o__Hypocreales	f__Nectriaceae	g__Cosmospora	s__Cosmospora_viridescens
SH2019549.09FU_KF928437_refs	26	10	17	12	0	63	0	0	0	0	2	k__Fungi	p__Ascomycota	c__Eurotiomycetes	o__Chaetothyriales	f__Herpotrichiellaceae	g__Exophiala	s__Exophiala_opportunistica
SH1636418.09FU_UDB0328854_reps	0	0	0	0	0	129	0	0	0	0	0	k__Fungi	p__Ascomycota	c__Sordariomycetes	o__Sordariales	f__Lasiosphaeriaceae	g__Lasiosphaeris
SH1474371.09FU_UDB02774639_reps	0	68	0	0	32	0	0	0	0	27	0	k__Fungi	p__Ascomycota	c__Sordariomycetes
SH1513987.09FU_UDB0679790_reps	0	33	16	72	0	0	0	0	0	0	4	k__Fungi	p__Ascomycota	c__Leotiomycetes	o__Helotiales	f__Tricladiaceae	g__Halenospora
SH2023328.09FU_MH863272_refs	0	0	0	122	0	0	0	0	0	0	0	k__Fungi	p__Ascomycota	c__Dothideomycetes	o__Pleosporales	f__Amniculicolaceae	g__Amniculicola	s__Amniculicola_parva
SH1477409.09FU_AY129291_refs	39	10	12	37	0	0	7	4	4	8	0	k__Fungi	p__Ascomycota	c__Leotiomycetes	o__Thelebolales	f__Pseudeurotiaceae	g__Pseudeurotium	s__Pseudeurotium_hygrophilum
SH1479348.09FU_UDB02735237_reps	32	34	49	0	0	0	0	0	0	0	0	k__Fungi	p__Ascomycota	c__Sordariomycetes	o__Sordariales	f__Lasiosphaeriaceae	g__Lasiosphaeris
SH1686171.09FU_AF050274_refs	63	11	17	13	0	10	0	0	0	0	1	k__Fungi	p__Ascomycota	c__Eurotiomycetes	o__Chaetothyriales	f__Herpotrichiellaceae	g__Exophiala	s__Exophiala_salmonis
SH1500657.09FU_UDB05095453_reps	49	14	0	29	0	0	0	0	5	13	1	k__Fungi	p__Ascomycota	c__Sordariomycetes	o__Sordariales	f__Podosporaceae	g__Podospora	s__Podospora_appendiculata
SH1668911.09FU_MF120211_reps	0	21	48	0	0	25	0	0	5	8	4	k__Fungi	p__Ascomycota	c__Sordariomycetes	o__Hypocreales	f__Hypocreaceae	g__Trichoderma	s__Trichoderma_saturnisporum
SH1551135.09FU_UDB01925872_reps	28	0	21	11	0	15	0	7	5	19	4	k__Fungi	p__Ascomycota	c__Sordariomycetes	o__Chaetosphaeriales	f__Chaetosphaeriaceae
SH1441994.09FU_UDB06417732_reps	74	0	35	0	0	0	0	0	0	0	0	k__Fungi	p__Ascomycota	c__Pezizomycetes	o__Pezizales	f__Pezizales_fam_Incertae_sedis	g__Trichobolus
SH1544760.09FU_MH858104_reps	103	0	0	0	0	0	0	0	6	0	0	k__Fungi	p__Ascomycota	c__Sordariomycetes	o__Chaetosphaeriales	f__Chaetosphaeriaceae	g__Sporoschisma	s__Sporoschisma_hemipsilum
SH1511225.09FU_UDB07333446_reps	0	36	18	0	52	0	0	0	0	0	0	k__Fungi	p__Ascomycota	c__Sordariomycetes	o__Sordariales
SH1341551.09FU_UDB0360242_reps	39	0	0	43	0	0	14	0	9	0	0	k__Fungi	p__Chytridiomycota
SH1475195.09FU_UDB0356351_reps	85	0	20	0	0	0	0	0	0	0	0	k__Fungi	p__Ascomycota	c__Sordariomycetes
SH1839580.09FU_UDB02167992_reps	0	0	0	84	17	0	0	0	0	0	0	k__Fungi
SH1339983.09FU_MW204601_reps	22	22	17	0	0	0	0	0	3	34	0	k__Fungi	p__Ascomycota	c__Sordariomycetes	o__Sordariales	f__Chaetomiaceae
SH1531709.09FU_UDB04568085_reps	32	0	0	13	0	50	0	0	0	0	0	k__Fungi	p__Ascomycota	c__Dothideomycetes	o__Pleosporales	f__Didymellaceae	g__Phoma
SH2099948.09FU_UDB06857809_reps	0	12	25	0	0	19	5	7	3	21	0	k__Fungi	p__Basidiomycota	c__Agaricomycetes	o__Sebacinales	f__Sebacinaceae	g__Sebacina
SH1551100.09FU_UDB01758886_reps	11	33	10	0	0	0	0	0	5	32	0	k__Fungi	p__Ascomycota	c__Sordariomycetes	o__Chaetosphaeriales	f__Chaetosphaeriaceae	g__Chaetosphaeria
SH1680462.09FU_AF050256_refs	0	24	0	48	10	0	0	0	0	8	0	k__Fungi	p__Ascomycota	c__Eurotiomycetes	o__Chaetothyriales	f__Herpotrichiellaceae	g__Capronia	s__Capronia_pulcherrima
SH1972505.09FU_UDB03979757_reps	0	37	14	21	18	0	0	0	0	0	0	k__Fungi	p__Ascomycota	c__Leotiomycetes	o__Helotiales
SH1564586.09FU_UDB01286333_reps	16	15	0	0	0	0	0	0	54	0	0	k__Fungi	p__Ascomycota	c__Sordariomycetes	o__Sordariales	f__Lasiosphaeriaceae
SH1998083.09FU_UDB02004530_reps	33	17	10	0	0	10	6	0	6	0	3	k__Fungi	p__Ascomycota	c__Eurotiomycetes	o__Chaetothyriales	f__Herpotrichiellaceae	g__Exophiala
SH1629645.09FU_AJ549822_refs	25	0	11	34	0	0	10	0	3	0	1	k__Fungi	p__Ascomycota	c__Saccharomycetes	o__Saccharomycetales	f__Saccharomycetales_fam_Incertae_sedis	g__Candida	s__Candida_sake
SH2062233.09FU_JX013916_refs	19	25	22	0	0	15	0	0	0	0	0	k__Fungi	p__Ascomycota	c__Eurotiomycetes	o__Eurotiales	f__Aspergillaceae	g__Talaromyces	s__Talaromyces_flavovirens
SH2038722.09FU_UDB06740331_reps	0	0	0	81	0	0	0	0	0	0	0	k__Fungi	p__Ascomycota	c__Leotiomycetes	o__Helotiales	f__Helotiaceae	g__Scytalidium
SH1495507.09FU_UDB0514063_reps	10	0	15	46	0	0	7	0	0	0	2	k__Fungi	p__Chytridiomycota	c__Lobulomycetes	o__Lobulomycetales
SH1772723.09FU_UDB0272822_reps	0	29	0	0	34	10	0	0	2	5	0	k__Fungi	p__Basidiomycota	c__Agaricomycetes	o__Thelephorales	f__Thelephoraceae
SH1385851.09FU_UDB02760066_reps	28	15	14	19	0	0	0	0	3	0	0	k__Fungi	p__Ascomycota	c__Sordariomycetes	o__Coniochaetales	f__Coniochaetaceae	g__Lecythophora
SH1537105.09FU_AY943055_refs	13	26	17	0	0	14	0	0	0	6	2	k__Fungi	p__Ascomycota	c__Dothideomycetes	o__Pleosporales	f__Sporormiaceae	g__Westerdykella	s__Westerdykella_dispersa
SH2088875.09FU_HQ630346_refs	36	8	19	0	0	0	0	0	0	11	0	k__Fungi	p__Mortierellomycota	c__Mortierellomycetes	o__Mortierellales	f__Mortierellaceae	g__Linnemannia	s__Linnemannia_amoeboidea
SH1436585.09FU_UDB05793793_reps	0	30	30	0	0	14	0	0	0	0	0	k__Fungi	p__Ascomycota	c__Dothideomycetes	o__Pleosporales	f__Cucurbitariaceae	g__Pyrenochaeta
SH1471788.09FU_UDB02259622_reps	18	0	0	55	0	0	0	0	0	0	0	k__Fungi	p__Chytridiomycota
SH1334237.09FU_AF145324_refs	33	0	0	12	0	23	0	0	4	0	0	k__Fungi	p__Basidiomycota	c__Tremellomycetes	o__Filobasidiales	f__Piskurozymaceae	g__Solicoccozyma	s__Solicoccozyma_aeria
SH1521009.09FU_UDB01753580_reps	14	26	17	0	13	0	0	0	2	0	0	k__Fungi	p__Ascomycota	c__Sordariomycetes	o__Chaetosphaeriales	f__Chaetosphaeriaceae	g__Chaetosphaeria
SH1969798.09FU_MK182797_reps	21	18	14	0	18	0	0	0	0	0	0	k__Fungi	p__Ascomycota	c__Sordariomycetes	o__Sordariales	f__Chaetomiaceae
SH1703829.09FU_EF679363_refs	31	0	20	0	0	17	0	0	0	0	0	k__Fungi	p__Ascomycota	c__Dothideomycetes	o__Capnodiales	f__Cladosporiaceae	g__Cladosporium	s__Cladosporium_herbarum
SH1495811.09FU_FJ473373_refs	0	0	21	0	0	47	0	0	0	0	0	k__Fungi	p__Basidiomycota	c__Tremellomycetes	o__Tremellales	f__Cryptococcaceae	g__Cryptococcus	s__Cryptococcus_watticus
SH1377649.09FU_UDB0479741_reps	0	7	31	18	0	0	0	0	0	9	2	k__Fungi	p__Chytridiomycota
SH1337699.09FU_UDB01392297_reps	0	0	0	67	0	0	0	0	0	0	0	k__Fungi	p__Ascomycota
SH1499426.09FU_KY104307_refs	43	0	0	21	0	0	0	0	2	0	0	k__Fungi	p__Ascomycota	c__Saccharomycetes	o__Saccharomycetales	f__Saccharomycetales_fam_Incertae_sedis	g__Nadsonia	s__Nadsonia_commutata
SH2027801.09FU_UDB0355275_reps	30	0	18	0	18	0	0	0	0	0	0	k__Fungi	p__Mucoromycota	c__Mucoromycetes	o__Mucorales	f__Mucoraceae	g__Mucor	s__Mucor_hiemalis
SH1603844.09FU_UDB04119849_reps	11	0	0	44	0	0	3	0	7	0	0	k__Fungi	p__Ascomycota	c__Sordariomycetes	o__Conioscyphales	f__Conioscyphales_fam_Incertae_sedis
SH2039034.09FU_FN812814_reps	41	0	0	0	0	0	0	0	2	21	0	k__Fungi	p__Ascomycota	c__Leotiomycetes	o__Helotiales
SH2015013.09FU_UDB03904187_reps	0	0	21	0	0	43	0	0	0	0	0	k__Fungi	p__Basidiomycota	c__Agaricomycetes	o__Agaricales
SH1458976.09FU_FM955448_refs	25	0	38	0	0	0	0	0	0	0	0	k__Fungi	p__Ascomycota	c__Sordariomycetes	o__Sordariales	f__Podosporaceae	g__Podospora	s__Podospora_bulbillosa
SH1443209.09FU_OU942895_reps	0	46	17	0	0	0	0	0	0	0	0	k__Fungi	p__Chytridiomycota	c__Rhizophydiomycetes	o__Rhizophydiales	f__Rhizophydiales_fam_Incertae_sedis	g__Coralloidiomyces
SH1354728.09FU_UDB0224277_reps	30	19	0	0	0	13	0	0	0	0	0	k__Fungi	p__Basidiomycota	c__Tremellomycetes	o__Filobasidiales	f__Filobasidiaceae	g__Heterocephalacria
SH1724399.09FU_UDB0465555_reps	0	13	10	14	0	23	0	0	2	0	0	k__Fungi	p__Ascomycota	c__Eurotiomycetes	o__Chaetothyriales
SH1600094.09FU_UDB0834202_reps	0	0	0	62	0	0	0	0	0	0	0	k__Fungi	p__Ascomycota	c__Sordariomycetes
SH1451474.09FU_UDB01671983_reps	60	0	0	0	0	0	0	0	0	0	0	k__Fungi	p__Ascomycota	c__Sordariomycetes	o__Glomerellales	f__Plectosphaerellaceae	g__Cephalosporium
SH2039144.09FU_UDB06740896_reps	17	0	0	34	0	0	0	0	8	0	0	k__Fungi	p__Ascomycota
SH1749351.09FU_UDB03207069_reps	0	0	10	0	22	27	0	0	0	0	0	k__Fungi	p__Ascomycota	c__Sordariomycetes	o__Hypocreales	f__Clavicipitaceae
SH1657803.09FU_UDB0162238_reps	24	0	0	28	0	0	0	0	6	0	0	k__Fungi	p__Ascomycota	c__Eurotiomycetes	o__Eurotiales	f__Aspergillaceae	g__Penicillium
SH1609855.09FU_UDB04357881_reps	0	7	11	0	0	40	0	0	0	0	0	k__Fungi	p__Ascomycota
SH1385443.09FU_UDB04404568_reps	0	10	0	0	47	0	0	0	0	0	0	k__Fungi	p__Ascomycota	c__Leotiomycetes	o__Helotiales	f__Helotiaceae
SH1367236.09FU_MF423606_reps	11	0	0	41	0	0	0	0	0	0	0	k__Fungi	p__Mortierellomycota	c__Mortierellomycetes	o__Mortierellales	f__Mortierellaceae
SH1554386.09FU_UDB0623827_reps	0	0	29	0	0	22	0	0	0	0	0	k__Fungi	p__Ascomycota	c__Dothideomycetes	o__Pleosporales
SH1467717.09FU_UDB02342371_reps	48	0	0	0	0	0	2	0	0	0	0	k__Fungi	p__Rozellomycota	c__Rozellomycotina_cls_Incertae_sedis	o__GS11
SH1493002.09FU_UDB01289872_reps	28	0	0	20	0	0	0	0	2	0	0	k__Fungi	p__Ascomycota	c__Dothideomycetes
SH1669016.09FU_GU048856_reps	0	8	18	19	0	0	0	0	2	0	2	k__Fungi	p__Ascomycota	c__Sordariomycetes	o__Hypocreales	f__Hypocreaceae	g__Trichoderma	s__Trichoderma_saturnisporum
SH2059802.09FU_KF984878_refs	14	0	10	0	0	0	0	0	0	23	0	k__Fungi	p__Ascomycota	c__Eurotiomycetes	o__Eurotiales	f__Aspergillaceae	g__Talaromyces	s__Talaromyces_radicus
SH1339659.09FU_HQ871775_refs	17	16	0	0	0	0	0	0	0	13	0	k__Fungi	p__Ascomycota	c__Sordariomycetes	o__Sordariales	f__Chaetomiaceae	g__Myceliophthora	s__Myceliophthora_lutea
SH1477096.09FU_MK163699_reps	0	0	0	0	0	46	0	0	0	0	0	k__Fungi	p__Ascomycota	c__Leotiomycetes	o__Helotiales	f__Dermateaceae	g__Patinella	s__Patinella_hyalophaea
SH1919658.09FU_UDB0149163_reps	13	8	0	0	17	0	0	0	0	6	0	k__Fungi
SH1964583.09FU_UDB02175554_reps	19	0	0	10	14	0	0	0	0	0	1	k__Fungi
SH1400837.09FU_MH860669_refs	24	17	0	0	0	0	2	0	0	0	0	k__Fungi	p__Ascomycota	c__Sordariomycetes	o__Hypocreales	f__Nectriaceae	g__Mariannaea	s__Mariannaea_camptospora
SH1667863.09FU_UDB0488560_reps	20	11	0	10	0	0	0	0	2	0	0	k__Fungi	p__Chytridiomycota	c__Rhizophydiomycetes	o__Rhizophydiales
SH1781870.09FU_UDB06339588_reps	0	20	0	0	23	0	0	0	0	0	0	k__Fungi	p__Basidiomycota	c__Agaricomycetes	o__Agaricales	f__Tricholomataceae	g__Resupinatus
SH1532620.09FU_AY265337_refs	19	0	0	23	0	0	0	0	0	0	0	k__Fungi	p__Ascomycota	c__Dothideomycetes	o__Pleosporales	f__Pleomassariaceae	g__Tumularia	s__Tumularia_aquatica
SH1459064.09FU_UDB03067852_reps	0	42	0	0	0	0	0	0	0	0	0	k__Fungi	p__Ascomycota	c__Sordariomycetes	o__Sordariales	f__Podosporaceae	g__Cladorrhinum
SH1995238.09FU_UDB04675707_reps	0	25	17	0	0	0	0	0	0	0	0	k__Fungi	p__Mortierellomycota	c__Mortierellomycetes	o__Mortierellales	f__Mortierellaceae	g__Mortierella
SH1623478.09FU_HQ630308_refs	31	0	0	0	0	10	0	0	0	0	0	k__Fungi	p__Mortierellomycota	c__Mortierellomycetes	o__Mortierellales	f__Mortierellaceae	g__Mortierella	s__Mortierella_rishikesha
SH1896805.09FU_UDB04176361_reps	24	0	15	0	0	0	0	0	0	0	0	k__Fungi	p__Basidiomycota	c__Agaricomycetes	o__Agaricales	f__Psathyrellaceae	g__Coprinopsis	s__Coprinopsis_lagopus
SH1676818.09FU_AM260879_reps	0	0	0	11	0	28	0	0	0	0	0	k__Fungi	p__Basidiomycota	c__Tremellomycetes
SH1438098.09FU_UDB03198659_reps	0	0	0	0	39	0	0	0	0	0	0	k__Fungi
SH1443091.09FU_MH861153_refs	23	0	0	15	0	0	0	0	0	0	0	k__Fungi	p__Ascomycota	c__Sordariomycetes	o__Microascales	f__Microascaceae	g__Enterocarpus	s__Enterocarpus_grenotii
SH1963520.09FU_UDB02240408_reps	17	0	0	21	0	0	0	0	0	0	0	k__Fungi	p__Ascomycota	c__Eurotiomycetes	o__Onygenales	f__Onygenaceae
SH1719726.09FU_MW621494_refs	0	0	38	0	0	0	0	0	0	0	0	k__Fungi	p__Ascomycota	c__Dothideomycetes	o__Pleosporales	f__Phaeosphaeriaceae	g__Neosetophoma	s__Neosetophoma_buxi
SH1609566.09FU_MH859534_refs	12	12	0	0	0	0	0	0	0	13	0	k__Fungi	p__Ascomycota	c__Sordariomycetes	o__Hypocreales	f__Hypocreales_fam_Incertae_sedis	g__Acremonium	s__Acremonium_pinkertoniae
SH1762464.09FU_UDB02286786_reps	10	0	0	0	0	27	0	0	0	0	0	k__Fungi	p__Chytridiomycota
SH1971856.09FU_MK405846_reps	10	8	12	0	0	0	0	0	0	6	1	k__Fungi	p__Ascomycota	c__Sordariomycetes	o__Sordariales
SH1437466.09FU_UDB0545145_reps	0	10	26	0	0	0	0	0	0	0	1	k__Fungi	p__Chytridiomycota
SH1556561.09FU_KR673432_reps	0	37	0	0	0	0	0	0	0	0	0	k__Fungi	p__Basidiomycota	c__Agaricomycetes	o__Agaricales	f__Strophariaceae	g__Tubaria	s__Tubaria_furfuracea
SH1931982.09FU_AB921282_refs	0	0	0	0	37	0	0	0	0	0	0	k__Fungi	p__Basidiomycota	c__Cystobasidiomycetes	o__Cystobasidiales	f__Cystobasidiaceae	g__Occultifur	s__Occultifur_tropicalis
SH1967398.09FU_UDB0585255_reps	0	11	0	0	12	13	0	0	0	0	0	k__Fungi	p__Ascomycota	c__Leotiomycetes	o__Helotiales	f__Helotiaceae	g__Tetracladium
SH1918170.09FU_UDB014259_refs	0	0	36	0	0	0	0	0	0	0	0	k__Fungi	p__Basidiomycota	c__Agaricomycetes	o__Polyporales	f__Phanerochaetaceae	g__Phanerochaete
SH1691917.09FU_UDB02253891_reps	22	0	0	13	0	0	0	0	0	0	0	k__Fungi	p__Chytridiomycota
SH1905943.09FU_AY624171_refs	35	0	0	0	0	0	0	0	0	0	0	k__Fungi	p__Ascomycota	c__Sordariomycetes	o__Hypocreales	f__Clavicipitaceae	g__Keithomyces	s__Keithomyces_carneus
SH1968112.09FU_UDB02230314_reps	35	0	0	0	0	0	0	0	0	0	0	k__Fungi	p__Ascomycota	c__Sordariomycetes	o__Hypocreales	f__Nectriaceae	g__Fusicolla
SH1916204.09FU_UDB07383095_reps	0	23	0	0	0	0	0	0	0	12	0	k__Fungi	p__Chytridiomycota	c__Spizellomycetes	o__Spizellomycetales
SH1759570.09FU_UDB06451804_reps	0	0	0	35	0	0	0	0	0	0	0	k__Fungi	p__Chytridiomycota	c__Rhizophydiomycetes	o__Rhizophydiales
SH1394256.09FU_UDB0466905_reps	0	0	0	0	35	0	0	0	0	0	0	k__Fungi	p__Basidiomycota	c__Agaricomycetes	o__Sebacinales	f__Serendipitaceae
SH1502917.09FU_HQ148101_reps	34	0	0	0	0	0	0	0	0	0	0	k__Fungi	p__Ascomycota	c__Sordariomycetes	o__Hypocreales	f__Nectriaceae	g__Fusarium	s__Fusarium_solani
SH1663978.09FU_UDB03053112_reps	34	0	0	0	0	0	0	0	0	0	0	k__Fungi	p__Ascomycota	c__Sordariomycetes	o__Hypocreales	f__Nectriaceae	g__Gibberella
SH1487073.09FU_AF057606_refs	0	13	0	0	12	0	0	0	0	6	2	k__Fungi	p__Ascomycota	c__Sordariomycetes	o__Hypocreales	f__Hypocreaceae	g__Trichoderma	s__Trichoderma_harzianum
SH1500652.09FU_UDB01699777_reps	0	8	25	0	0	0	0	0	0	0	0	k__Fungi	p__Ascomycota	c__Sordariomycetes	o__Sordariales	f__Lasiosphaeriaceae	g__Cercophora
SH1835017.09FU_UDB02163673_reps	0	0	0	33	0	0	0	0	0	0	0	k__Fungi
SH1717092.09FU_MT027495_reps	0	9	0	0	16	0	0	0	0	6	1	k__Fungi	p__Ascomycota	c__Sordariomycetes	o__Hypocreales	f__Hypocreaceae	g__Trichoderma
SH1763931.09FU_UDB0205585_reps	0	0	0	20	0	0	12	0	0	0	0	k__Fungi	p__Chytridiomycota	c__Chytridiomycetes
SH2082953.09FU_EF127890_refs	0	0	0	13	16	0	0	0	0	0	3	k__Fungi	p__Ascomycota	c__Sordariomycetes	o__Ophiostomatales	f__Ophiostomataceae	g__Hawksworthiomyces	s__Hawksworthiomyces_lignivorus
SH1986762.09FU_UDB0676635_reps	0	0	13	0	0	15	0	0	0	0	3	k__Fungi
SH1693022.09FU_AF358233_refs	20	0	0	10	0	0	0	0	0	0	0	k__Fungi	p__Ascomycota	c__Sordariomycetes	o__Hypocreales	f__Bionectriaceae	g__Clonostachys	s__Clonostachys_rosea
SH2016851.09FU_UDB02161622_reps	0	11	0	0	19	0	0	0	0	0	0	k__Fungi
SH1518878.09FU_UDB03175811_reps	11	0	0	16	0	0	0	0	2	0	0	k__Fungi	p__Ascomycota	c__Sordariomycetes	o__Magnaporthales	f__Magnaporthaceae
SH1440835.09FU_UDB02177248_reps	0	15	0	0	14	0	0	0	0	0	0	k__Fungi
SH2048987.09FU_UDB07644625_reps	0	15	0	0	14	0	0	0	0	0	0	k__Fungi	p__Basidiomycota	c__Agaricomycetes	o__Auriculariales
SH1333208.09FU_MK911684_reps	15	0	0	13	0	0	0	0	0	0	0	k__Fungi	p__Ascomycota	c__Sordariomycetes	o__Sordariomycetes_ord_Incertae_sedis	f__Sordariomycetes_fam_Incertae_sedis	g__Xylomelasma	s__Xylomelasma_sordida
SH1531738.09FU_MG209674_reps	27	0	0	0	0	0	0	0	0	0	0	k__Fungi	p__Ascomycota	c__Dothideomycetes	o__Pleosporales	f__Didymellaceae	g__Epicoccum
SH1386328.09FU_MN473469_refs	0	12	0	0	15	0	0	0	0	0	0	k__Fungi	p__Ascomycota	c__Sordariomycetes	o__Coniochaetales	f__Coniochaetaceae	g__Coniochaeta	s__Coniochaeta_vineae
SH1500441.09FU_UDB01699798_reps	0	22	0	0	0	0	0	0	0	5	0	k__Fungi	p__Ascomycota	c__Sordariomycetes	o__Sordariales	f__Lasiosphaeriaceae	g__Cercophora	s__Cercophora_sparsa
SH1556616.09FU_UDB0421894_reps	0	27	0	0	0	0	0	0	0	0	0	k__Fungi	p__Basidiomycota	c__Agaricomycetes	o__Agaricales	f__Strophariaceae	g__Tubaria	s__Tubaria_furfuracea
SH1867884.09FU_UDB07616380_reps	0	0	0	0	14	13	0	0	0	0	0	k__Fungi	p__Zoopagomycota
SH1525326.09FU_KF285536_refs	11	0	0	0	10	0	2	0	2	0	1	k__Fungi	p__Ascomycota	c__Sordariomycetes	o__Microascales	f__Triadelphiaceae	g__Triadelphia	s__Triadelphia_heterospora
SH2048113.09FU_UDB06918384_reps	0	0	0	0	14	0	0	0	0	12	0	k__Fungi	p__Basidiomycota	c__Agaricomycetes	o__Sebacinales	f__Sebacinaceae
SH1475200.09FU_UDB06655791_reps	25	0	0	0	0	0	0	0	0	0	0	k__Fungi	p__Ascomycota	c__Pezizomycotina_cls_Incertae_sedis	o__Pezizomycotina_ord_Incertae_sedis	f__Pezizomycotina_fam_Incertae_sedis	g__Triscelophorus
SH1932009.09FU_AF444292_refs	0	0	0	0	0	23	0	0	0	0	2	k__Fungi	p__Basidiomycota	c__Cystobasidiomycetes	o__Cystobasidiales	f__Cystobasidiaceae	g__Cystobasidium	s__Cystobasidium_pinicola
SH1495484.09FU_UDB03106977_reps	0	14	0	0	0	0	0	10	0	0	0	k__Fungi	p__Chytridiomycota	c__Lobulomycetes	o__Lobulomycetales
SH1371574.09FU_UDB02280139_reps	0	0	23	0	0	0	0	0	0	0	0	k__Fungi	p__Chytridiomycota
SH1520847.09FU_UDB01755530_reps	0	0	23	0	0	0	0	0	0	0	0	k__Fungi	p__Ascomycota	c__Sordariomycetes	o__Chaetosphaeriales	f__Chaetosphaeriaceae	g__Chaetosphaeria
SH1600119.09FU_UDB04695909_reps	0	0	0	23	0	0	0	0	0	0	0	k__Fungi	p__Ascomycota	c__Sordariomycetes	o__Pisorisporiales
SH1802716.09FU_OU941968_reps	0	0	0	11	10	0	0	0	0	0	2	k__Fungi	p__Rozellomycota	c__Rozellomycotina_cls_Incertae_sedis	o__GS07
SH1664080.09FU_UDB03060740_reps	21	0	0	0	0	0	0	0	0	0	0	k__Fungi	p__Ascomycota	c__Sordariomycetes	o__Hypocreales	f__Nectriaceae	g__Gibberella
SH1886759.09FU_JN943116_refs	11	0	0	10	0	0	0	0	0	0	0	k__Fungi	p__Basidiomycota	c__Agaricomycetes	o__Agaricales	f__Psathyrellaceae	g__Coprinellus	s__Coprinellus_micaceus
SH2029852.09FU_UDB01509679_reps	11	0	0	10	0	0	0	0	0	0	0	k__Fungi	p__Chytridiomycota	c__Rhizophydiomycetes	o__Rhizophydiales	f__Alphamycetaceae	g__Betamyces
SH1749634.09FU_GQ499379_reps	0	0	0	21	0	0	0	0	0	0	0	k__Fungi	p__Chytridiomycota	c__Lobulomycetes	o__Lobulomycetales	f__Lobulomycetaceae	g__Alogomyces	s__Alogomyces_tanneri
SH2073646.09FU_UDB06553764_reps	0	0	0	16	0	0	3	0	2	0	0	k__Fungi	p__Basidiomycota	c__Microbotryomycetes
SH1987568.09FU_UDB06992596_reps	0	0	0	0	21	0	0	0	0	0	0	k__Fungi	p__Basidiomycota	c__Agaricomycetes	o__Sebacinales	f__Serendipitaceae	g__Serendipita
SH1365225.09FU_UDB04688727_reps	13	7	0	0	0	0	0	0	0	0	0	k__Fungi	p__Mortierellomycota	c__Mortierellomycetes	o__Mortierellales	f__Mortierellaceae	g__Mortierella
SH1664740.09FU_UDB03048043_reps	20	0	0	0	0	0	0	0	0	0	0	k__Fungi	p__Ascomycota	c__Sordariomycetes	o__Hypocreales	f__Nectriaceae	g__Gibberella
SH1449655.09FU_JF970184_refs	0	0	18	0	0	0	0	0	2	0	0	k__Fungi	p__Ascomycota	c__Eurotiomycetes	o__Eurotiales	f__Aspergillaceae	g__Rasamsonia	s__Rasamsonia_composticola
SH1840443.09FU_JN206209_refs	0	0	0	20	0	0	0	0	0	0	0	k__Fungi	p__Mucoromycota	c__Mucoromycetes	o__Mucorales	f__Mucoraceae	g__Mucor	s__Mucor_laxorrhizus
SH1418192.09FU_UDB01994674_reps	0	0	0	0	20	0	0	0	0	0	0	k__Fungi	p__Ascomycota	c__Pezizomycetes	o__Pezizales	f__Pezizaceae	g__Chromelosporium	s__Chromelosporium_macrospermum
SH1696346.09FU_UDB05456136_reps	19	0	0	0	0	0	0	0	0	0	0	k__Fungi	p__Ascomycota	c__Leotiomycetes	o__Helotiales
SH1957830.09FU_EU660449_refs	0	0	0	0	12	0	0	0	0	0	7	k__Fungi	p__Ascomycota	c__Sordariomycetes	o__Ophiostomatales	f__Ophiostomataceae	g__Sporothrix	s__Sporothrix_protea-sedis
SH2058469.09FU_UDB01289132_reps	11	7	0	0	0	0	0	0	0	0	0	k__Fungi	p__Ascomycota	c__Orbiliomycetes	o__Orbiliales	f__Orbiliaceae
SH1550090.09FU_JF740262_refs	0	0	0	18	0	0	0	0	0	0	0	k__Fungi	p__Ascomycota	c__Dothideomycetes	o__Pleosporales	f__Cucurbitariaceae	g__Pyrenochaetopsis	s__Pyrenochaetopsis_leptospora
SH1487809.09FU_FJ860781_refs	15	0	0	0	0	0	0	0	2	0	0	k__Fungi	p__Ascomycota	c__Sordariomycetes	o__Hypocreales	f__Hypocreaceae	g__Trichoderma	s__Trichoderma_atlanticum
SH1523463.09FU_MK715062_reps	17	0	0	0	0	0	0	0	0	0	0	k__Fungi	p__Ascomycota	c__Sordariomycetes	o__Myrmecridiales	f__Myrmecridiaceae	g__Myrmecridium	s__Myrmecridium_schulzeri
SH1932112.09FU_LR994132_reps	0	0	0	17	0	0	0	0	0	0	0	k__Fungi	p__Basidiomycota	c__Cystobasidiomycetes	o__Sakaguchiales	f__Sakaguchiaceae	g__Sakaguchia
SH1660607.09FU_KC832904_reps	0	0	0	0	0	17	0	0	0	0	0	k__Fungi	p__Ascomycota	c__Pezizomycetes	o__Pezizales	f__Pezizaceae	g__Peziza	s__Peziza_varia
SH1932122.09FU_KJ461411_reps	0	0	0	0	0	16	0	0	0	0	1	k__Fungi	p__Basidiomycota	c__Cystobasidiomycetes	o__Cystobasidiales	f__Cystobasidiaceae	g__Cystobasidium	s__Cystobasidium_slooffiae
SH1339741.09FU_UDB01739617_reps	16	0	0	0	0	0	0	0	0	0	0	k__Fungi	p__Ascomycota	c__Sordariomycetes	o__Sordariales	f__Chaetomiaceae
SH1540963.09FU_UDB03325197_reps	16	0	0	0	0	0	0	0	0	0	0	k__Fungi	p__Ascomycota	c__Leotiomycetes	o__Helotiales
SH1623253.09FU_UDB04777286_reps	16	0	0	0	0	0	0	0	0	0	0	k__Fungi	p__Mortierellomycota	c__Mortierellomycetes	o__Mortierellales	f__Mortierellaceae	g__Mortierella
SH1695153.09FU_AB425974_refs	16	0	0	0	0	0	0	0	0	0	0	k__Fungi	p__Ascomycota	c__Sordariomycetes	o__Glomerellales	f__Plectosphaerellaceae	g__Plectosphaerella	s__Plectosphaerella_oratosquillae
SH2029848.09FU_UDB0525429_reps	16	0	0	0	0	0	0	0	0	0	0	k__Fungi	p__Chytridiomycota	c__Rhizophydiomycetes	o__Rhizophydiales	f__Alphamycetaceae
SH2039660.09FU_UDB0719010_reps	0	0	16	0	0	0	0	0	0	0	0	k__Fungi	p__Ascomycota	c__Pezizomycotina_cls_Incertae_sedis
SH1406738.09FU_UDB0820150_reps	0	0	0	0	16	0	0	0	0	0	0	k__Fungi	p__Mucoromycota	c__Mucoromycetes	o__Mucorales	f__Cunninghamellaceae	g__Absidia
SH1552199.09FU_UDB0277354_reps	0	0	0	0	0	0	0	0	0	16	0	k__Fungi	p__Ascomycota
SH1442103.09FU_UDB01668660_reps	0	12	0	0	0	0	0	0	3	0	0	k__Fungi	p__Ascomycota	c__Pezizomycetes	o__Pezizales	f__Ascodesmidaceae	g__Cephaliophora
SH1500455.09FU_UDB07629178_reps	0	15	0	0	0	0	0	0	0	0	0	k__Fungi	p__Ascomycota	c__Sordariomycetes	o__Sordariales	f__Chaetomiaceae	g__Zopfiella
SH1591168.09FU_UDB03046084_reps	0	15	0	0	0	0	0	0	0	0	0	k__Fungi	p__Chytridiomycota	c__Spizellomycetes	o__Spizellomycetales	f__Powellomycetaceae
SH1848575.09FU_UDB07368066_reps	0	15	0	0	0	0	0	0	0	0	0	k__Fungi	p__Basidiomycota	c__Agaricomycetes	o__Geastrales	f__Sphaerobolaceae
SH1475172.09FU_UDB093059_reps	0	0	15	0	0	0	0	0	0	0	0	k__Fungi	p__Ascomycota
SH1706476.09FU_FJ629352_refs	0	0	10	0	0	0	0	0	5	0	0	k__Fungi	p__Ascomycota	c__Eurotiomycetes	o__Eurotiales	f__Aspergillaceae	g__Aspergillus	s__Aspergillus_piperis
SH1499422.09FU_KY105364_refs	12	0	0	0	0	0	0	0	2	0	0	k__Fungi	p__Ascomycota	c__Saccharomycetes	o__Saccharomycetales	f__Saccharomycetales_fam_Incertae_sedis	g__Nadsonia	s__Nadsonia_starkeyi-henricii
SH1437478.09FU_UDB0674020_reps	0	0	14	0	0	0	0	0	0	0	0	k__Fungi	p__Chytridiomycota	c__Lobulomycetes	o__Lobulomycetales
SH1558564.09FU_KX710258_reps	0	0	0	0	14	0	0	0	0	0	0	k__Fungi	p__Ascomycota	c__Dothideomycetes	o__Pleosporales	f__Sporormiaceae
SH2007483.09FU_DQ421230_reps	0	0	0	0	0	14	0	0	0	0	0	k__Fungi	p__Chytridiomycota
SH1696336.09FU_UDB05459169_reps	13	0	0	0	0	0	0	0	0	0	0	k__Fungi	p__Ascomycota	c__Leotiomycetes	o__Helotiales	f__Helotiaceae	g__Tetracladium
SH1469341.09FU_UDB05271264_reps	0	0	13	0	0	0	0	0	0	0	0	k__Fungi	p__Ascomycota	c__Dothideomycetes
SH1749119.09FU_DQ516079_refs	0	0	13	0	0	0	0	0	0	0	0	k__Fungi	p__Ascomycota	c__Sordariomycetes	o__Hypocreales	f__Clavicipitaceae	g__Pochonia	s__Pochonia_globispora
SH1918383.09FU_KP676125_reps	0	0	13	0	0	0	0	0	0	0	0	k__Fungi	p__Basidiomycota	c__Agaricomycetes	o__Polyporales
SH1712708.09FU_UDB05477033_reps	0	0	0	11	0	0	0	0	2	0	0	k__Fungi	p__Basidiomycota	c__Tremellomycetes	o__Trichosporonales	f__Tetragoniomycetaceae	g__Tetragoniomyces
SH1994484.09FU_UDB06391292_reps	0	0	0	0	13	0	0	0	0	0	0	k__Fungi	p__Ascomycota	c__Dothideomycetes	o__Pleosporales	f__Trematosphaeriaceae
SH1475117.09FU_UDB0587327_reps	12	0	0	0	0	0	0	0	0	0	0	k__Fungi	p__Ascomycota	c__Sordariomycetes
SH1486587.09FU_UDB06415016_reps	12	0	0	0	0	0	0	0	0	0	0	k__Fungi	p__Ascomycota
SH1514212.09FU_AJ292414_refs	12	0	0	0	0	0	0	0	0	0	0	k__Fungi	p__Ascomycota	c__Sordariomycetes	o__Hypocreales	f__Ophiocordycipitaceae	g__Drechmeria	s__Drechmeria_balanoides
SH1358008.09FU_UDB06450556_reps	0	12	0	0	0	0	0	0	0	0	0	k__Fungi	p__Chytridiomycota	c__Rhizophydiomycetes	o__Rhizophydiales
SH1494053.09FU_UDB06568204_reps	0	12	0	0	0	0	0	0	0	0	0	k__Fungi	p__Ascomycota	c__Sordariomycetes	o__Sordariales
SH1490389.09FU_UDB0193402_reps	0	0	0	12	0	0	0	0	0	0	0	k__Fungi	p__Ascomycota	c__Leotiomycetes	o__Helotiales	f__Helotiaceae	g__Heterosphaeria
SH1606975.09FU_UDB041171_reps	0	0	0	12	0	0	0	0	0	0	0	k__Fungi	p__Chytridiomycota	c__Lobulomycetes	o__Lobulomycetales
SH1383455.09FU_MF399245_refs	0	0	0	0	0	0	12	0	0	0	0	k__Fungi	p__Ascomycota	c__Sordariomycetes	o__Pleurotheciales	f__Pleurotheciaceae	g__Pleurothecium	s__Pleurothecium_aquaticum
SH1935483.09FU_LR881320_reps	0	0	0	0	0	0	4	0	0	5	3	k__Fungi	p__Ascomycota	c__Eurotiomycetes	o__Eurotiales	f__Aspergillaceae	g__Aspergillus	s__Aspergillus_nishimurae
SH1751057.09FU_UDB06741562_reps	0	0	0	0	0	0	0	0	0	12	0	k__Fungi	p__Basidiomycota	c__Tritirachiomycetes	o__Tritirachiales	f__Tritirachiaceae	g__Tritirachium
SH1367426.09FU_KX227755_refs	11	0	0	0	0	0	0	0	0	0	0	k__Fungi	p__Mortierellomycota	c__Mortierellomycetes	o__Mortierellales	f__Mortierellaceae	g__Mortierella	s__Mortierella_fluviae
SH1406656.09FU_UDB07618825_reps	11	0	0	0	0	0	0	0	0	0	0	k__Fungi	p__Zoopagomycota
SH1475096.09FU_UDB06655842_reps	11	0	0	0	0	0	0	0	0	0	0	k__Fungi	p__Ascomycota	c__Pezizomycotina_cls_Incertae_sedis	o__Pezizomycotina_ord_Incertae_sedis	f__Pezizomycotina_fam_Incertae_sedis	g__Triscelophorus
SH1522028.09FU_JF412005_refs	11	0	0	0	0	0	0	0	0	0	0	k__Fungi	p__Ascomycota	c__Sordariomycetes	o__Sordariales	f__Chaetomiaceae	g__Myceliophthora	s__Myceliophthora_fergusii
SH1968041.09FU_JF735264_refs	11	0	0	0	0	0	0	0	0	0	0	k__Fungi	p__Ascomycota	c__Sordariomycetes	o__Hypocreales	f__Nectriaceae	g__Ilyonectria	s__Ilyonectria_robusta
SH1385397.09FU_UDB04466118_reps	0	11	0	0	0	0	0	0	0	0	0	k__Fungi	p__Ascomycota	c__Leotiomycetes	o__Helotiales	f__Helotiaceae	g__Crocicreas
SH1987763.09FU_UDB06456681_reps	0	11	0	0	0	0	0	0	0	0	0	k__Fungi	p__Chytridiomycota	c__Rhizophydiomycetes	o__Rhizophydiales
SH1475126.09FU_UDB0353380_reps	0	0	11	0	0	0	0	0	0	0	0	k__Fungi	p__Ascomycota	c__Sordariomycetes
SH1968149.09FU_KM231823_refs	0	0	11	0	0	0	0	0	0	0	0	k__Fungi	p__Ascomycota	c__Sordariomycetes	o__Hypocreales	f__Nectriaceae	g__Fusicolla	s__Fusicolla_aquaeductuum
SH1380570.09FU_MK185680_refs	0	0	0	10	0	0	0	0	0	0	1	k__Fungi	p__Ascomycota	c__Leotiomycetes	o__Helotiales	f__Gelatinodiscaceae	g__Neobulgaria	s__Neobulgaria_koningiana
SH1405259.09FU_UDB06462263_reps	0	0	0	11	0	0	0	0	0	0	0	k__Fungi	p__Chytridiomycota	c__Rhizophydiomycetes	o__Rhizophydiales
SH1495504.09FU_UDB03102118_reps	0	0	0	11	0	0	0	0	0	0	0	k__Fungi	p__Chytridiomycota	c__Lobulomycetes	o__Lobulomycetales
SH1646189.09FU_UDB0196064_reps	0	0	0	11	0	0	0	0	0	0	0	k__Fungi	p__Zoopagomycota
SH2082051.09FU_JF740228_reps	0	0	0	11	0	0	0	0	0	0	0	k__Fungi	p__Ascomycota	c__Dothideomycetes	o__Pleosporales	f__Leptosphaeriaceae	g__Plenodomus	s__Plenodomus_influorescens
SH1438102.09FU_MH857828_refs	0	0	0	0	11	0	0	0	0	0	0	k__Fungi	p__Mucoromycota	c__Mucoromycetes	o__Mucorales	f__Cunninghamellaceae	g__Absidia	s__Absidia_cuneospora
SH1367506.09FU_UDB04898837_reps	10	0	0	0	0	0	0	0	0	0	0	k__Fungi	p__Mortierellomycota	c__Mortierellomycetes	o__Mortierellales	f__Mortierellaceae	g__Mortierella
SH1397034.09FU_UDB01381914_reps	10	0	0	0	0	0	0	0	0	0	0	k__Fungi	p__Ascomycota
SH1897275.09FU_UDB02637985_reps	10	0	0	0	0	0	0	0	0	0	0	k__Fungi	p__Ascomycota	c__Orbiliomycetes	o__Orbiliales
SH1898109.09FU_MW216215_reps	10	0	0	0	0	0	0	0	0	0	0	k__Fungi
SH1439559.09FU_MG066445_reps	0	10	0	0	0	0	0	0	0	0	0	k__Fungi	p__Ascomycota	c__Leotiomycetes	o__Helotiales
SH1447108.09FU_UDB05103884_reps	0	10	0	0	0	0	0	0	0	0	0	k__Fungi	p__Ascomycota	c__Sordariomycetes	o__Sordariales	f__Podosporaceae	g__Podospora
SH1449212.09FU_UDB06463390_reps	0	10	0	0	0	0	0	0	0	0	0	k__Fungi	p__Chytridiomycota	c__Rhizophydiomycetes	o__Rhizophydiales
SH1474308.09FU_UDB04468496_reps	0	10	0	0	0	0	0	0	0	0	0	k__Fungi	p__Ascomycota	c__Lecanoromycetes	o__Ostropales	f__Stictidaceae	g__Cryptodiscus
SH1667883.09FU_UDB06470404_reps	0	0	10	0	0	0	0	0	0	0	0	k__Fungi	p__Chytridiomycota	c__Rhizophydiomycetes	o__Rhizophydiales
SH1972644.09FU_UDB03977097_reps	0	0	10	0	0	0	0	0	0	0	0	k__Fungi	p__Ascomycota	c__Leotiomycetes	o__Helotiales	f__Dermateaceae	g__Coleophoma
SH1511358.09FU_UDB05100643_reps	0	0	0	10	0	0	0	0	0	0	0	k__Fungi	p__Ascomycota	c__Sordariomycetes	o__Sordariales	f__Podosporaceae	g__Podospora
SH1521896.09FU_UDB06741895_reps	0	0	0	0	10	0	0	0	0	0	0	k__Fungi	p__Ascomycota	c__Leotiomycetes	o__Helotiales
SH2117865.09FU_DQ480729_reps	0	0	0	0	10	0	0	0	0	0	0	k__Fungi	p__Ascomycota	c__Orbiliomycetes	o__Orbiliales	f__Orbiliaceae	g__Orbilia	s__Orbilia_vermiformis
SH1373347.09FU_UDB02251162_reps	0	0	0	0	0	10	0	0	0	0	0	k__Fungi	p__Chytridiomycota
SH1511375.09FU_UDB05099223_reps	0	0	0	0	0	10	0	0	0	0	0	k__Fungi	p__Ascomycota	c__Sordariomycetes	o__Sordariales	f__Podosporaceae	g__Podospora
SH1436387.09FU_MT730613_reps	0	9	0	0	0	0	0	0	0	0	0	k__Fungi	p__Chytridiomycota	c__Rhizophydiomycetes	o__Rhizophydiales	f__Rhizophydiaceae	g__Rhizophydium
SH1655677.09FU_AY243943_refs	0	9	0	0	0	0	0	0	0	0	0	k__Fungi	p__Mucoromycota	c__Mucoromycetes	o__Mucorales	f__Mucoraceae	g__Mucor	s__Mucor_circinelloides
SH1969747.09FU_AB625592_refs	0	7	0	0	0	0	0	0	2	0	0	k__Fungi	p__Ascomycota	c__Sordariomycetes	o__Sordariales	f__Chaetomiaceae	g__Humicola	s__Humicola_nigrescens
SH1729572.09FU_UDB03105566_reps	0	0	0	0	0	0	0	0	0	9	0	k__Fungi	p__Chytridiomycota	c__Lobulomycetes	o__Lobulomycetales
SH1386395.09FU_HE610331_refs	0	8	0	0	0	0	0	0	0	0	0	k__Fungi	p__Ascomycota	c__Sordariomycetes	o__Coniochaetales	f__Coniochaetaceae	g__Coniochaeta	s__Coniochaeta_cateniformis
SH1408613.09FU_UDB01354449_reps	0	8	0	0	0	0	0	0	0	0	0	k__Fungi	p__Ascomycota	c__Sordariomycetes	o__Xylariales
SH1500426.09FU_FM955449_refs	0	8	0	0	0	0	0	0	0	0	0	k__Fungi	p__Ascomycota	c__Sordariomycetes	o__Sordariales	f__Bombardiaceae	g__Ramophialophora	s__Ramophialophora_humicola
SH1633584.09FU_UDB06402116_reps	0	8	0	0	0	0	0	0	0	0	0	k__Fungi	p__Basidiomycota	c__Tremellomycetes	o__Tremellales
SH1781867.09FU_UDB06339400_reps	0	8	0	0	0	0	0	0	0	0	0	k__Fungi	p__Basidiomycota	c__Agaricomycetes	o__Agaricales	f__Tricholomataceae	g__Resupinatus
SH1796762.09FU_UDB01386858_reps	0	8	0	0	0	0	0	0	0	0	0	k__Fungi	p__Ascomycota
SH1750514.09FU_UDB07382010_reps	0	0	0	0	0	0	0	8	0	0	0	k__Fungi	p__Chytridiomycota	c__Spizellomycetes	o__Spizellomycetales
SH1500453.09FU_UDB0501182_reps	0	0	0	0	0	0	0	0	8	0	0	k__Fungi	p__Ascomycota	c__Sordariomycetes	o__Sordariales
SH1339936.09FU_MW541926_reps	0	0	0	0	0	0	0	0	0	8	0	k__Fungi	p__Ascomycota	c__Sordariomycetes	o__Sordariales	f__Chaetomiaceae	g__Chaetomium
SH1340652.09FU_KT071738_reps	0	7	0	0	0	0	0	0	0	0	0	k__Fungi	p__Ascomycota	c__Sordariomycetes	o__Sordariales	f__Sordariaceae	g__Sordaria	s__Sordaria_alcina
SH1695429.09FU_UDB05380014_reps	0	0	0	0	0	0	5	0	2	0	0	k__Fungi	p__Ascomycota	c__Sordariomycetes	o__Hypocreales
SH2059729.09FU_UDB05396589_reps	0	0	0	0	0	0	7	0	0	0	0	k__Fungi	p__Ascomycota	c__Eurotiomycetes	o__Eurotiales	f__Aspergillaceae	g__Talaromyces
SH1706533.09FU_AF138287_refs	0	0	0	0	0	0	0	7	0	0	0	k__Fungi	p__Ascomycota	c__Eurotiomycetes	o__Eurotiales	f__Aspergillaceae	g__Aspergillus	s__Aspergillus_flavus
SH1339401.09FU_HM449044_refs	0	0	0	0	0	0	0	0	0	7	0	k__Fungi	p__Ascomycota	c__Sordariomycetes	o__Sordariales	f__Chaetomiaceae	g__Dichotomopilus	s__Dichotomopilus_erectus
SH1386433.09FU_MN337230_reps	0	0	0	0	0	0	0	0	0	7	0	k__Fungi	p__Ascomycota	c__Sordariomycetes	o__Coniochaetales	f__Coniochaetaceae	g__Coniochaeta	s__Coniochaeta_taeniospora
SH1430587.09FU_UDB07567326_reps	0	0	0	0	0	0	0	0	0	7	0	k__Fungi	p__Ascomycota	c__Sordariomycetes	o__Glomerellales	f__Plectosphaerellaceae	g__Stachylidium
SH1430619.09FU_UDB07567235_reps	0	0	0	0	0	0	0	0	0	7	0	k__Fungi	p__Ascomycota	c__Sordariomycetes
SH1634534.09FU_UDB0106516_reps	0	0	0	0	0	0	0	0	5	0	1	k__Fungi	p__Rozellomycota	c__Rozellomycotina_cls_Incertae_sedis	o__GS08
SH1706113.09FU_EF652066_refs	0	0	0	0	0	0	5	0	0	0	0	k__Fungi	p__Ascomycota	c__Eurotiomycetes	o__Eurotiales	f__Aspergillaceae	g__Aspergillus	s__Aspergillus_ruber
SH1881842.09FU_UDB0522664_reps	0	0	0	0	0	0	0	0	5	0	0	k__Fungi	p__Zoopagomycota	c__Zoopagomycetes	o__Zoopagales	f__Zoopagaceae	g__Zoopage
SH1410938.09FU_AY882367_reps	0	0	0	0	0	0	0	0	0	5	0	k__Fungi	p__Ascomycota	c__Sordariomycetes	o__Microascales	f__Microascaceae
SH1734290.09FU_HM559719_refs	0	0	0	0	0	0	0	0	0	5	0	k__Fungi	p__Basidiomycota	c__Cystobasidiomycetes	o__Cystobasidiomycetes_ord_Incertae_sedis	f__Microsporomycetaceae	g__Microsporomyces	s__Microsporomyces_orientalis
SH2071955.09FU_EU587315_refs	0	0	0	0	0	0	0	0	0	5	0	k__Fungi	p__Ascomycota	c__Eurotiomycetes	o__Eurotiales	f__Aspergillaceae	g__Penicillium	s__Penicillium_bialowiezense
SH1346435.09FU_KU933732_reps	0	0	0	0	0	0	4	0	0	0	0	k__Fungi	p__Ascomycota	c__Sordariomycetes	o__Hypocreales	f__Hypocreales_fam_Incertae_sedis	g__Acremonium	s__Acremonium_verruculosum
SH1615932.09FU_UDB04695804_reps	0	0	0	0	0	0	3	0	0	0	1	k__Fungi	p__Ascomycota	c__Sordariomycetes	o__Pisorisporiales	f__Pisorisporiaceae
SH1339515.09FU_GU563372_refs	0	0	0	0	0	0	0	4	0	0	0	k__Fungi	p__Ascomycota	c__Sordariomycetes	o__Sordariales	f__Chaetomiaceae	g__Dichotomopilus	s__Dichotomopilus_pratensis
SH1987544.09FU_UDB06979350_reps	0	0	0	0	0	0	0	4	0	0	0	k__Fungi	p__Basidiomycota	c__Agaricomycetes	o__Sebacinales	f__Serendipitaceae	g__Serendipita
SH1681953.09FU_LM652397_refs	0	0	0	0	0	0	0	0	0	0	4	k__Fungi	p__Ascomycota	c__Sordariomycetes	o__Microascales	f__Microascaceae	g__Microascus	s__Microascus_cinereus
SH2011588.09FU_UDB04317272_reps	0	0	0	0	0	0	0	0	0	0	4	k__Fungi	p__Ascomycota	c__Pezizomycetes	o__Pezizales	f__Pezizaceae
SH1377414.09FU_UDB01932520_reps	0	0	0	0	0	0	3	0	0	0	0	k__Fungi	p__Ascomycota	c__Sordariomycetes	o__Hypocreales	f__Nectriaceae
SH1462811.09FU_UDB0211770_reps	0	0	0	0	0	0	3	0	0	0	0	k__Fungi	p__Ascomycota	c__Sordariomycetes	o__Coniochaetales	f__Coniochaetaceae	g__Coniochaeta
SH1385881.09FU_UDB02755784_reps	0	0	0	0	0	0	0	0	3	0	0	k__Fungi	p__Ascomycota	c__Sordariomycetes	o__Coniochaetales	f__Coniochaetaceae	g__Lecythophora
SH1386273.09FU_UDB04083206_reps	0	0	0	0	0	0	0	0	2	0	1	k__Fungi	p__Ascomycota	c__Sordariomycetes	o__Coniochaetales	f__Coniochaetaceae	g__Coniochaeta
SH1695392.09FU_MG826989_refs	0	0	0	0	0	0	0	0	3	0	0	k__Fungi	p__Ascomycota	c__Sordariomycetes	o__Hypocreales	f__Niessliaceae	g__Niesslia	s__Niesslia_mucida
SH2062637.09FU_UDB05401458_reps	0	0	0	0	0	0	0	0	3	0	0	k__Fungi	p__Ascomycota	c__Eurotiomycetes	o__Eurotiales	f__Aspergillaceae	g__Talaromyces
SH1339574.09FU_MH305279_reps	0	0	0	0	0	0	0	0	0	0	3	k__Fungi	p__Ascomycota	c__Sordariomycetes	o__Sordariales	f__Chaetomiaceae	g__Thielavia
SH1522620.09FU_UDB001581_refs	0	0	0	0	0	0	2	0	0	0	0	k__Fungi	p__Basidiomycota	c__Agaricomycetes	o__Agaricales	f__Strophariaceae	g__Hypholoma	s__Hypholoma_capnoides
SH1613388.09FU_UDB06744647_reps	0	0	0	0	0	0	2	0	0	0	0	k__Fungi	p__Rozellomycota
SH1688450.09FU_UDB04225619_reps	0	0	0	0	0	0	2	0	0	0	0	k__Fungi	p__Ascomycota	c__Sordariomycetes	o__Hypocreales
SH1944748.09FU_KC790402_refs	0	0	0	0	0	0	2	0	0	0	0	k__Fungi	p__Ascomycota	c__Eurotiomycetes	o__Eurotiales	f__Aspergillaceae	g__Penicillium	s__Penicillium_multicolor
SH1465515.09FU_KP132689_reps	0	0	0	0	0	0	0	0	2	0	0	k__Fungi	p__Ascomycota	c__Sordariomycetes	o__Microascales	f__Microascaceae	g__Scedosporium	s__Scedosporium_boydii
SH1578023.09FU_UDB02106892_reps	0	0	0	0	0	0	0	0	2	0	0	k__Fungi
SH1607575.09FU_UDB03014892_reps	0	0	0	0	0	0	0	0	2	0	0	k__Fungi	p__Ascomycota	c__Sordariomycetes	o__Hypocreales	f__Nectriaceae	g__Paracremonium	s__Paracremonium_inflatum
SH1660014.09FU_MH861561_refs	0	0	0	0	0	0	0	0	2	0	0	k__Fungi	p__Basidiomycota	c__Agaricomycetes	o__Agaricales	f__Physalacriaceae	g__Armillaria	s__Armillaria_borealis
SH1674348.09FU_UDB06564934_reps	0	0	0	0	0	0	0	0	2	0	0	k__Fungi	p__Ascomycota	c__Sordariomycetes	o__Hypocreales	f__Hypocreaceae	g__Trichoderma
SH1691689.09FU_UDB0835554_reps	0	0	0	0	0	0	0	0	2	0	0	k__Fungi	p__Ascomycota	c__Sordariomycetes	o__Hypocreales
SH1706238.09FU_AY373871_refs	0	0	0	0	0	0	0	0	2	0	0	k__Fungi	p__Ascomycota	c__Eurotiomycetes	o__Eurotiales	f__Aspergillaceae	g__Aspergillus	s__Aspergillus_terreus
SH1804882.09FU_UDB015794_refs	0	0	0	0	0	0	0	0	2	0	0	k__Fungi	p__Basidiomycota	c__Agaricomycetes	o__Agaricales	f__Tricholomataceae	g__Paralepista	s__Paralepista_flaccida
SH1688250.09FU_UDB04226315_reps	0	0	0	0	0	0	0	0	0	0	2	k__Fungi	p__Ascomycota	c__Sordariomycetes	o__Hypocreales	f__Hypocreaceae	g__Monocillium
SH1800573.09FU_UDB07248298_reps	0	0	0	0	0	0	0	0	0	0	2	k__Fungi	p__Basidiomycota	c__Ustilaginomycetes	o__Ustilaginales	f__Ustilaginaceae	g__Ustilago	s__Ustilago_scrobiculata
SH1828151.09FU_UDB02266510_reps	0	0	0	0	0	0	0	0	0	0	2	k__Fungi	p__Chytridiomycota
SH1935439.09FU_EF669934_refs	0	0	0	0	0	0	0	0	0	0	2	k__Fungi	p__Ascomycota	c__Eurotiomycetes	o__Eurotiales	f__Aspergillaceae	g__Aspergillus	s__Aspergillus_waksmanii
SH1484504.09FU_UDB06719436_reps	0	0	0	0	0	0	0	0	0	0	1	k__Fungi	p__Rozellomycota
SH1686739.09FU_AB540580_refs	0	0	0	0	0	0	0	0	0	0	1	k__Fungi	p__Ascomycota	c__Sordariomycetes	o__Hypocreales	f__Hypocreales_fam_Incertae_sedis	g__Acremonium	s__Acremonium_rutilum
SH1935491.09FU_MN588017_reps	0	0	0	0	0	0	0	0	0	0	1	k__Fungi	p__Ascomycota	c__Eurotiomycetes	o__Eurotiales	f__Aspergillaceae	g__Aspergillus	s__Aspergillus_fumigatus
SH1971758.09FU_UDB05099428_reps	0	0	0	0	0	0	0	0	0	0	1	k__Fungi	p__Ascomycota	c__Sordariomycetes	o__Sordariales	f__Podosporaceae	g__Podospora
SH1989304.09FU_UDB01508978_reps	0	0	0	0	0	0	0	0	0	0	1	k__Fungi	p__Basidiomycota	c__Agaricostilbomycetes	o__Agaricostilbales	f__Kondoaceae	g__Bensingtonia
SH2041140.09FU_UDB03106996_reps	0	0	0	0	0	0	0	0	0	0	1	k__Fungi	p__Chytridiomycota	c__Lobulomycetes	o__Lobulomycetales
SH2059563.09FU_JN899345_refs	0	0	0	0	0	0	0	0	0	0	1	k__Fungi	p__Ascomycota	c__Eurotiomycetes	o__Eurotiales	f__Aspergillaceae	g__Talaromyces	s__Talaromyces_allahabadensis

## Sheet: Table S3.MAGs
Table S3, Metagenome-assembled genomes (MAGs)
The table shows the identified 144 MAGs, their individual qulity measures from CheckM (completion, contamination, strain heterogeneity), the module completion fraction (mcf; see Figure S5), the number of expressed CAZymes, as well as the metagenomic coverage calculated by CoverM for the WBR locations (R) and enriched samples (E).
Samples are from either surface (S; 15 cm depth) or under water (U; 60-80 cm depth) and for triplicates (1-3).
					Module completion fraction				Average Relative Abundance (%)		Relative Abundance (%)
Bin Id	Name	Completeness	Contamination	Strain heterogeneity	Denitrification	DNRA	Expressed CAZymes	PULs	WBR (R)	Enrichments (E)	RS1	RS2	RS3	RU1	RU2	RU3	ES1	ES2	ES3	EU1	EU2	EU3	Taxonomy
RS3_MetaBAT.12	Bin.001	95.65	2.17	0	0	0.5	0	0	0.221519	0.00906218	0.0691934	0.271122	0.551409	0.0811467	0.170455	0.185789	0.00704128	0.00454666	0.03362	0	0.00372497	0.00544023	d__Bacteria;p__Acidobacteriota;c__Acidobacteriae;o__Bryobacterales;f__Bryobacteraceae;g__;s__
EU1_MetaBAT.24	Bin.002	95.61	3.76	28.57	0.25	1	0	0	0	0.103392	0	0	0	0	0	0	0	0.0299041	0.0753148	0.503001	0	0.0121333	d__Bacteria;p__Acidobacteriota;c__Holophagae;o__Holophagales;f__Holophagaceae;g__Holophaga;s__
CO_MetaBAT.97	Bin.003	80.12	21.37	3.23	0	0.5	0	0	0.133516	0.00676034	0.117844	0.194258	0.200468	0.066787	0.0839685	0.137772	0.0124802	0.00685891	0.016139	0.00508398	0	0	d__Bacteria;p__Actinobacteriota;c__Acidimicrobiia;o__Acidimicrobiales;f__UBA8139;g__;s__
CO2000.209	Bin.004	85.52	5.74	25	0	0	0	0	0.0789268	0.00252917	0.076229	0.1418	0.160661	0.0291572	0.0162676	0.049446	0.00731881	0	0.00785619	0	0	0	d__Bacteria;p__Actinobacteriota;c__Acidimicrobiia;o__IMCC26256;f__PALSA-610;g__;s__
ES1_2000.008	Bin.005	92.68	2.22	50	0.5	1	5	0	0.0356006	0.372576	0.0431247	0.0469647	0.0622199	0.0172116	0	0.0440826	2.14832	0.00891647	0.0639743	0	0	0.0142396	d__Bacteria;p__Actinobacteriota;c__Actinomycetia;o__Actinomycetales;f__Cellulomonadaceae;g__Cellulomonas;s__
ES1_MetaBAT.11	Bin.006	95.81	1.98	16.67	0.5	0.5	3	0	0.0224204	0.347194	0.0309546	0.0301959	0.0402163	0	0	0.0331557	1.75596	0.180107	0.0438565	0.0167715	0.0154292	0.071043	d__Bacteria;p__Actinobacteriota;c__Actinomycetia;o__Actinomycetales;f__Cellulomonadaceae;g__Actinotalea;s__
ES2_MetaBAT.49	Bin.007	84.72	4.14	36.36	0.5	1	0	0	0.00427083	0.131073	0	0	0	0	0.011802	0.013823	0	0.369776	0.334972	0.0112511	0.0293886	0.0410504	d__Bacteria;p__Actinobacteriota;c__Actinomycetia;o__Actinomycetales;f__Demequinaceae;g__Demequina;s__
EU1_2000.007	Bin.008	95.66	1.85	0	0.5	1	0	0	0	0.591905	0	0	0	0	0	0	0	0.638733	0.0514002	2.82858	0	0.0327178	d__Bacteria;p__Actinobacteriota;c__Actinomycetia;o__Actinomycetales;f__Demequinaceae;g__Demequina;s__
EU2_2000.003	Bin.009	99.42	1.73	0	0.5	1	12	0	0.0310141	1.41537	0.0365744	0.0414436	0.053889	0.01579	0	0.0383873	0.110339	0	0.0483587	0	8.31427	0.0192548	d__Bacteria;p__Actinobacteriota;c__Actinomycetia;o__Actinomycetales;f__Cellulomonadaceae;g__Cellulomonas;s__Cellulomonas gelida
EU3_MetaBAT.25	Bin.010	91.25	1.01	75	0.5	1	0	0	0	0.118142	0	0	0	0	0	0	0	0	0.337514	0.0153009	0.0211431	0.334894	d__Bacteria;p__Actinobacteriota;c__Actinomycetia;o__Actinomycetales;f__Demequinaceae;g__Demequina;s__
RS3_MetaBAT.17	Bin.011	86.69	1.82	30	0	0	0	0	0.245401	0	0.174702	0.163167	0.626541	0.0392774	0.0954913	0.373229	0	0	0	0	0	0	d__Bacteria;p__Actinobacteriota;c__Actinomycetia;o__Actinomycetales;f__Microbacteriaceae;g__Leifsonia;s__
RU1_MetaBAT.22	Bin.012	98.52	0.9	66.67	0.5	1	1	0	0.702951	0.0273693	0.397842	0.533818	0.537984	1.15241	0.980011	0.61564	0.0344612	0.0152533	0.0343793	0.0254164	0.0173434	0.0373621	d__Bacteria;p__Actinobacteriota;c__Actinomycetia;o__Mycobacteriales;f__Pseudonocardiaceae;g__Amycolatopsis;s__
RU2_MetaBAT.8	Bin.013	92.63	2.9	7.69	0	0.5	2	0	0.214593	0.000706671	0.0403948	0.0337255	0.0441186	0.0828497	1.03205	0.0544194	0	0	0	0	0.00424003	0	d__Bacteria;p__Actinobacteriota;c__Actinomycetia;o__Mycobacteriales;f__Micromonosporaceae;g__;s__
CO_MetaBAT.275	Bin.014	82.26	6.47	0	0	0	0	0	0.119762	0.00242643	0.082199	0.264304	0.172322	0.0447	0.0696519	0.0853936	0.00940361	0	0.00515495	0	0	0	d__Bacteria;p__Actinobacteriota;c__Thermoleophilia;o__Gaiellales;f__Gaiellaceae;g__Gaiella;s__
CO_MetaBAT.77	Bin.015	98.28	0.86	0	0	0	0	0	0.24155	0.00156034	0.110653	0.532134	0.185744	0.216373	0.336994	0.0673997	0.00615552	0	0	0.00320651	0	0	d__Bacteria;p__Actinobacteriota;c__Thermoleophilia;o__Solirubrobacterales;f__Thermoleophilaceae;g__JAAYBF01;s__
RU1_MetaBAT.1	Bin.016	93.1	2.67	0	0.25	0.5	0	0	0.333741	0.00885235	0.299634	0.297651	0.554815	0.520712	0.0969249	0.232711	0.0235694	0	0.0172641	0.0122806	0	0	d__Bacteria;p__Actinobacteriota;c__Thermoleophilia;o__Solirubrobacterales;f__70-9;g__;s__
EU1_2000.056	Bin.017	78.84	13.51	5	0	0.5	0	0	0	0.0384653	0	0	0	0	0	0	0	0	0.0545331	0.176259	0	0	d__Bacteria;p__Armatimonadota;c__HRBIN16;o__HRBIN16;f__HRBIN16;g__;s__
CO_MetaBAT.126	Bin.018	91.94	8.06	21.05	0.25	1	0	4	0	0.066819	0	0	0	0	0	0	0.0253	0.1335	0.105566	0.136548	0	0	d__Bacteria;p__Bacteroidota;c__Bacteroidia;o__Bacteroidales;f__4484-276;g__CAJATL01;s__
CO_MetaBAT.195	Bin.019	88.98	3.31	7.69	0.25	0	0	4	0.000815383	0.0638124	0	0	0	0.0048923	0	0	0	0.111622	0.271253	0	0	0	d__Bacteria;p__Bacteroidota;c__Bacteroidia;o__Bacteroidales;f__Lentimicrobiaceae;g__Lentimicrobium;s__
CO_MetaBAT.20	Bin.020	92.94	2.42	16.67	0	0	0	0	0	0.0515794	0	0	0	0	0	0	0	0.103352	0	0.206124	0	0	d__Bacteria;p__Bacteroidota;c__Bacteroidia;o__Bacteroidales;f__TTA-H9;g__GWE2-42-24;s__
CO_MetaBAT.224	Bin.021	94.62	2.42	0	0	0	0	19	0	0.0690446	0	0	0	0	0	0	0	0.371853	0.0260393	0	0.0163758	0	d__Bacteria;p__Bacteroidota;c__Bacteroidia;o__Bacteroidales;f__Paludibacteraceae;g__Paludibacter;s__
CO_MetaBAT.259	Bin.022	88.17	0	0	1	1	0	5	0	0.154138	0	0	0	0	0	0	0.924827	0	0	0	0	0	d__Bacteria;p__Bacteroidota;c__Bacteroidia;o__Bacteroidales;f__F082;g__UBA6192;s__
CO_MetaBAT.64	Bin.023	97.85	2.15	0	0.25	0.5	0	5	0	0.316021	0	0	0	0	0	0	0	0	0.0101616	1.88596	0	0	d__Bacteria;p__Bacteroidota;c__Bacteroidia;o__Bacteroidales;f__Lentimicrobiaceae;g__;s__
ES1_MetaBAT.10	Bin.024	92.53	1.36	60	0	0.5	0	8	0	0.115443	0	0	0	0	0	0	0.352219	0.190184	0.00686306	0.143391	0	0	d__Bacteria;p__Bacteroidota;c__Bacteroidia;o__Bacteroidales;f__Lentimicrobiaceae;g__UBA5507;s__
ES2_MetaBAT.23	Bin.025	97.58	1.08	0	0	0.5	0	5	0	0.136616	0	0	0	0	0	0	0	0.819694	0	0	0	0	d__Bacteria;p__Bacteroidota;c__Bacteroidia;o__Bacteroidales;f__Lentimicrobiaceae;g__UBA5507;s__
ES2_MetaBAT.29	Bin.026	91.38	10.97	26.09	0	0.5	0	15	0	0.0872722	0	0	0	0	0	0	0	0.506624	0.017009	0	0	0	d__Bacteria;p__Bacteroidota;c__Bacteroidia;o__Bacteroidales;f__Prolixibacteraceae;g__SKHV01;s__
ES2_MetaBAT.53	Bin.027	85.39	15.1	2.78	0	0	0	11	0	0.120919	0	0	0	0	0	0	0.111097	0.222876	0.0916719	0.0847236	0.0654707	0.149678	d__Bacteria;p__Bacteroidota;c__Bacteroidia;o__Bacteroidales;f__Prolixibacteraceae;g__Mangrovibacterium;s__
ES2_MetaBAT.56	Bin.028	95.16	2.69	0	0	0	1	16	0	0.199777	0	0	0	0	0	0	0.11947	0.513058	0.432197	0.0143143	0.119621	0	d__Bacteria;p__Bacteroidota;c__Bacteroidia;o__Bacteroidales;f__Prolixibacteraceae;g__UBA6024;s__
ES2_MetaBAT.6	Bin.029	100	0.54	0	0	0	0	15	0	0.122627	0	0	0	0	0	0	0	0.708513	0	0.0272475	0	0	d__Bacteria;p__Bacteroidota;c__Bacteroidia;o__Bacteroidales;f__Paludibacteraceae;g__Paludibacter;s__
ES2_MetaBAT.72	Bin.030	92.2	17.31	9.3	0.25	0	1	0	0	0.0880945	0	0	0	0	0	0	0	0.372852	0.109779	0.0459369	0	0	d__Bacteria;p__Bacteroidota;c__Bacteroidia;o__Bacteroidales;f__Lentimicrobiaceae;g__UBA4417;s__
ES3_MetaBAT.15	Bin.031	89.52	4.45	0	0	0	1	20	0	0.084334	0	0	0	0	0	0	0.0803785	0.0442917	0.357607	0.0237267	0	0	d__Bacteria;p__Bacteroidota;c__Bacteroidia;o__Bacteroidales;f__Paludibacteraceae;g__Paludibacter;s__
ES3_MetaBAT.28	Bin.032	92.81	3.35	22.22	0.5	0	0	8	0	0.0565735	0	0	0	0	0	0	0	0.0191843	0.292583	0.0276736	0	0	d__Bacteria;p__Bacteroidota;c__Bacteroidia;o__Bacteroidales;f__Lentimicrobiaceae;g__UBA4417;s__
ES3_MetaBAT.31	Bin.033	83.62	4.86	11.54	0	0	0	0	0	0.0333999	0	0	0	0	0	0	0	0	0.2004	0	0	0	d__Bacteria;p__Bacteroidota;c__Bacteroidia;o__Bacteroidales;f__TTA-H9;g__GWE2-42-24;s__
ES3_MetaBAT.43	Bin.034	93.01	4.03	55.56	0.25	0	0	13	0	0.742176	0	0	0	0	0	0	0	0.780736	2.55858	0.882288	0.207638	0.0238141	d__Bacteria;p__Bacteroidota;c__Bacteroidia;o__Bacteroidales;f__Lentimicrobiaceae;g__UBA4417;s__
ES3_MetaBAT.44	Bin.035	80.95	0.95	0	0	0	0	3	0	0.159889	0	0	0	0	0	0	0	0.0885502	0.430082	0.348632	0.0195021	0.0725677	d__Bacteria;p__Bacteroidota;c__Bacteroidia;o__Bacteroidales;f__UBA932;g__;s__
EU1_MetaBAT.53	Bin.036	88.57	1.43	100	0	0.5	0	0	0	0.259182	0	0	0	0	0	0	0	0.23315	0.81538	0.40052	0.00592421	0.100119	d__Bacteria;p__Bacteroidota;c__Bacteroidia;o__Bacteroidales;f__UBA932;g__Bact-08;s__Bact-08 sp013335275
EU3_2000.015	Bin.037	99.46	4.03	20	0	0	6	18	0	0.208287	0	0	0	0	0	0	0.257996	0	0.0162924	0.0301968	0.307666	0.637569	d__Bacteria;p__Bacteroidota;c__Bacteroidia;o__Bacteroidales;f__Prolixibacteraceae;g__UBA6024;s__
EU3_2000.016	Bin.038	95.7	4.39	50	0	0	15	14	0	1.56529	0	0	0	0	0	0	3.69499	0.202061	0.102973	0.368504	4.53482	0.488413	d__Bacteria;p__Bacteroidota;c__Bacteroidia;o__Bacteroidales;f__Prolixibacteraceae;g__UBA6024;s__
ES1_MetaBAT.5	Bin.039	93.72	0.99	50	0.75	0	0	0	0	0.0483603	0	0	0	0	0	0	0.290162	0	0	0	0	0	d__Bacteria;p__Bacteroidota;c__Bacteroidia;o__Chitinophagales;f__Chitinophagaceae;g__Palsa-955;s__
ES1_MetaBAT.6	Bin.040	99.1	0.82	0	0.75	0	0	0	0	0.0730703	0	0	0	0	0	0	0.438422	0	0	0	0	0	d__Bacteria;p__Bacteroidota;c__Bacteroidia;o__Chitinophagales;f__Chitinophagaceae;g__Ferruginibacter;s__
ES3_MetaBAT.27	Bin.041	90.49	0.82	33.33	0.5	0	0	0	0	0.0420765	0	0	0	0	0	0	0	0	0.252459	0	0	0	d__Bacteria;p__Bacteroidota;c__Bacteroidia;o__Flavobacteriales;f__PHOS-HE28;g__PHOS-HE28;s__
ES3_MetaBAT.6	Bin.042	99.65	0	0	0.75	0	0	0	0	0.132624	0	0	0	0	0	0	0	0	0.767186	0.00824764	0.0203098	0	d__Bacteria;p__Bacteroidota;c__Bacteroidia;o__Flavobacteriales;f__Flavobacteriaceae;g__Flavobacterium;s__
EU1_MetaBAT.21	Bin.043	97.88	1.62	50	0.75	0	0	0	0.0323386	0.0492719	0.0265582	0	0	0	0	0.167473	0	0.0343432	0	0.240033	0.0212549	0	d__Bacteria;p__Bacteroidota;c__Bacteroidia;o__Flavobacteriales;f__Flavobacteriaceae;g__Flavobacterium;s__
RS1_MetaBAT.9	Bin.044	84.82	1.72	50	0	0	0	3	0.203564	0	0.968767	0	0.104353	0.0388897	0.0183927	0.0909836	0	0	0	0	0	0	d__Bacteria;p__Bacteroidota;c__Bacteroidia;o__Flavobacteriales;f__Weeksellaceae;g__Chryseobacterium;s__
RU3_MetaBAT.10	Bin.045	99.37	1	60	0	0	0	0	0.258998	0	0.0511932	0.0127846	0.246629	0	0.0341236	1.20926	0	0	0	0	0	0	d__Bacteria;p__Bacteroidota;c__Bacteroidia;o__Flavobacteriales;f__Weeksellaceae;g__Chryseobacterium;s__Chryseobacterium sp900128945
EU3_MetaBAT.33	Bin.046	81.18	15.01	59.09	1	0.5	0	0	0	0.836382	0	0	0	0	0	0	0.0545449	4.27063	0.115126	0.10342	0.135116	0.339455	d__Bacteria;p__Bdellovibrionota;c__Bacteriovoracia;o__Bacteriovoracales;f__Bacteriovoracaceae;g__Bacteriovorax;s__
ES2_MetaBAT.12	Bin.047	96.95	0.61	50	0.75	0	0	0	0.00133131	0.347834	0	0	0	0	0	0.00798787	0	1.13597	0	0.870097	0.0752292	0.00570994	d__Bacteria;p__Campylobacterota;c__Campylobacteria;o__Campylobacterales;f__Arcobacteraceae;g__Aliarcobacter;s__
ES2_MetaBAT.41	Bin.048	92.22	2.38	77.78	0.25	1	0	0	0	0.0703043	0	0	0	0	0	0	0	0.403369	0	0.0184564	0	0	d__Bacteria;p__Campylobacterota;c__Campylobacteria;o__Campylobacterales;f__Sulfurospirillaceae;g__Sulfurospirillum;s__
EU1_2000.009	Bin.049	95.26	0.46	0	0.5	1	0	0	0	0.358375	0	0	0	0	0	0	0	0	0	2.15025	0	0	d__Bacteria;p__Campylobacterota;c__Campylobacteria;o__Campylobacterales;f__Sulfurospirillaceae;g__;s__
EU1_MetaBAT.10	Bin.050	84.64	0.51	50	0.75	1	0	0	0	0.0757872	0	0	0	0	0	0	0	0	0	0.454723	0	0	d__Bacteria;p__Campylobacterota;c__Campylobacteria;o__Campylobacterales;f__Sulfurospirillaceae;g__Sulfurospirillum;s__
EU1_MetaBAT.50	Bin.051	90.75	6.8	82.76	0.5	1	0	0	0	0.0781954	0	0	0	0	0	0	0	0.177483	0.00724113	0.284448	0	0	d__Bacteria;p__Campylobacterota;c__Campylobacteria;o__Campylobacterales;f__Sulfurospirillaceae;g__Sulfurospirillum;s__
EU2_MetaBAT.11	Bin.052	98.65	0.46	0	0.5	1	0	0	0	0.477137	0	0	0	0	0	0	0	0	0	0	2.86282	0	d__Bacteria;p__Campylobacterota;c__Campylobacteria;o__Campylobacterales;f__Sulfurospirillaceae;g__Sulfurospirillum;s__
EU3_2000.006	Bin.053	100	1.23	25	0.5	1	0	0	0	1.16355	0	0	0	0	0	0	0	0	1.0528	0	0	5.92849	d__Bacteria;p__Campylobacterota;c__Campylobacteria;o__Campylobacterales;f__Sulfurospirillaceae;g__Sulfurospirillum;s__
CO_MetaBAT.327	Bin.054	81.59	1.35	50	0	0	0	0	0.0583092	0.00166736	0.225323	0.0105743	0.0258877	0.0697577	0.0183118	0	0.0100042	0	0	0	0	0	d__Bacteria;p__Chlamydiota;c__Chlamydiia;o__Chlamydiales;f__SM23-39;g__CAITMJ01;s__
ES3_MetaBAT.53	Bin.055	94.55	7.27	0	0	0	0	0	0.00433074	0.258364	0	0	0	0.0259845	0	0	0	0.813678	0.592152	0.136457	0.0079001	0	d__Bacteria;p__Chloroflexota;c__Anaerolineae;o__Anaerolineales;f__Anaerolineaceae;g__UBA6107;s__
EU1_2000.035	Bin.056	89.64	7.69	30.77	0	0	0	0	0	0.182052	0	0	0	0	0	0	0	0.0256381	0.227323	0.363607	0.145215	0.330529	d__Bacteria;p__Chloroflexota;c__Anaerolineae;o__Anaerolineales;f__Anaerolineaceae;g__UBA6107;s__
CO_MetaBAT.59	Bin.057	88.8	2.74	0	0.5	0.5	0	0	0	0.0509799	0	0	0	0	0	0	0.00940553	0	0.296474	0	0	0	d__Bacteria;p__Cyanobacteria;c__Sericytochromatia;o__S15B-MN24;f__UBA4093;g__;s__
CO_MetaBAT.130	Bin.058	83.76	2.85	14.29	0	0	0	0	0	0.206659	0	0	0	0	0	0	0	0.0643748	0	1.17558	0	0	d__Bacteria;p__Cyanobacteria;c__Vampirovibrionia;o__Gastranaerophilales;f__Gastranaerophilaceae;g__CAIPUE01;s__
CO_MetaBAT.186	Bin.059	91.43	1.29	50	0	0	0	0	0	0.0449455	0	0	0	0	0	0	0	0	0.0335606	0.236112	0	0	d__Bacteria;p__Desulfobacterota_F;c__Desulfuromonadia;o__Geobacterales;f__Pseudopelobacteraceae;g__Pseudopelobacter;s__
CO_MetaBAT.112	Bin.060	94.38	2.25	0	0	0	0	0	0	0.0549295	0	0	0	0	0	0	0	0	0.329577	0	0	0	d__Bacteria;p__Elusimicrobiota;c__Elusimicrobia;o__Elusimicrobiales;f__JAAYTX01;g__;s__
CO2000.036	Bin.061	91.21	0.55	0	0	0	1	0	0	0.658079	0	0	0	0	0	0	0	3.94847	0	0	0	0	d__Bacteria;p__Fibrobacterota;c__Fibrobacteria;o__UBA5070;f__UBA5070;g__;s__
CO2000.069	Bin.062	96.64	0	0	0	0	0	0	0	0.205551	0	0	0	0	0	0	0	0.215834	0	1.01747	0	0	d__Bacteria;p__Fibrobacterota;c__Fibrobacteria;o__UBA5070;f__UBA5070;g__UBA5070;s__
CO_MetaBAT.124	Bin.063	89.19	0	0	0	0.5	2	0	0	0.0833606	0	0	0	0	0	0	0	0	0	0.500163	0	0	d__Bacteria;p__Fibrobacterota;c__Fibrobacteria;o__UBA5070;f__UBA5070;g__;s__
EU1_2000.006	Bin.064	96.4	2.75	0	0.5	1	4	0	0	0.477274	0	0	0	0	0	0	0	0	0	2.86364	0	0	d__Bacteria;p__Fibrobacterota;c__Fibrobacteria;o__UBA5070;f__UBA5070;g__;s__
RU2_MetaBAT.17	Bin.065	75	0.89	100	0	0	0	0	1.09697	0	0.0861403	0.202484	0.178708	5.40814	0.582693	0.123625	0	0	0	0	0	0	d__Bacteria;p__Firmicutes;c__Bacilli;o__Bacillales;f__Bacillaceae_G;g__Bacillus_A;s__Bacillus_A mycoides
ES2_MetaBAT.4	Bin.066	82.87	2.25	50	0	0	0	0	0	0.0440997	0	0	0	0	0	0	0	0.251514	0.00607915	0.00700451	0	0	d__Bacteria;p__Firmicutes;c__Bacilli;o__RFN20;f__CAG-826;g__;s__
ES3_2000.029	Bin.067	90.45	7.74	14.29	0	0	0	0	0	0.100445	0	0	0	0	0	0	0	0.16423	0.322576	0.0979783	0	0.0178837	d__Bacteria;p__Firmicutes;c__Bacilli;o__RFN20;f__CAG-826;g__;s__
ES2_MetaBAT.7	Bin.068	98.88	0.67	0	0	0	0	0	0	0.167436	0	0	0	0	0	0	0	1.00462	0	0	0	0	d__Bacteria;p__Firmicutes_A;c__Clostridia;o__Lachnospirales;f__Lachnospiraceae;g__Herbinix;s__
EU3_MetaBAT.37	Bin.069	92.31	1.68	0	0	0	0	0	0	0.0486833	0	0	0	0	0	0	0	0	0	0	0	0.2921	d__Bacteria;p__Firmicutes_A;c__Clostridia;o__Oscillospirales;f__Oscillospiraceae;g__UBA2658;s__
CO_MetaBAT.237	Bin.070	79.38	0.71	0	0	0	0	0	0	0.0404947	0	0	0	0	0	0	0	0	0.208967	0.0340012	0	0	d__Bacteria;p__Firmicutes_A;c__Clostridia;o__Peptostreptococcales;f__Anaerovoracaceae;g__;s__
ES2_MetaBAT.18	Bin.071	96.61	0.81	0	0	0	0	0	0	0.164214	0	0	0	0	0	0	0	0.394281	0.398727	0.137643	0	0.0546318	d__Bacteria;p__Firmicutes_A;c__Clostridia_A;o__Christensenellales;f__CAG-138;g__UBA7703;s__
ES3_MetaBAT.23	Bin.072	97.55	3.49	40	0	0	0	0	0	0.160318	0	0	0	0	0	0	0	0.0225893	0.78946	0.0510896	0.0668991	0.0318703	d__Bacteria;p__Firmicutes_A;c__Clostridia_A;o__Christensenellales;f__CAG-138;g__UBA7703;s__
EU1_MetaBAT.79	Bin.073	80.28	2.02	100	0	0	0	0	0	0.111272	0	0	0	0	0	0	0	0.0198918	0.0874278	0.54951	0	0.0108037	d__Bacteria;p__Firmicutes_A;c__Clostridia_A;o__Christensenellales;f__CAG-138;g__UBA7703;s__
EU1_MetaBAT.70	Bin.074	86.64	1.97	50	0	0	0	0	0.00176373	0.115751	0	0	0	0.0105824	0	0	0	0.269401	0.146469	0.189982	0	0.088653	d__Archaea;p__Halobacteriota;c__Methanomicrobia;o__Methanomicrobiales;f__Methanosphaerulaceae;g__Methanosphaerula;s__
RU1_MetaBAT.11	Bin.075	77.61	8.82	20	0	0	0	0	0.0612528	0.00988609	0	0	0	0.316456	0.0437016	0.0073592	0	0	0.00919249	0.050124	0	0	d__Archaea;p__Halobacteriota;c__Methanosarcinia;o__Methanosarcinales;f__Methanosarcinaceae;g__Methanosarcina;s__
CO_MetaBAT.17	Bin.076	76.89	10.7	0	0	0.5	1	0	0.103466	0.00375677	0.0316048	0.0333432	0.460636	0.0169749	0.0132595	0.0649764	0	0	0.0225406	0	0	0	d__Bacteria;p__Myxococcota;c__Polyangia;o__Palsa-1104;f__Fen-1088;g__;s__
ES2_MetaBAT.15	Bin.077	84.95	1.34	0	0.25	1	0	0	0	0.0430007	0	0	0	0	0	0	0	0.258004	0	0	0	0	d__Bacteria;p__Myxococcota;c__Polyangia;o__Polyangiales;f__Polyangiaceae;g__FEN-1139;s__
CO2000.146	Bin.078	81.03	11.76	14.81	0	0	0	0	0	0.0387199	0	0	0	0	0	0	0	0	0	0.23232	0	0	d__Bacteria;p__Patescibacteria;c__ABY1;o__BM507;f__UBA12465;g__UBA12465;s__
EU1_MetaBAT.35	Bin.079	69.31	1.1	0	0	0	0	0	0	0.346537	0	0	0	0	0	0	1.31225	0	0.426654	0.223704	0	0.116618	d__Bacteria;p__Patescibacteria;c__ABY1;o__BM507;f__UBA12465;g__;s__
EU2_2000.009	Bin.080	78.22	11.07	17.65	0	0	0	0	0	0.366833	0	0	0	0	0	0	0.232269	0	0.0866992	0.131027	1.56174	0.189261	d__Bacteria;p__Patescibacteria;c__ABY1;o__BM507;f__UBA12465;g__CAJAVM01;s__
ES3_MetaBAT.22	Bin.081	75.95	1.12	0	0	0	0	0	0	0.037754	0	0	0	0	0	0	0	0	0.226524	0	0	0	d__Bacteria;p__Patescibacteria;c__ABY1;o__JABMQE01;f__;g__;s__
EU1_MetaBAT.3	Bin.082	78.13	0	0	0	0	0	0	0	0.124493	0	0	0	0	0	0	0	0	0.127632	0.285252	0.0567589	0.277314	d__Bacteria;p__Patescibacteria;c__Dojkabacteria;o__SC72;f__SC72;g__UBA12078;s__
ES3_MetaBAT.7	Bin.083	81.17	2.25	0	0	0	0	0	0	0.278459	0	0	0	0	0	0	0	0	1.63507	0.0109134	0.0075335	0.0172362	d__Bacteria;p__Patescibacteria;c__Paceibacteria;o__UBA9983_A;f__UBA9973;g__UBA8515;s__
EU2_2000.005	Bin.084	75.14	1.12	0	0.25	0	0	0	0	0.628488	0	0	0	0	0	0	0.239151	0	0.032751	0.0517373	3.27537	0.17192	d__Bacteria;p__Patescibacteria;c__Paceibacteria;o__UBA9983_A;f__UBA9973;g__UBA8515;s__
EU3_2000.009	Bin.085	76.62	2.78	25	0	0	0	0	0	0.393294	0	0	0	0	0	0	0	0	0.0521682	0	0.0916943	2.2159	d__Bacteria;p__Patescibacteria;c__Paceibacteria;o__UBA9983_A;f__UBA9973;g__UBA8515;s__
CO2000.174	Bin.086	78.33	13.07	25	0	0	0	0	0	0.0618328	0	0	0	0	0	0	0	0	0.0351291	0	0	0.335867	d__Bacteria;p__Planctomycetota;c__Phycisphaerae;o__UBA1161;f__UBA1161;g__;s__
EU1_2000.021	Bin.087	98.86	2.27	0	0	0	0	0	0	0.213099	0	0	0	0	0	0	0	0.22201	0.0836826	0.898086	0	0.0748156	d__Bacteria;p__Planctomycetota;c__Phycisphaerae;o__UBA1161;f__UBA1161;g__;s__
CO2000.054	Bin.088	96.59	3.41	0	0	0.5	0	0	0	0.45401	0	0	0	0	0	0	0.0242992	0	0	0	0.0140627	2.6857	d__Bacteria;p__Planctomycetota;c__Phycisphaerae;o__WQYP01;f__WQYP01;g__;s__
ES3_2000.022	Bin.089	95.45	3.41	0	0	0	1	0	0	0.0840472	0	0	0	0	0	0	0	0.0215581	0.482725	0	0	0	d__Bacteria;p__Planctomycetota;c__Phycisphaerae;o__WQYP01;f__WQYP01;g__;s__
RU1_MetaBAT.26	Bin.090	89.02	3.06	30	0.75	1	1	0	0.171981	0.00961035	0.217897	0.0894192	0.0790639	0.493496	0.104991	0.0470198	0.0332229	0.00736213	0.0101846	0.00689254	0	0	d__Bacteria;p__Proteobacteria;c__Alphaproteobacteria;o__ATCC43930;f__Stellaceae;g__;s__
RS1_2000.011	Bin.091	87.62	23.51	8	0.25	0.5	0	0	0.215382	0.00552095	0.512481	0.0925648	0.170734	0.20293	0.214396	0.0991857	0.0121935	0.00642845	0.00880296	0.00570074	0	0	d__Bacteria;p__Proteobacteria;c__Alphaproteobacteria;o__Dongiales;f__Dongiaceae;g__Dongia;s__
EU2_MetaBAT.24	Bin.092	88.7	1.52	50	0.25	0.5	0	0	0	0.129278	0	0	0	0	0	0	0	0	0.195671	0.0158957	0.419704	0.144397	d__Bacteria;p__Proteobacteria;c__Alphaproteobacteria;o__Micavibrionales;f__Micavibrionaceae;g__UBA6139;s__
CO_MetaBAT.88	Bin.093	96.96	2.4	27.27	0.25	0.5	0	0	0.0424818	0.187859	0.0424938	0.0384392	0.0422573	0.0427084	0.0472368	0.0417556	1.0668	0.0138792	0.0243991	0.00500056	0.0170798	0	d__Bacteria;p__Proteobacteria;c__Alphaproteobacteria;o__Rhizobiales;f__Devosiaceae;g__Devosia;s__
ES1_MetaBAT.28	Bin.094	97.93	2.39	9.52	0.75	0.5	0	0	0.0671123	0.189758	0.0551354	0.0397985	0.0590106	0.0469869	0.0629643	0.138778	0.774308	0.0913425	0.134111	0.0354019	0.059788	0.0435963	d__Bacteria;p__Proteobacteria;c__Alphaproteobacteria;o__Rhizobiales;f__Rhizobiaceae;g__Allorhizobium;s__Allorhizobium sp002796995
EU1_MetaBAT.60	Bin.095	87.7	5.41	37.5	0.75	1	0	0	0.0580367	0.0834311	0.045963	0.0347152	0.0470944	0.0445198	0.0740933	0.101834	0.0598503	0.11943	0.0427906	0.179152	0.0716248	0.027739	d__Bacteria;p__Proteobacteria;c__Alphaproteobacteria;o__Rhizobiales;f__Rhizobiaceae;g__Allorhizobium;s__Allorhizobium selenitireducens
EU2_2000.014	Bin.096	93.78	1.66	14.29	0.25	0	0	0	0.00770155	0.220031	0.0462093	0	0	0	0	0	0	0.119191	0	0.0622565	0.833442	0.305298	d__Bacteria;p__Proteobacteria;c__Alphaproteobacteria;o__Rhodospirillales;f__Rhodospirillaceae;g__Alpha-05;s__
CO2000.080	Bin.097	88.46	0	0	0	0	0	0	0	0.104184	0	0	0	0	0	0	0	0	0	0.625101	0	0	d__Bacteria;p__Proteobacteria;c__Alphaproteobacteria;o__Rs-D84;f__Rs-D84;g__;s__
CO_MetaBAT.206	Bin.098	88.31	5.04	21.43	0.5	0.5	0	0	0.0278263	0.0740523	0.0263802	0	0.035779	0.0476705	0	0.0571283	0	0	0.10258	0.0164325	0.281775	0.043526	d__Bacteria;p__Proteobacteria;c__Gammaproteobacteria;o__Burkholderiales;f__Burkholderiaceae;g__Polaromonas;s__
ES1_2000.001	Bin.099	78.57	4.19	69.23	0.75	0.5	6	0	0.0741145	20.9479	0.0294565	0.0248758	0.0561234	0.0301179	0.0255277	0.278585	33.8768	23.8996	29.1325	4.39072	32.4876	1.90038	d__Bacteria;p__Proteobacteria;c__Gammaproteobacteria;o__Burkholderiales;f__Burkholderiaceae;g__Giesbergeria;s__Giesbergeria hankyongi
ES1_2000.015	Bin.100	78.28	17.88	13.33	1	0.5	2	0	0.0121653	1.34441	0	0	0.017961	0.0136634	0	0.0413675	2.04606	1.50455	1.75618	0.331251	2.03344	0.394972	d__Bacteria;p__Proteobacteria;c__Gammaproteobacteria;o__Burkholderiales;f__Burkholderiaceae;g__Giesbergeria;s__
ES2_MetaBAT.43	Bin.101	92.32	6.61	91.67	1	1	1	0	0	0.131378	0	0	0	0	0	0	0	0.657537	0	0.130728	0	0	d__Bacteria;p__Proteobacteria;c__Gammaproteobacteria;o__Burkholderiales;f__Rhodocyclaceae;g__Azospira;s__Azospira suillum
ES3_MetaBAT.12	Bin.102	99.52	1.99	14.29	0.75	1	0	0	0.00486164	0.178826	0	0	0	0	0	0.0291698	0	0	0.869308	0.0475115	0.106152	0.0499868	d__Bacteria;p__Proteobacteria;c__Gammaproteobacteria;o__Burkholderiales;f__Thiobacillaceae;g__Thiobacillus;s__Thiobacillus thioparus
ES3_MetaBAT.17	Bin.103	93.28	0.56	50	0.25	0.5	0	0	0.0061216	0.549869	0	0	0	0.01421	0	0.0225196	0.252648	0.156697	0.628135	0.0461725	0.948565	1.267	d__Bacteria;p__Proteobacteria;c__Gammaproteobacteria;o__Burkholderiales;f__Burkholderiaceae;g__Rhodoferax;s__
ES3_MetaBAT.32	Bin.104	92.29	2.18	90	1	1	0	0	0.0338085	3.32771	0	0.0264668	0	0.0379466	0.031025	0.107412	1.55248	7.98584	2.7112	6.80239	0.112151	0.802213	d__Bacteria;p__Proteobacteria;c__Gammaproteobacteria;o__Burkholderiales;f__Burkholderiaceae;g__AVCC01;s__
ES3_MetaBAT.34	Bin.105	85.35	4.9	52.94	0.75	0.5	0	0	0.0367612	0.423949	0.0342907	0.0241132	0.0521316	0.0230199	0.0209608	0.0660511	0.362493	0.335061	1.12327	0.0864008	0.555011	0.0814602	d__Bacteria;p__Proteobacteria;c__Gammaproteobacteria;o__Burkholderiales;f__Burkholderiaceae;g__Acidovorax;s__Acidovorax delafieldii_B
EU1_2000.001	Bin.106	81.6	0.62	0	0.75	1	0	0	0	2.92504	0	0	0	0	0	0	0.0904162	0	0	17.3513	0.108566	0	d__Bacteria;p__Proteobacteria;c__Gammaproteobacteria;o__Burkholderiales;f__Rhodocyclaceae;g__CAJBIL01;s__
EU1_MetaBAT.31	Bin.107	85.2	3.24	42.86	0.25	0.5	0	0	0	0.477545	0	0	0	0	0	0	0	0.240873	0.00935435	2.61505	0	0	d__Bacteria;p__Proteobacteria;c__Gammaproteobacteria;o__Burkholderiales;f__Rhodocyclaceae;g__Azonexus;s__Azonexus aromaticus_A
EU1_MetaBAT.39	Bin.108	87.46	1.03	0	1	1	0	0	0.0162699	0.344378	0.0111102	0	0.0168353	0.018675	0.0225515	0.0284475	0.148313	0.192529	0.159403	1.32076	0.187431	0.057829	d__Bacteria;p__Proteobacteria;c__Gammaproteobacteria;o__Burkholderiales;f__Burkholderiaceae;g__Rhodoferax;s__
EU1_MetaBAT.69	Bin.109	83.79	2.42	28.57	0.75	1	9	0	0.0322757	0.251655	0.0386145	0.0352938	0.041848	0.0358719	0	0.0420262	0.0271572	0.228918	0.0604766	1.19338	0	0	d__Bacteria;p__Proteobacteria;c__Gammaproteobacteria;o__Burkholderiales;f__Rhodocyclaceae;g__Azonexus;s__
EU1_MetaBAT.90	Bin.110	92.85	3.48	60	1	1	2	0	0.0781245	0.609721	0.0221002	0.0155599	0.0399165	0.0251971	0.0306596	0.335314	0.315599	1.36036	0.831979	0.369573	0.420458	0.360354	d__Bacteria;p__Proteobacteria;c__Gammaproteobacteria;o__Burkholderiales;f__Burkholderiaceae;g__Acidovorax;s__
EU3_MetaBAT.12	Bin.111	79.31	0	0	0.75	0.5	0	0	0	8.40122	0	0	0	0	0	0	0	0	0	0	0	50.4073	d__Bacteria;p__Proteobacteria;c__Gammaproteobacteria;o__Burkholderiales;f__Aquaspirillaceae;g__Microvirgula;s__Microvirgula aerodenitrificans
EU3_MetaBAT.16	Bin.112	94.44	14.45	66.25	0.75	0.5	0	0	0.0148192	2.39604	0.0127195	0	0.0197607	0.0108067	0	0.0456284	2.93357	2.3624	3.71404	0.507052	3.81394	1.04523	d__Bacteria;p__Proteobacteria;c__Gammaproteobacteria;o__Burkholderiales;f__Burkholderiaceae;g__Giesbergeria;s__
RS2_MetaBAT.4	Bin.113	84.46	3.17	29.17	0	0.5	0	0	0.109749	0.00212867	0.0273069	0.413928	0.0987691	0	0.0742244	0.0442638	0	0.012772	0	0	0	0	d__Bacteria;p__Proteobacteria;c__Gammaproteobacteria;o__Burkholderiales;f__Burkholderiaceae;g__Paraburkholderia;s__
RU3_MetaBAT.16	Bin.114	95.53	0.85	0	0.25	1	0	0	0.158137	0	0.0335582	0.0291604	0.084295	0	0.0439937	0.757815	0	0	0	0	0	0	d__Bacteria;p__Proteobacteria;c__Gammaproteobacteria;o__Burkholderiales;f__Burkholderiaceae;g__Cupriavidus;s__
RS2_MetaBAT.6	Bin.115	81.9	1.72	0	0.25	1	0	0	2.72437	0	1.86988	1.76274	1.57933	1.0442	8.72745	1.36261	0	0	0	0	0	0	d__Bacteria;p__Proteobacteria;c__Gammaproteobacteria;o__Enterobacterales;f__Aeromonadaceae;g__Aeromonas;s__Aeromonas encheleia
RS3_MetaBAT.26	Bin.116	97.26	1.16	45.45	0.25	1	0	0	0.25417	0	0.042344	0.113476	0.864654	0.0320137	0.194291	0.27824	0	0	0	0	0	0	d__Bacteria;p__Proteobacteria;c__Gammaproteobacteria;o__Enterobacterales;f__Enterobacteriaceae;g__Lelliottia;s__Lelliottia jeotgali
RU1_2000.001	Bin.117	100	9.33	41.18	0.25	1	0	0	2.37494	0	1.27022	0.460958	0.459479	5.04085	5.06819	1.94995	0	0	0	0	0	0	d__Bacteria;p__Proteobacteria;c__Gammaproteobacteria;o__Enterobacterales;f__Aeromonadaceae;g__Aeromonas;s__Aeromonas salmonicida
RU1_2000.003	Bin.118	100	6.73	26.21	0.25	1	0	0	2.17998	0	1.3701	2.15077	1.5014	2.61033	0.872402	4.57486	0	0	0	0	0	0	d__Bacteria;p__Proteobacteria;c__Gammaproteobacteria;o__Enterobacterales;f__Enterobacteriaceae;g__Buttiauxella;s__Buttiauxella izardii
RU2_2000.005	Bin.119	86.24	5.94	32.76	0.25	0.5	0	0	0.65982	0	0.0932548	0.157068	0.133612	0.868872	2.45105	0.255063	0	0	0	0	0	0	d__Bacteria;p__Proteobacteria;c__Gammaproteobacteria;o__Enterobacterales;f__Shewanellaceae;g__Shewanella;s__Shewanella sp002966515
RS1_MetaBAT.13	Bin.120	89.74	6.17	41.67	0.25	0.5	0	0	0.245278	0	1.12435	0.0898508	0.122305	0.0666927	0.0323448	0.036122	0	0	0	0	0	0	d__Bacteria;p__Proteobacteria;c__Gammaproteobacteria;o__Steroidobacterales;f__Steroidobacteraceae;g__CADEED01;s__
CO_MetaBAT.209	Bin.121	83.76	2.72	20	0.5	0.5	0	0	0.0515137	0.0984933	0.0471785	0.0351328	0.0638126	0.0379898	0.0677933	0.0571752	0.0344496	0.0127378	0.0897807	0.0369399	0.197562	0.21949	d__Bacteria;p__Proteobacteria;c__Gammaproteobacteria;o__Xanthomonadales;f__Xanthomonadaceae;g__Pseudoxanthomonas_A;s__
ES1_MetaBAT.15	Bin.122	97.9	1.04	0	0.25	0	0	0	0.0109801	0.401646	0	0	0.0269782	0	0.0389021	0	2.2542	0	0.0871537	0.0122418	0.0562831	0	d__Bacteria;p__Proteobacteria;c__Gammaproteobacteria;o__Xanthomonadales;f__Rhodanobacteraceae;g__Dokdonella;s__
ES1_MetaBAT.25	Bin.123	76.01	4.6	93.33	0.5	0.5	0	0	0.0332541	0.196252	0.054296	0.0287726	0.0524107	0.0285742	0	0.0354713	0.802181	0	0.0741306	0.0383474	0.209375	0.0534751	d__Bacteria;p__Proteobacteria;c__Gammaproteobacteria;o__Xanthomonadales;f__Xanthomonadaceae;g__Thermomonas;s__Thermomonas fusca
ES2_MetaBAT.13	Bin.124	98.74	0.97	14.29	0.75	0.5	0	0	0.0133927	0.825315	0.042118	0	0.0382384	0	0	0	3.53869	0.368636	0.274181	0.1481	0.313463	0.308815	d__Bacteria;p__Proteobacteria;c__Gammaproteobacteria;o__Xanthomonadales;f__Xanthomonadaceae;g__Thermomonas;s__
EU3_2000.007	Bin.125	99.48	1.84	20	0.5	0.5	0	0	0.0107401	1.57672	0.0306011	0	0.0338392	0	0	0	0.208439	0.185194	3.39081	0.0822994	2.34136	3.25219	d__Bacteria;p__Proteobacteria;c__Gammaproteobacteria;o__Xanthomonadales;f__Xanthomonadaceae;g__Thermomonas;s__
RS1_MetaBAT.27	Bin.126	82.76	5.17	100	0.25	0.5	0	0	0.749631	0	3.80764	0.0436689	0.421862	0.070889	0.0856084	0.0681199	0	0	0	0	0	0	d__Bacteria;p__Proteobacteria;c__Gammaproteobacteria;o__Xanthomonadales;f__Xanthomonadaceae;g__Stenotrophomonas;s__Stenotrophomonas lactitubi
CO_MetaBAT.313	Bin.127	81.6	3.2	0	0	0.5	0	0	0	0.0565313	0	0	0	0	0	0	0	0	0	0	0.339188	0	d__Bacteria;p__Spirochaetota;c__Spirochaetia;o__Spirochaetales_C;f__;g__;s__
ES1_MetaBAT.7	Bin.128	98.86	3.41	0	0.25	0	0	0	0	0.288391	0	0	0	0	0	0	0.667399	0.0431891	0	0.00391444	0.9812	0.0346461	d__Bacteria;p__Spirochaetota;c__Spirochaetia;o__Treponematales;f__Treponemataceae_B;g__UBA12037;s__
ES2_2000.010	Bin.129	99.3	2.1	33.33	0	0	0	0	0	0.196258	0	0	0	0	0	0	0	1.17755	0	0	0	0	d__Bacteria;p__Spirochaetota;c__Spirochaetia;o__Treponematales;f__Treponemataceae;g__Spiro-10;s__
ES3_MetaBAT.51	Bin.130	98.85	1.92	0	0	0	0	0	0	0.246061	0	0	0	0	0	0	0	0.0863358	1.33954	0.0146518	0.0118698	0.0239732	d__Bacteria;p__Spirochaetota;c__Spirochaetia;o__Treponematales;f__UBA8932;g__UBA11090;s__
EU1_MetaBAT.19	Bin.131	93	1.15	0	0	0	0	0	0	0.0335134	0	0	0	0	0	0	0	0	0	0.20108	0	0	d__Bacteria;p__Spirochaetota;c__Spirochaetia;o__Treponematales;f__UBA12059;g__SZUA-370;s__
EU1_MetaBAT.27	Bin.132	100	2.8	0	0	0	1	0	0	1.05396	0	0	0	0	0	0	0	2.33458	0	1.15201	2.82037	0.0167849	d__Bacteria;p__Spirochaetota;c__Spirochaetia;o__Treponematales;f__Treponemataceae;g__Spiro-10;s__
EU1_MetaBAT.5	Bin.133	77.23	2.11	0	0.25	0	0	0	0	0.0280702	0	0	0	0	0	0	0	0.0178834	0	0.150538	0	0	d__Bacteria;p__Spirochaetota;c__Spirochaetia;o__Treponematales;f__UBA8932;g__UBA1306;s__
EU1_MetaBAT.65	Bin.134	97.7	1.92	0	0	0	0	0	0	0.264579	0	0	0	0	0	0	0	0.597302	0.129261	0.841529	0.0135739	0.00580593	d__Bacteria;p__Spirochaetota;c__Spirochaetia;o__Treponematales;f__UBA8932;g__UBA11090;s__
EU3_2000.011	Bin.135	98.95	1.4	0	0	0	0	0	0	0.180729	0	0	0	0	0	0	0	0	0	0	0	1.08438	d__Bacteria;p__Spirochaetota;c__Spirochaetia;o__Treponematales;f__Treponemataceae;g__Spiro-10;s__
EU1_MetaBAT.38	Bin.136	79.96	4.05	16.67	0	0	0	0	0	0.0294648	0	0	0	0	0	0	0	0	0	0.176789	0	0	d__Bacteria;p__Verrucomicrobiota;c__Lentisphaeria;o__Victivallales;f__Victivallaceae;g__Victivallis;s__
CO_MetaBAT.161	Bin.137	96.49	1.35	0	0	0	0	0	0	0.0678111	0	0	0	0	0	0	0	0	0	0	0.406866	0	d__Bacteria;p__Verrucomicrobiota;c__Verrucomicrobiae;o__Methylacidiphilales;f__UBA1321;g__UBA1321;s__
CO_MetaBAT.156	Bin.138	96.74	1.71	0	0.25	1	0	0	0	0.0541509	0	0	0	0	0	0	0	0.324906	0	0	0	0	d__Bacteria;p__Verrucomicrobiota;c__Verrucomicrobiae;o__Opitutales;f__Opitutaceae;g__Nibricoccus;s__
ES2_MetaBAT.26	Bin.139	93.24	2.97	0	0	0.5	1	0	0	0.139546	0	0	0	0	0	0	0	0.816247	0	0.00798727	0.0130427	0	d__Bacteria;p__Verrucomicrobiota;c__Verrucomicrobiae;o__Opitutales;f__Opitutaceae;g__CAJCBL01;s__
EU2_2000.016	Bin.140	82.26	13.13	32	0	0	0	0	0	0.0796433	0	0	0	0	0	0	0.0124302	0	0	0	0.46543	0	d__Bacteria;p__Verrucomicrobiota;c__Verrucomicrobiae;o__Opitutales;f__Opitutaceae;g__Opitutus;s__
ES3_MetaBAT.24	Bin.141	97.97	4.05	14.29	0.25	0.5	0	0	0	0.163792	0	0	0	0	0	0	0.0413045	0	0.303152	0.609455	0	0.0288389	d__Bacteria;p__Verrucomicrobiota;c__Verrucomicrobiae;o__Pedosphaerales;f__UBA1319;g__;s__
EU1_MetaBAT.20	Bin.142	99.46	0.66	12.5	0	0	0	19	0	0.0890406	0	0	0	0	0	0	0	0.0461679	0	0.488076	0	0	d__Bacteria;p__Bacteroidota;c__Bacteroidia;o__Bacteroidales;f__Paludibacteraceae;g__Paludibacter;s__
EU2_MetaBAT.17	Bin.143	90.61	9.41	21.05	0	0	1	20	0	0.140143	0	0	0	0	0	0	0.255984	0.0583609	0.0611692	0.0359575	0.398611	0.0307758	d__Bacteria;p__Bacteroidota;c__Bacteroidia;o__Bacteroidales;f__Prolixibacteraceae;g__UBA6024;s__
ES2_2000.013	Bin.144	94.02	10.26	6.67	0	0	0	0	0	0.21082	0	0	0	0	0	0	0	1.06745	0.0132566	0.145795	0.022474	0.0159456	d__Bacteria;p__Cyanobacteria;c__Vampirovibrionia;o__Gastranaerophilales;f__Gastranaerophilaceae;g__CAIPUE01;s__

## Sheet: Table S4.metaP
Table S4: Identified proteins from metaproteomics
Proteomics raw data were analyzed with FragPipe against a database generated from metagenomics MAGs (Table S3) and supplemented with selected fungi (Table S5) based on ITS sequencing and Kraken2 analysis of contigs.
The table shows the abundances of all the 5569 detected proteins in the WBR (R) or enriched (E) samples, sampled at surface (15 cm, S) or underwater (60-80 cm, U) as triplicates (1-3).
AA – Auxiliary Activities, GH – Glycoside Hydrolases, PL – Polysaccharide Lyases, CE – Carbohydrate Esterases, GT – Glycosyl Transferase. Abbreviations used for fungi can be found in table S5.
												Average abundance (log2)
ES1	ES2	ES3	EU1	EU2	EU3	RS1	RS2	RS3	RU1	RU2	RU3	E	R	Bin	Phylum	Accn	InterPro	InterPro_desc	CAZy	KoFamScan
0	0	0	0	0	0	0	30910.8	54636.9	0	0	45680.2	12.6682	12.8943	Aspfu1	Fungi	jgi|Aspfu1|3232|Afu2g17620_mRNA	IPR000172;IPR007867;IPR015920	Glucose-methanol-choline oxidoreductase, N-terminal;Glucose-methanol-choline oxidoreductase, C-terminal;Cellobiose dehydrogenase, cytochrome domain	AA3_1;AA8	K19069
0	0	0	0	0	0	31872.8	0	0	61240.9	0	0	15.8678	0	Aspfu1	Fungi	jgi|Aspfu1|1706|Afu2g00760_mRNA	IPR002022	Pectate lyase	PL1_7	K01728
0	0	0	0	0	0	0	0	64036.4	0	0	0	0	11.4077	Aspfu1	Fungi	jgi|Aspfu1|1999|Afu2g03720_mRNA	IPR002130	Cyclophilin-type peptidyl-prolyl cis-trans isomerase domain		K03768
0	0	0	0	0	0	0	0	0	28818.5	0	0	12.3872	0	Aspfu1	Fungi	jgi|Aspfu1|2315|Afu2g07970_mRNA	IPR000196	Ribosomal protein L19/L19e		K02885
0	0	0	0	0	0	125204	58829.8	108440	109862	6802.08	0	0	10.1468	Aspfu1	Fungi	jgi|Aspfu1|4265|Afu3g11260_mRNA	IPR000626;IPR002906	Ubiquitin-like domain;Ribosomal protein S27a		K02977
0	0	0	0	22198.4	0	0	0	0	0	0	0	0	13.7995	Aspfu1	Fungi	jgi|Aspfu1|6005|Afu5g01030_mRNA	IPR020828;IPR020829;IPR006424	Glyceraldehyde 3-phosphate dehydrogenase, NAD(P) binding domain;Glyceraldehyde 3-phosphate dehydrogenase, catalytic domain;Glyceraldehyde-3-phosphate dehydrogenase, type I		K00134
0	0	0	0	0	0	0	0	0	106517	0	0	0	11.0183	Aspor1	Fungi	jgi|Aspor1|11067|AO090103000331_mRNA	IPR001892	Ribosomal protein S13
15666.7	0	0	0	0	0	0	0	0	0	0	0	0	16.9921	Aspor1	Fungi	jgi|Aspor1|11311|AO090103000040_mRNA	NA	NA
0	0	0	0	0	0	39064.7	106639	0	85774.8	0	0	0	11.3996	Aspor1	Fungi	jgi|Aspor1|11525|AO090010000579_mRNA	IPR033689;IPR006139;IPR006140	NAD-dependent formate dehydrogenase;D-isomer specific 2-hydroxyacid dehydrogenase, catalytic domain;D-isomer specific 2-hydroxyacid dehydrogenase, NAD-binding domain		K00122
0	0	0	0	0	0	102567	16808.7	53664.9	142066	86473.6	18422.7	13.2086	14.0936	Aspor1	Fungi	jgi|Aspor1|1490|AO090005000617_mRNA	IPR005294;IPR000194;IPR000793;IPR004100	ATP synthase, F1 complex, alpha subunit;ATPase, F1/V1/A1 complex, alpha/beta subunit, nucleotide-binding domain;ATP synthase, alpha subunit, C-terminal;ATPase, F1/V1/A1 complex, alpha/beta subunit, N-terminal domain		K02132;K02111
0	286290	13118.5	0	0	0	0	0	0	0	0	0	11.5256	0	Aspor1	Fungi	jgi|Aspor1|5320|AO090026000431_mRNA	IPR011704;IPR041190;IPR040848	ATPase, dynein-related, AAA domain;Midasin AAA lid domain 5;Midasin, AAA lid domain 7
0	0	0	0	0	0	0	19915	0	46061.5	11772	0	13.5965	10.9381	Aspor1	Fungi	jgi|Aspor1|6651|AO090102000558_mRNA	IPR001564;IPR034907	Nucleoside diphosphate kinase;Nucleoside diphosphate kinase-like domain		K00940
0	0	0	11672614	0	0	0	0	0	0	0	0	0	14.0862	Aspor1	Fungi	jgi|Aspor1|9363|AO090038000563_mRNA	IPR007832	RNA polymerase Rpc34
0	0	0	0	0	0	64857.1	3950.23	76907.6	55991.7	0	11303.5	0	12.2621	Bin.001	p__Acidobacteriota	k141_216616_RS3_MetaBAT.12_6	IPR005537;IPR013412	CRISPR type III-associated protein;CRISPR-associated RAMP Csm3		K09002
0	0	0	0	0	0	30231.9	0	0	0	0	0	12.476	0	Bin.001	p__Acidobacteriota	k141_230584_RS3_MetaBAT.12_4	NA	NA
0	0	0	0	0	0	39019	0	128434	0	0	0	0	12.2704	Bin.001	p__Acidobacteriota	k141_260366_RS3_MetaBAT.12_2	NA	NA
0	0	0	0	0	0	31324.3	0	58338.3	0	0	8271.93	16.721	10.429	Bin.001	p__Acidobacteriota	k141_281083_RS3_MetaBAT.12_33	IPR000119	Histone-like DNA-binding protein
0	0	0	0	0	0	0	0	43616.1	0	0	0	0	13.9217	Bin.001	p__Acidobacteriota	k141_289602_RS3_MetaBAT.12_6	IPR002645;IPR003658	STAS domain;Anti-sigma factor antagonist		K04749
0	0	0	0	0	0	0	0	83027	0	0	0	14.3057	0	Bin.001	p__Acidobacteriota	k141_308921_RS3_MetaBAT.12_12	IPR000504	RNA recognition motif domain
0	0	0	0	0	223931	181709	0	130456	0	0	0	13.3099	0	Bin.001	p__Acidobacteriota	k141_314968_RS3_MetaBAT.12_5	IPR012754;IPR000722;IPR007066;IPR007080;IPR007081;IPR007083	DNA-directed RNA polymerase, subunit beta-prime, bacterial type;RNA polymerase, alpha subunit;RNA polymerase Rpb1, domain 3;RNA polymerase Rpb1, domain 1;RNA polymerase Rpb1, domain 5;RNA polymerase Rpb1, domain 4		K03046
0	0	0	0	0	0	176454	13552.8	106750	36735.6	0	16214.2	15.5208	11.4	Bin.001	p__Acidobacteriota	k141_314968_RS3_MetaBAT.12_6	IPR010243;IPR007120;IPR007641;IPR007642;IPR007644;IPR007645;IPR019462	DNA-directed RNA polymerase beta subunit, bacterial-type;DNA-directed RNA polymerase, subunit 2, hybrid-binding domain;RNA polymerase Rpb2, domain 7;RNA polymerase Rpb2, domain 2;RNA polymerase, beta subunit, protrusion;RNA polymerase Rpb2, domain 3;DNA-directed RNA polymerase, beta subunit, external 1 domain		K03043
0	0	0	0	0	0	35900.3	0	32593.2	0	0	0	14.3861	0	Bin.001	p__Acidobacteriota	k141_314968_RS3_MetaBAT.12_7	IPR000206;IPR013823;IPR008932	Ribosomal protein L7/L12;Ribosomal protein L7/L12, C-terminal;Ribosomal protein L7/L12, oligomerisation		K02935
0	0	0	0	0	0	0	0	42793.4	0	0	0	13.7009	0	Bin.001	p__Acidobacteriota	k141_348343_RS3_MetaBAT.12_10	IPR007461	Ysc84 actin-binding domain		K20523
0	0	0	0	0	0	0	0	34903.8	0	0	0	10.688	0	Bin.001	p__Acidobacteriota	k141_348343_RS3_MetaBAT.12_11	IPR006665	OmpA-like domain		K03286
0	0	0	0	0	0	0	3527.8	109095	0	0	4282.51	11.6114	9.47928	Bin.001	p__Acidobacteriota	k141_429391_RS3_MetaBAT.12_7	IPR006665	OmpA-like domain
0	0	0	0	0	0	0	0	26099.2	0	5816.62	0	15.5591	9.921	Bin.001	p__Acidobacteriota	k141_532036_RS3_MetaBAT.12_26	NA	NA
0	0	0	0	0	0	29829.3	23244.7	115294	101520	9278.77	41665.1	14.0339	13.0517	Bin.001	p__Acidobacteriota	k141_532036_RS3_MetaBAT.12_27	-;IPR017777	-;Urea ABC transporter, substrate-binding protein UrtA-like		K11959
0	0	0	0	0	0	38931.2	0	93809.8	0	6607.22	22784.7	13.3488	12.2582	Bin.001	p__Acidobacteriota	k141_543318_RS3_MetaBAT.12_1	IPR000504	RNA recognition motif domain
0	0	0	0	0	0	39848.9	0	75292.3	0	0	0	14.3913	0	Bin.001	p__Acidobacteriota	k141_565762_RS3_MetaBAT.12_23	IPR008146;IPR008147	Glutamine synthetase, catalytic domain;Glutamine synthetase, N-terminal domain		K01915
0	0	0	0	0	0	35950.3	9607.5	154917	39851.5	0	36895.4	12.9704	12.5862	Bin.001	p__Acidobacteriota	k141_580582_RS3_MetaBAT.12_2	IPR001844;IPR002423	Chaperonin Cpn60/GroEL;Chaperonin Cpn60/GroEL/TCP-1 family		K04077
0	0	0	0	0	0	34588.1	0	37701.3	0	0	0	10.457	0	Bin.001	p__Acidobacteriota	k141_583403_RS3_MetaBAT.12_9	IPR004541;IPR000795;IPR004160;IPR004161;IPR005225	Translation elongation factor EFTu/EF1A, bacterial/organelle;Translational (tr)-type GTP-binding domain;Translation elongation factor EFTu/EF1A, C-terminal;Translation elongation factor EFTu-like, domain 2;Small GTP-binding protein domain		K02358
0	0	0	0	0	0	27769	0	0	0	0	0	11.4215	0	Bin.001	p__Acidobacteriota	k141_586759_RS3_MetaBAT.12_20	IPR022761;IPR018951	Fumarate lyase, N-terminal;Fumarase C, C-terminal		K01744
0	0	0	0	0	0	42166.8	0	42861	0	0	0	13.6505	0	Bin.001	p__Acidobacteriota	k141_592944_RS3_MetaBAT.12_5	IPR013149;IPR013154;IPR014184	Alcohol dehydrogenase-like, C-terminal;Alcohol dehydrogenase, N-terminal;Formaldehyde dehydrogenase, glutathione-independent		K00148
19804.6	0	0	0	0	0	38406.3	0	70904.4	0	0	0	15.6567	0	Bin.001	p__Acidobacteriota	k141_613674_RS3_MetaBAT.12_6	IPR013765	DNA recombination and repair protein RecA		K03553
0	0	0	0	0	0	167489	29626.7	106348	74184.4	19394.2	24330.3	16.8544	12.8312	Bin.001	p__Acidobacteriota	k141_658033_RS3_MetaBAT.12_4	IPR001844;IPR002423	Chaperonin Cpn60/GroEL;Chaperonin Cpn60/GroEL/TCP-1 family		K04077
0	0	0	0	0	0	81535.5	11380.3	141114	0	36681.8	32609.6	0	14.4008	Bin.001	p__Acidobacteriota	k141_666653_RS3_MetaBAT.12_3	NA	NA
0	0	0	0	0	0	0	0	55613.6	0	0	0	15.1061	0	Bin.001	p__Acidobacteriota	k141_672210_RS3_MetaBAT.12_4	IPR000601	PKD domain
0	0	0	0	0	0	70839.9	0	73791.3	0	0	0	14.9025	0	Bin.001	p__Acidobacteriota	k141_680077_RS3_MetaBAT.12_20	IPR002187	Nitrogen regulatory protein PII		K04751
0	0	0	0	0	0	0	0	34434	0	0	7121.09	12.3847	10.2129	Bin.001	p__Acidobacteriota	k141_742579_RS3_MetaBAT.12_3	NA	NA
0	0	0	0	0	0	66420.9	0	74368	0	0	0	0	12.5538	Bin.001	p__Acidobacteriota	k141_747554_RS3_MetaBAT.12_32	IPR011773;IPR011262;IPR011263;IPR011260	DNA-directed RNA polymerase, alpha subunit;DNA-directed RNA polymerase, insert domain;DNA-directed RNA polymerase, RpoA/D/Rpb3-type;RNA polymerase, alpha subunit, C-terminal		K03040
0	0	0	0	0	0	0	0	22309.1	0	0	0	10.9227	0	Bin.001	p__Acidobacteriota	k141_747554_RS3_MetaBAT.12_42	IPR005712;IPR013810;IPR005324	Ribosomal protein S5, bacterial-type;Ribosomal protein S5, N-terminal;Ribosomal protein S5, C-terminal		K02988
0	0	0	0	0	0	0	0	34578.2	0	0	0	14.9726	0	Bin.001	p__Acidobacteriota	k141_747554_RS3_MetaBAT.12_45	IPR000630	Ribosomal protein S8		K02994
0	0	0	0	0	0	25413.6	0	21561.2	0	0	0	12.0707	0	Bin.001	p__Acidobacteriota	k141_747554_RS3_MetaBAT.12_49	IPR000218;IPR005745	Ribosomal protein L14P;Ribosomal protein L14P, bacterial-type		K02874
0	0	0	0	0	0	0	0	74604.9	0	0	0	12.4437	0	Bin.001	p__Acidobacteriota	k141_747554_RS3_MetaBAT.12_60	IPR001848;IPR027486	Ribosomal protein S10;Ribosomal protein S10 domain		K02946
0	0	0	0	0	0	0	0	69455	0	0	0	13.8588	0	Bin.001	p__Acidobacteriota	k141_782203_RS3_MetaBAT.12_10	IPR000504	RNA recognition motif domain
0	0	0	0	0	0	36068.5	0	21147.1	0	0	0	11.2656	0	Bin.001	p__Acidobacteriota	k141_853064_RS3_MetaBAT.12_21	IPR009042	RNA polymerase sigma-70 region 1.2
22909.8	0	0	0	0	0	126515	29018	125450	103701	0	6155.31	0	12.575	Bin.001	p__Acidobacteriota	k141_880528_RS3_MetaBAT.12_3	IPR002133;IPR022628;IPR022629;IPR022630	S-adenosylmethionine synthetase;S-adenosylmethionine synthetase, N-terminal;S-adenosylmethionine synthetase, central domain;S-adenosylmethionine synthetase, C-terminal		K00789
0	0	0	0	0	0	74784.2	0	448959	0	45082.6	121737	12.1233	14.763	Bin.001	p__Acidobacteriota	k141_882713_RS3_MetaBAT.12_18	NA	NA
0	0	0	0	0	0	33759.5	0	178234	0	0	0	0	13.1377	Bin.001	p__Acidobacteriota	k141_882713_RS3_MetaBAT.12_19	NA	NA
0	0	0	0	0	0	0	7467.06	36238.6	0	0	27407.2	11.4779	12.1573	Bin.001	p__Acidobacteriota	k141_936017_RS3_MetaBAT.12_4	NA	NA
0	0	0	0	0	0	0	0	31283.5	0	0	0	11.5867	0	Bin.001	p__Acidobacteriota	k141_939998_RS3_MetaBAT.12_2	IPR005717;IPR023798	Ribosomal protein S7, bacterial/organellar-type;Ribosomal protein S7 domain		K02992
0	0	0	0	0	475575	0	0	0	0	0	0	12.5877	0	Bin.002	p__Acidobacteriota	k141_102469_EU1_MetaBAT.24_5	IPR001030;IPR015929;IPR015933;IPR004406	Aconitase/3-isopropylmalate dehydratase large subunit, alpha/beta/alpha domain;Aconitase B, swivel;Aconitase B, HEAT-like domain;Aconitase B		K01682
0	0	0	0	0	0	29354.2	0	33943.8	57289.5	0	0	12.708	0	Bin.002	p__Acidobacteriota	k141_498626_EU1_MetaBAT.24_37	IPR003251	Rubrerythrin, diiron-binding domain
0	0	0	0	0	0	139483	0	53621.4	0	0	0	10.3544	0	Bin.002	p__Acidobacteriota	k141_546088_EU1_MetaBAT.24_27	IPR001844;IPR002423	Chaperonin Cpn60/GroEL;Chaperonin Cpn60/GroEL/TCP-1 family		K04077
0	0	0	0	0	64582.4	0	0	0	0	0	0	18.8075	0	Bin.003	p__Actinobacteriota	k141_3200223_CO_MetaBAT.97_1	IPR001114	Adenylosuccinate synthetase		K01939
0	0	0	0	0	0	25758.3	0	0	0	0	0	16.0061	0	Bin.003	p__Actinobacteriota	k141_4891843_CO_MetaBAT.97_8	IPR000866;IPR019479	Alkyl hydroperoxide reductase subunit C/ Thiol specific antioxidant;Peroxiredoxin, C-terminal		K24158
0	0	17720	0	0	0	0	0	0	0	0	0	10.5889	0	Bin.003	p__Actinobacteriota	k141_8504885_CO_MetaBAT.97_2	IPR000209	Peptidase S8/S53 domain
0	0	0	0	0	0	29635.2	0	42531.5	53762.5	0	0	16.7315	0	Bin.004	p__Actinobacteriota	k141_7175639_CO2000.209_4	IPR000741	Fructose-bisphosphate aldolase, class-I		K01623
0	0	0	0	0	0	0	0	54071	0	0	0	0	13.3935	Bin.004	p__Actinobacteriota	k141_8095257_CO2000.209_4	IPR006391;-;IPR001757	P-type ATPase, B chain, subfamily IA;-;P-type ATPase		K01547
48154.3	0	0	0	0	0	0	0	0	0	0	0	12.1197	0	Bin.005	p__Actinobacteriota	k141_334014_ES1_2000.008_8	IPR010383;IPR033432	Glycosyl hydrolase 94;Glycosyl hydrolase 36, catalytic domain	GH94	K00702
10312.4	0	0	0	0	0	0	0	0	0	0	0	13.4274	0	Bin.005	p__Actinobacteriota	k141_104053_ES1_2000.008_7	IPR006407;IPR006047;IPR006048;IPR004193	1,4-alpha-glucan-branching enzyme, GlgB;Glycosyl hydrolase, family 13, catalytic domain;Alpha-amylase/branching enzyme, C-terminal all beta;Glycoside hydrolase, family 13, N-terminal	CBM48;GH13_9	K00700
799737	0	0	0	0	0	0	0	0	0	0	0	14.0715	0	Bin.005	p__Actinobacteriota	k141_177170_ES1_2000.008_6	IPR001701;IPR003305;IPR004197;IPR013098;-	Glycoside hydrolase family 9;Carbohydrate-binding, CenC-like;Cellulase, Ig-like domain;Immunoglobulin I-set;-	CBM4;GH9	K01179
77648.6	0	0	0	0	0	0	0	0	0	0	0	12.3226	0	Bin.005	p__Actinobacteriota	k141_265924_ES1_2000.008_2	IPR003961;IPR001919;IPR016288	Fibronectin type III;Carbohydrate-binding type-2 domain;1, 4-beta cellobiohydrolase	GH6;CBM2	K19668
158239	0	0	0	0	0	0	0	0	0	0	0	13.7528	0	Bin.005	p__Actinobacteriota	k141_214599_ES1_2000.008_5	IPR003961;IPR001919;IPR000556	Fibronectin type III;Carbohydrate-binding type-2 domain;Glycoside hydrolase, 48F	GH48;CBM2
31763	0	0	0	0	0	0	0	0	0	0	0	0	12.982	Bin.005	p__Actinobacteriota	k141_100954_ES1_2000.008_13	IPR001851	ABC transporter, permease		K23535
14980.6	0	0	0	0	0	0	0	0	0	0	0	0	12.6531	Bin.005	p__Actinobacteriota	k141_102421_ES1_2000.008_9	IPR013149;IPR013154	Alcohol dehydrogenase-like, C-terminal;Alcohol dehydrogenase, N-terminal
51481.7	0	0	0	0	0	0	0	0	0	0	0	0	12.3476	Bin.005	p__Actinobacteriota	k141_109098_ES1_2000.008_17	NA	NA
312389	0	0	0	0	0	0	0	0	0	0	0	0	12.3903	Bin.005	p__Actinobacteriota	k141_109098_ES1_2000.008_20	NA	NA
13218.2	0	0	0	65115.1	0	0	0	0	0	0	0	0	11.9189	Bin.005	p__Actinobacteriota	k141_111513_ES1_2000.008_4	IPR001093;IPR005992	IMP dehydrogenase/GMP reductase;IMP dehydrogenase-related 2
17751	0	0	0	0	0	0	0	0	0	0	0	11.4791	0	Bin.005	p__Actinobacteriota	k141_11878_ES1_2000.008_3	IPR011701	Major facilitator superfamily		K02575
65518.8	0	0	0	35010.7	0	0	0	0	0	0	0	15.9695	0	Bin.005	p__Actinobacteriota	k141_121910_ES1_2000.008_4	IPR023962;IPR005593;IPR018969;IPR018970	Probable phosphoketolase;Xylulose 5-phosphate/Fructose 6-phosphate phosphoketolase;Xylulose 5-phosphate/Fructose 6-phosphate phosphoketolase, C-terminal;Xylulose 5-phosphate/Fructose 6-phosphate phosphoketolase, N-terminal		K01621
27647.5	0	0	0	82344.5	0	0	0	0	0	0	0	0	12.6969	Bin.005	p__Actinobacteriota	k141_128421_ES1_2000.008_3	IPR013021;IPR017815	Myo-inositol-1-phosphate synthase, GAPDH-like;Myo-inositol 1-phosphate synthase, actinobacteria		K01858
234900	0	0	0	0	0	0	0	0	0	0	0	14.2113	0	Bin.005	p__Actinobacteriota	k141_13035_ES1_2000.008_5	IPR000209;IPR032109	Peptidase S8/S53 domain;Bacterial Ig-like domain (group 3)
19402.4	0	0	0	0	0	0	0	0	0	0	0	14.6975	0	Bin.005	p__Actinobacteriota	k141_13589_ES1_2000.008_9	IPR025997	Periplasmic binding protein		K10546
12521.7	0	0	0	0	0	0	0	0	0	0	0	12.1496	0	Bin.005	p__Actinobacteriota	k141_138128_ES1_2000.008_2	IPR041581	Glyoxalase-like domain, group 6		K06996
17334.5	0	0	0	0	0	0	0	0	0	0	0	15.8492	0	Bin.005	p__Actinobacteriota	k141_140856_ES1_2000.008_5	IPR002020;IPR010953	Citrate synthase;Citrate synthase, type I		K01647
19086.1	0	0	0	0	0	0	0	0	0	0	0	13.9251	0	Bin.005	p__Actinobacteriota	k141_141092_ES1_2000.008_10	NA	NA
35588.9	0	0	0	0	0	0	0	0	0	0	0	13.3182	0	Bin.005	p__Actinobacteriota	k141_146922_ES1_2000.008_5	NA	NA
0	0	0	0	67545.3	0	0	0	0	0	0	0	14.952	0	Bin.005	p__Actinobacteriota	k141_152032_ES1_2000.008_6	IPR001085;IPR039429	Serine hydroxymethyltransferase;Serine hydroxymethyltransferase-like domain		K00600
20648.8	0	0	0	0	0	0	0	0	0	0	0	10.5326	0	Bin.005	p__Actinobacteriota	k141_154177_ES1_2000.008_2	IPR001998;IPR013022;IPR013453	Xylose isomerase;Xylose isomerase-like, TIM barrel domain;Xylose isomerase, actinobacteria		K01805
384814	0	0	0	0	0	0	0	0	0	0	0	10.7471	0	Bin.005	p__Actinobacteriota	k141_158952_ES1_2000.008_6	IPR006059	Bacterial extracellular solute-binding protein		K10240
12904.2	0	0	0	0	0	0	0	0	0	0	0	11.6282	0	Bin.005	p__Actinobacteriota	k141_158952_ES1_2000.008_8	IPR000515	ABC transporter type 1, transmembrane domain MetI-like		K10242
19895.9	0	0	0	0	0	0	0	0	0	0	0	17.0242	0	Bin.005	p__Actinobacteriota	k141_164701_ES1_2000.008_4	IPR003439	ABC transporter-like, ATP-binding domain		K01990
66677.2	0	0	0	0	0	0	0	0	0	0	0	15.2137	0	Bin.005	p__Actinobacteriota	k141_164701_ES1_2000.008_5	IPR003439	ABC transporter-like, ATP-binding domain
21437.8	0	0	0	0	0	0	0	0	0	0	0	14.6694	0	Bin.005	p__Actinobacteriota	k141_168771_ES1_2000.008_1	IPR004843;IPR001322;IPR008334	Calcineurin-like phosphoesterase domain, ApaH type;Lamin tail domain;5'-Nucleotidase, C-terminal		K07004;K01081
94446.1	0	0	0	0	0	0	0	0	0	0	0	11.6776	0	Bin.005	p__Actinobacteriota	k141_170557_ES1_2000.008_13	IPR024455	Phage capsid
50840.2	0	0	0	0	0	0	0	0	0	0	0	12.7691	0	Bin.005	p__Actinobacteriota	k141_170557_ES1_2000.008_7	NA	NA
115305	0	0	0	45729.1	0	0	0	0	0	0	0	11.1825	0	Bin.005	p__Actinobacteriota	k141_174072_ES1_2000.008_6	IPR001150;IPR004184;IPR005949	Glycine radical domain;Pyruvate formate lyase domain;Formate acetyltransferase		K00656
499426	0	16870	0	0	0	0	0	0	0	0	0	13.6597	0	Bin.005	p__Actinobacteriota	k141_174618_ES1_2000.008_7	IPR000914	Solute-binding protein family 5 domain
33690.5	0	0	0	0	0	0	0	0	0	0	0	14.6868	0	Bin.005	p__Actinobacteriota	k141_177170_ES1_2000.008_10	IPR012162;IPR004088;IPR003029;IPR001247;IPR015848;IPR014069	Polyribonucleotide nucleotidyltransferase;K Homology domain, type 1;S1 domain;Exoribonuclease, phosphorolytic domain 1;Polyribonucleotide nucleotidyltransferase, RNA-binding domain;Guanosine pentaphosphate synthetase I/polyribonucleotide nucleotidyltransferase		K00962
74753.1	0	0	0	0	0	0	0	0	0	0	0	16.2588	0	Bin.005	p__Actinobacteriota	k141_177170_ES1_2000.008_12	IPR000209;IPR001343	Peptidase S8/S53 domain;RTX calcium-binding nonapeptide repeat		K01406
43509.7	0	0	0	0	0	0	0	0	0	0	0	12.1947	0	Bin.005	p__Actinobacteriota	k141_178254_ES1_2000.008_4	-	-
17564.9	0	0	0	0	0	0	0	0	0	0	0	14.2886	0	Bin.005	p__Actinobacteriota	k141_182243_ES1_2000.008_3	IPR046022;IPR026588	Domain of unknown function DUF5979;Choice-of-anchor A domain
43825.7	0	0	0	0	0	0	0	0	0	0	0	10.5023	0	Bin.005	p__Actinobacteriota	k141_182243_ES1_2000.008_6	IPR001892;IPR019980	Ribosomal protein S13;Ribosomal protein S13, bacterial-type		K02952
14302.2	0	0	0	0	0	0	0	0	0	0	0	13.2595	0	Bin.005	p__Actinobacteriota	k141_185526_ES1_2000.008_6	IPR022634;IPR022637;IPR022635;IPR001001	DNA polymerase III, beta sliding clamp, N-terminal;DNA polymerase III, beta sliding clamp, central;DNA polymerase III, beta sliding clamp, C-terminal;DNA polymerase III, beta sliding clamp		K02338
16838.1	0	0	0	0	0	0	0	0	0	0	0	0	13.3816	Bin.005	p__Actinobacteriota	k141_186643_ES1_2000.008_6	IPR040701	Bacterial archaeo-eukaryotic release factor family 2
67836.5	0	0	0	0	0	0	0	0	0	0	0	0	12.2297	Bin.005	p__Actinobacteriota	k141_190971_ES1_2000.008_4	IPR003439	ABC transporter-like, ATP-binding domain		K01990
342576	0	0	0	0	0	0	0	0	0	0	0	0	16.0331	Bin.005	p__Actinobacteriota	k141_191957_ES1_2000.008_7	IPR000209	Peptidase S8/S53 domain
6518.91	0	0	0	0	0	0	0	0	0	0	0	11.8532	0	Bin.005	p__Actinobacteriota	k141_195633_ES1_2000.008_2	IPR005475;IPR033248	Transketolase-like, pyrimidine-binding domain;Transketolase, C-terminal domain		K00162
43524.3	0	0	0	42029.6	0	0	0	0	0	0	0	0	14.1158	Bin.005	p__Actinobacteriota	k141_200099_ES1_2000.008_4	IPR010243;IPR007120;IPR007641;IPR007642;IPR007644;IPR007645;IPR019462	DNA-directed RNA polymerase beta subunit, bacterial-type;DNA-directed RNA polymerase, subunit 2, hybrid-binding domain;RNA polymerase Rpb2, domain 7;RNA polymerase Rpb2, domain 2;RNA polymerase, beta subunit, protrusion;RNA polymerase Rpb2, domain 3;DNA-directed RNA polymerase, beta subunit, external 1 domain		K03043
18207.3	0	0	0	69232.6	0	0	0	0	0	0	0	11.3504	0	Bin.005	p__Actinobacteriota	k141_200099_ES1_2000.008_5	IPR012754;IPR000722;IPR007066;IPR007080;IPR007081;IPR007083	DNA-directed RNA polymerase, subunit beta-prime, bacterial type;RNA polymerase, alpha subunit;RNA polymerase Rpb1, domain 3;RNA polymerase Rpb1, domain 1;RNA polymerase Rpb1, domain 5;RNA polymerase Rpb1, domain 4		K03046
87629.6	0	0	0	136878	0	0	0	0	0	0	0	0	15.2356	Bin.005	p__Actinobacteriota	k141_201004_ES1_2000.008_9	-	-		K11611
35103.4	0	0	0	0	0	0	0	0	0	0	0	0	15.6805	Bin.005	p__Actinobacteriota	k141_208102_ES1_2000.008_2	IPR022121	Peptidase M73, camelysin		K06336
85753.5	0	0	0	65853.3	0	0	0	0	0	0	0	15.6068	0	Bin.005	p__Actinobacteriota	k141_212875_ES1_2000.008_2	IPR001926;IPR005856;IPR005859	Tryptophan synthase beta chain-like, PALP domain;Cysteine synthase;Cysteine synthase CysK		K01738
18445.6	0	0	0	0	0	0	0	0	0	0	0	0	13.4247	Bin.005	p__Actinobacteriota	k141_213755_ES1_2000.008_4	IPR032109	Bacterial Ig-like domain (group 3)
0	0	0	0	31502.3	0	0	0	0	0	0	0	20.8917	0	Bin.005	p__Actinobacteriota	k141_219371_ES1_2000.008_1	IPR002491;IPR022287	ABC transporter periplasmic binding domain;ABC transporter, F420-0 import, periplasmic substrate-binding protein, predicted		K02016
48445.8	0	0	0	38765.8	0	0	0	0	0	0	0	15.2308	0	Bin.005	p__Actinobacteriota	k141_220676_ES1_2000.008_6	IPR023042;IPR000819;IPR008283	Peptidase M17, leucine aminopeptidase;Peptidase M17, leucyl aminopeptidase, C-terminal;Peptidase M17, leucyl aminopeptidase, N-terminal		K01255
11058.8	0	0	0	0	0	0	0	0	0	0	0	0	12.523	Bin.005	p__Actinobacteriota	k141_224647_ES1_2000.008_3	IPR007551	Protein of unknown function DUF520		K09767
22870.3	0	0	0	18284.6	0	0	0	0	0	0	0	0	13.3695	Bin.005	p__Actinobacteriota	k141_224820_ES1_2000.008_3	IPR005709;IPR001912;IPR002942	Ribosomal protein S4, bacterial-type;Ribosomal protein S4/S9, N-terminal;RNA-binding S4 domain		K02986
41660.6	0	0	0	0	0	0	0	0	0	0	0	0	13.2234	Bin.005	p__Actinobacteriota	k141_224936_ES1_2000.008_5	-;IPR006068;IPR004014;IPR001757	-;Cation-transporting P-type ATPase, C-terminal;Cation-transporting P-type ATPase, N-terminal;P-type ATPase
15907.8	0	0	0	0	0	0	0	0	0	0	0	0	15.4793	Bin.005	p__Actinobacteriota	k141_224936_ES1_2000.008_7	IPR018649	SHOCT domain
55058.5	0	0	0	236530	0	0	0	0	0	0	0	0	12.2363	Bin.005	p__Actinobacteriota	k141_225198_ES1_2000.008_12	IPR023035;IPR000754	Ribosomal protein S9, bacterial/plastid;Ribosomal protein S9		K02996
27784.7	0	0	0	0	0	0	0	0	0	0	0	0	12.7944	Bin.005	p__Actinobacteriota	k141_225198_ES1_2000.008_13	IPR005822;IPR005823	Ribosomal protein L13;Ribosomal protein L13, bacterial-type		K02871
55353.4	0	0	0	0	0	0	0	0	0	0	0	0	0	Bin.005	p__Actinobacteriota	k141_225555_ES1_2000.008_11	IPR000771;IPR006411	Fructose-bisphosphate aldolase, class-II;Fructose-bisphosphate aldolase, class II, yeast/E. coli subtype		K01624
8096.82	0	0	0	0	0	0	0	0	0	0	0	0	14.6632	Bin.005	p__Actinobacteriota	k141_225555_ES1_2000.008_16	IPR001114	Adenylosuccinate synthetase		K01939
25562.8	0	0	0	0	0	0	0	0	0	0	0	12.986	0	Bin.005	p__Actinobacteriota	k141_228622_ES1_2000.008_3	IPR003439	ABC transporter-like, ATP-binding domain		K01990
37733.9	0	0	0	0	0	0	0	0	0	0	0	0	12.5405	Bin.005	p__Actinobacteriota	k141_239499_ES1_2000.008_3	IPR001375;IPR023302	Peptidase S9, prolyl oligopeptidase, catalytic domain;Peptidase S9A, N-terminal domain		K01322
56722.3	0	0	0	0	0	0	0	0	0	0	0	0	12.9744	Bin.005	p__Actinobacteriota	k141_240065_ES1_2000.008_6	IPR001857	Ribosomal protein L19		K02884
123701	0	0	0	0	0	0	0	0	0	0	0	0	12.7216	Bin.005	p__Actinobacteriota	k141_245447_ES1_2000.008_1	IPR006059	Bacterial extracellular solute-binding protein		K10232
85690.3	0	0	0	0	0	0	0	0	0	0	0	0	12.7474	Bin.005	p__Actinobacteriota	k141_247101_ES1_2000.008_4	IPR013154;-	Alcohol dehydrogenase, N-terminal;-		K00344
19137	0	0	0	0	0	0	0	0	0	0	0	0	13.7033	Bin.005	p__Actinobacteriota	k141_247568_ES1_2000.008_1	IPR022666;IPR022669;IPR005880	Ribosomal Proteins L2, RNA binding domain;Ribosomal protein L2, C-terminal;Ribosomal protein L2, bacterial/organellar-type		K02886
117120	0	0	0	0	0	0	0	0	0	0	0	0	14.9314	Bin.005	p__Actinobacteriota	k141_247568_ES1_2000.008_3	IPR013005;IPR002136	50S ribosomal protein uL4;Ribosomal protein L4/L1e		K02926
52639.5	0	0	0	0	0	0	0	0	0	0	0	0	11.1931	Bin.005	p__Actinobacteriota	k141_252195_ES1_2000.008_2	IPR001787;IPR028909	Ribosomal protein L21;Ribosomal protein L21-like		K02888
12902.8	0	0	0	0	0	0	0	0	0	0	0	0	12.7665	Bin.005	p__Actinobacteriota	k141_253196_ES1_2000.008_5	IPR034694;IPR003489;IPR032528	Ribosome hibernation promoting factor, long/plastid;Ribosome hibernation promoting factor/RaiA;Sigma 54 modulation/S30EA ribosomal protein, C-terminal		K05808
69669.4	0	0	0	0	0	0	0	0	0	0	0	0	12.7916	Bin.005	p__Actinobacteriota	k141_268568_ES1_2000.008_13	IPR001844;IPR002423	Chaperonin Cpn60/GroEL;Chaperonin Cpn60/GroEL/TCP-1 family		K04077
18531.9	0	0	0	0	0	0	0	0	0	0	0	0	13.5701	Bin.005	p__Actinobacteriota	k141_271068_ES1_2000.008_9	IPR026816	Flavodoxin domain		K00230
12515.6	0	0	0	0	0	0	0	0	0	0	0	0	11.6297	Bin.005	p__Actinobacteriota	k141_277813_ES1_2000.008_15	IPR005474;IPR005475;IPR033248;IPR005478	Transketolase, N-terminal;Transketolase-like, pyrimidine-binding domain;Transketolase, C-terminal domain;Transketolase, bacterial-like		K00615
641300	0	24627	0	1.22184e+06	163795	0	0	0	0	0	0	0	12.6455	Bin.005	p__Actinobacteriota	k141_277813_ES1_2000.008_5	IPR020828;IPR020829;IPR006424	Glyceraldehyde 3-phosphate dehydrogenase, NAD(P) binding domain;Glyceraldehyde 3-phosphate dehydrogenase, catalytic domain;Glyceraldehyde-3-phosphate dehydrogenase, type I		K00134
82939.3	0	0	0	41009.5	0	0	0	0	0	0	0	0	14.0014	Bin.005	p__Actinobacteriota	k141_277813_ES1_2000.008_6	IPR001576	Phosphoglycerate kinase		K00927
80280.5	0	0	0	184259	0	0	0	0	0	0	0	0	10.721	Bin.005	p__Actinobacteriota	k141_277813_ES1_2000.008_7	IPR022896;IPR000652	Triosephosphate isomerase, bacterial/eukaryotic;Triosephosphate isomerase		K01803
39215.4	0	0	0	0	0	0	0	0	0	0	0	14.1154	0	Bin.005	p__Actinobacteriota	k141_280477_ES1_2000.008_4	NA	NA
78255	0	0	0	0	0	0	0	0	0	0	0	0	15.3046	Bin.005	p__Actinobacteriota	k141_299318_ES1_2000.008_3	IPR015590;IPR001670	Aldehyde dehydrogenase domain;Alcohol dehydrogenase, iron-type/glycerol dehydrogenase GldA		K04072
58765.1	0	0	0	0	0	0	0	0	0	0	0	0	13.5082	Bin.005	p__Actinobacteriota	k141_309096_ES1_2000.008_2	IPR005878;IPR028364	Ribosomal protein L1, bacterial-type;Ribosomal protein L1/ribosomal biogenesis protein		K02863
14351.5	0	0	0	0	0	0	0	0	0	0	0	0	14.1139	Bin.005	p__Actinobacteriota	k141_309096_ES1_2000.008_3	IPR000911;IPR020783;IPR020784;IPR006519	Ribosomal protein L11/L12;Ribosomal protein L11, C-terminal;Ribosomal protein L11, N-terminal;Ribosomal protein L11, bacterial-type		K02867
18792.4	0	0	0	0	0	0	0	0	0	0	0	0	12.6294	Bin.005	p__Actinobacteriota	k141_312900_ES1_2000.008_1	IPR000277;IPR006235	Cys/Met metabolism, pyridoxal phosphate-dependent enzyme;O-acetylhomoserine/O-acetylserine sulfhydrylase		K01740
0	0	0	0	53913	0	0	0	0	0	0	0	0	13.0076	Bin.005	p__Actinobacteriota	k141_315002_ES1_2000.008_1	IPR001288;IPR019815;IPR019814	Translation initiation factor 3;Translation initiation factor 3, C-terminal;Translation initiation factor 3, N-terminal		K02520
247107	27849.5	0	0	46178.9	0	0	0	0	0	0	0	0	14.3694	Bin.005	p__Actinobacteriota	k141_31577_ES1_2000.008_4	IPR035089;IPR020287	Tail sheath protein, subtilisin-like domain;Tail sheath protein, C-terminal domain		K06907
82015.6	0	0	0	0	0	0	0	0	0	0	0	0	12.21	Bin.005	p__Actinobacteriota	k141_31577_ES1_2000.008_5	IPR010667;IPR011747	Bacteriophage T4, Gp19, tail tube;Conserved hypothetical protein CHP02241
42699.5	0	0	0	0	0	0	0	0	0	0	0	0	14.4564	Bin.005	p__Actinobacteriota	k141_317290_ES1_2000.008_3	IPR005706;IPR001865	Ribosomal protein S2, bacteria/mitochondria/plastid;Ribosomal protein S2		K02967
0	0	0	0	32238.3	0	0	0	0	0	0	0	15.3307	0	Bin.005	p__Actinobacteriota	k141_322725_ES1_2000.008_5	IPR022955;IPR017926;IPR001674;IPR022310;IPR004739	GMP synthase;Glutamine amidotransferase;GMP synthase, C-terminal;NAD/GMP synthase;GMP synthase, glutamine amidotransferase		K01951;K03790
57927.2	0	0	0	0	0	0	0	0	0	0	0	0	12.9105	Bin.005	p__Actinobacteriota	k141_36447_ES1_2000.008_5	IPR025164	Putative adhesin		K11621
66318.1	0	0	0	203502	0	0	0	0	0	0	0	0	14.3175	Bin.005	p__Actinobacteriota	k141_40140_ES1_2000.008_10	IPR020930;IPR031310;IPR031309	Ribosomal protein L5, bacterial-type;Ribosomal protein L5, N-terminal;Ribosomal protein L5, C-terminal		K02931
9863.5	0	0	0	201462	0	0	0	0	0	0	0	15.0729	0	Bin.005	p__Actinobacteriota	k141_40140_ES1_2000.008_7	IPR019906;IPR020040	Ribosomal protein L6, bacterial-type;Ribosomal protein L6, alpha-beta domain		K02933
28229	0	0	0	0	0	0	0	0	0	0	0	0	16.8008	Bin.005	p__Actinobacteriota	k141_43137_ES1_2000.008_3	IPR019660	Putative sensory transduction regulator YbjN
11429.3	0	0	0	0	0	0	0	0	0	0	0	0	10.8661	Bin.005	p__Actinobacteriota	k141_43137_ES1_2000.008_9	IPR001638	Solute-binding protein family 3/N-terminal domain of MltF		K10005;K02030
9233	0	0	0	0	0	0	0	0	0	0	0	0	11.8815	Bin.005	p__Actinobacteriota	k141_49995_ES1_2000.008_3	IPR033880;IPR025640	SPFH domain, YdjI-like;GYF domain 2
257874	0	0	0	0	0	0	0	0	0	0	0	13.2601	0	Bin.005	p__Actinobacteriota	k141_51002_ES1_2000.008_5	IPR005564	Major capsid protein GpE
870293	0	0	0	0	0	0	0	0	0	0	0	11.8642	12.6671	Bin.005	p__Actinobacteriota	k141_51366_ES1_2000.008_3	IPR000073;IPR013595	Alpha/beta hydrolase fold-1;Peptidase S33 tripeptidyl aminopeptidase-like, C-terminal
13805.4	0	0	0	25172.9	0	0	0	0	0	0	0	0	11.8025	Bin.005	p__Actinobacteriota	k141_52075_ES1_2000.008_13	IPR023698;IPR024084	3-isopropylmalate dehydrogenase, actinobacteria;Isopropylmalate dehydrogenase-like domain		K00052
15314.6	0	0	0	0	0	0	0	0	0	0	0	0	14.3732	Bin.005	p__Actinobacteriota	k141_52075_ES1_2000.008_9	IPR012000;IPR011766;IPR012001;IPR012846	Thiamine pyrophosphate enzyme, central domain;Thiamine pyrophosphate enzyme, C-terminal TPP-binding;Thiamine pyrophosphate enzyme, N-terminal TPP-binding domain;Acetolactate synthase, large subunit, biosynthetic		K01652
234958	0	0	0	136944	0	0	0	0	0	0	0	0	14.9754	Bin.005	p__Actinobacteriota	k141_57268_ES1_2000.008_3	IPR000941;IPR020810;IPR020811	Enolase;Enolase, C-terminal TIM barrel domain;Enolase, N-terminal		K01689
28967.7	0	0	0	0	0	0	0	0	0	0	0	0	10.5131	Bin.005	p__Actinobacteriota	k141_64979_ES1_2000.008_15	IPR028081	Leucine-binding protein domain
25237.6	0	0	0	0	0	0	0	0	0	0	0	0	0	Bin.005	p__Actinobacteriota	k141_71305_ES1_2000.008_7	IPR002059	Cold-shock protein, DNA-binding		K03704
6280.86	0	0	0	0	0	0	0	0	0	0	0	0	16.3354	Bin.005	p__Actinobacteriota	k141_72530_ES1_2000.008_3	IPR001789;IPR000792	Signal transduction response regulator, receiver domain;Transcription regulator LuxR, C-terminal		K07695
210564	0	0	0	0	0	0	0	0	0	0	0	0	13.9306	Bin.005	p__Actinobacteriota	k141_74215_ES1_2000.008_10	IPR000425	Major intrinsic protein		K02440
104377	0	0	0	0	0	0	0	0	0	3887.67	0	0	11.091	Bin.005	p__Actinobacteriota	k141_74215_ES1_2000.008_9	IPR005999;IPR018484;IPR018485	Glycerol kinase;Carbohydrate kinase, FGGY, N-terminal;Carbohydrate kinase, FGGY, C-terminal		K00864
41450.6	0	0	0	0	0	0	0	0	0	0	0	0	14.2453	Bin.005	p__Actinobacteriota	k141_7555_ES1_2000.008_18	IPR000873	AMP-dependent synthetase/ligase		K01897
55671.8	0	0	0	0	0	0	0	0	0	0	0	18.6449	0	Bin.005	p__Actinobacteriota	k141_78755_ES1_2000.008_2	IPR005474;IPR041621;IPR004660	Transketolase, N-terminal;Pyruvate dehydrogenase E1 component, middle domain;Pyruvate dehydrogenase E1 component		K00163
17695.7	0	0	0	0	0	0	0	0	0	0	0	14.2217	0	Bin.005	p__Actinobacteriota	k141_88505_ES1_2000.008_2	IPR004655;IPR013747;IPR013751	Beta-ketoacyl-[acyl-carrier-protein] synthase III;Beta-ketoacyl-[acyl-carrier-protein] synthase III, C-terminal;Beta-ketoacyl-[acyl-carrier-protein] synthase III, N-terminal		K00648
264470	0	0	0	0	0	0	0	0	0	0	0	14.2007	0	Bin.005	p__Actinobacteriota	k141_92138_ES1_2000.008_7	IPR004541;IPR000795;IPR004160;IPR004161;IPR005225	Translation elongation factor EFTu/EF1A, bacterial/organelle;Translational (tr)-type GTP-binding domain;Translation elongation factor EFTu/EF1A, C-terminal;Translation elongation factor EFTu-like, domain 2;Small GTP-binding protein domain		K02358
39572.5	0	0	0	24603.9	0	0	0	0	0	0	0	12.8626	0	Bin.005	p__Actinobacteriota	k141_95271_ES1_2000.008_11	IPR005294;IPR000194;IPR000793;IPR004100	ATP synthase, F1 complex, alpha subunit;ATPase, F1/V1/A1 complex, alpha/beta subunit, nucleotide-binding domain;ATP synthase, alpha subunit, C-terminal;ATPase, F1/V1/A1 complex, alpha/beta subunit, N-terminal domain		K02111
35029	0	0	0	0	0	0	0	0	0	0	0	0	13.4727	Bin.005	p__Actinobacteriota	k141_95271_ES1_2000.008_13	IPR005722;IPR000194;IPR004100	ATP synthase, F1 complex, beta subunit;ATPase, F1/V1/A1 complex, alpha/beta subunit, nucleotide-binding domain;ATPase, F1/V1/A1 complex, alpha/beta subunit, N-terminal domain		K02112
19653.7	0	0	0	0	0	0	0	0	0	0	0	0	12.762	Bin.006	p__Actinobacteriota	k141_305425_ES1_MetaBAT.11_5	IPR003961;IPR001919;IPR001701;IPR001956	Fibronectin type III;Carbohydrate-binding type-2 domain;Glycoside hydrolase family 9;Carbohydrate-binding module 3	GH9;CBM2	K01179
13944.9	0	0	0	0	0	0	0	0	0	0	0	0	13.7317	Bin.006	p__Actinobacteriota	k141_235118_ES1_MetaBAT.11_3	IPR001919;IPR016288	Carbohydrate-binding type-2 domain;1, 4-beta cellobiohydrolase	GH6;CBM2
28127.6	0	0	0	0	0	0	0	0	0	0	0	0	14.064	Bin.006	p__Actinobacteriota	k141_233528_ES1_MetaBAT.11_15	IPR004843;IPR001919;IPR008334;IPR005135	Calcineurin-like phosphoesterase domain, ApaH type;Carbohydrate-binding type-2 domain;5'-Nucleotidase, C-terminal;Endonuclease/exonuclease/phosphatase	CBM2	K07004;K01081
33445.7	0	0	0	0	0	0	0	0	0	0	0	0	13.3215	Bin.006	p__Actinobacteriota	k141_108187_ES1_MetaBAT.11_6	IPR000277;IPR006235	Cys/Met metabolism, pyridoxal phosphate-dependent enzyme;O-acetylhomoserine/O-acetylserine sulfhydrylase		K01740
13285.8	0	0	0	0	0	0	0	0	0	0	0	13.2177	0	Bin.006	p__Actinobacteriota	k141_116610_ES1_MetaBAT.11_4	IPR005706;IPR001865	Ribosomal protein S2, bacteria/mitochondria/plastid;Ribosomal protein S2		K02967
11262	0	0	0	0	0	0	0	0	0	0	0	0	0	Bin.006	p__Actinobacteriota	k141_145064_ES1_MetaBAT.11_16	IPR013023;IPR000506;IPR013116	Ketol-acid reductoisomerase;Ketol-acid reductoisomerase, C-terminal;Ketol-acid reductoisomerase, N-terminal		K00053
12514.4	0	0	0	0	0	0	0	0	0	0	0	0	12.5367	Bin.006	p__Actinobacteriota	k141_161392_ES1_MetaBAT.11_14	IPR015590	Aldehyde dehydrogenase domain		K00138
17708.2	0	0	0	0	0	0	0	0	0	0	0	0	13.9047	Bin.006	p__Actinobacteriota	k141_170854_ES1_MetaBAT.11_1	IPR007693;IPR007694;IPR007692	DNA helicase, DnaB-like, N-terminal;DNA helicase, DnaB-like, C-terminal;DNA helicase, DnaB type		K02314
183335	0	22227.7	0	0	106041	0	0	0	0	0	0	0	14.53	Bin.006	p__Actinobacteriota	k141_180382_ES1_MetaBAT.11_2	IPR000914	Solute-binding protein family 5 domain
0	0	0	0	92573.5	0	0	0	0	0	0	0	13.2979	0	Bin.006	p__Actinobacteriota	k141_187761_ES1_MetaBAT.11_3	IPR020594;IPR020070;IPR020069	Ribosomal protein L9, bacteria/chloroplast;Ribosomal protein L9, N-terminal;Ribosomal protein L9, C-terminal		K02939
30993	0	0	0	0	0	0	0	0	0	0	0	0	12.1849	Bin.006	p__Actinobacteriota	k141_187761_ES1_MetaBAT.11_5	IPR011344;IPR000424	Single-stranded DNA-binding protein;Primosome PriB/single-strand DNA-binding		K03111
33316.6	0	0	0	0	0	0	0	0	0	0	0	0	12.8933	Bin.006	p__Actinobacteriota	k141_189663_ES1_MetaBAT.11_5	IPR023210	NADP-dependent oxidoreductase domain
211639	66653.9	0	0	0	0	0	0	0	0	0	0	0	14.464	Bin.006	p__Actinobacteriota	k141_190364_ES1_MetaBAT.11_6	IPR006059	Bacterial extracellular solute-binding protein		K10232
104477	0	0	0	44782.6	0	0	0	0	0	0	0	0	14.7831	Bin.006	p__Actinobacteriota	k141_191981_ES1_MetaBAT.11_4	IPR015793;IPR015795;IPR001697	Pyruvate kinase, barrel;Pyruvate kinase, C-terminal;Pyruvate kinase		K00873
3321.22	0	0	0	0	0	0	0	0	0	0	0	0	0	Bin.006	p__Actinobacteriota	k141_199972_ES1_MetaBAT.11_28	IPR002020;IPR010953	Citrate synthase;Citrate synthase, type I		K01647
9072.98	0	0	0	0	0	0	0	0	0	0	0	16.4298	0	Bin.006	p__Actinobacteriota	k141_200388_ES1_MetaBAT.11_13	IPR023035;IPR000754	Ribosomal protein S9, bacterial/plastid;Ribosomal protein S9		K02996
0	0	0	0	17676.9	0	0	0	0	0	0	0	0	0	Bin.006	p__Actinobacteriota	k141_200388_ES1_MetaBAT.11_47	IPR000218;IPR005745	Ribosomal protein L14P;Ribosomal protein L14P, bacterial-type		K02874
19176.7	0	0	0	0	0	0	0	0	0	0	0	11.6223	0	Bin.006	p__Actinobacteriota	k141_200388_ES1_MetaBAT.11_51	IPR005704;IPR001351;IPR004044	Ribosomal protein S3, bacterial-type;Ribosomal protein S3, C-terminal;K Homology domain, type 2		K02982
16342.9	0	0	0	0	0	0	0	0	0	0	0	0	14.5812	Bin.006	p__Actinobacteriota	k141_200388_ES1_MetaBAT.11_52	IPR005727;IPR001063	Ribosomal protein L22, bacterial/chloroplast-type;Ribosomal protein L22/L17		K02890
16547.1	0	0	0	0	0	0	0	0	0	0	0	0	13.8476	Bin.006	p__Actinobacteriota	k141_200388_ES1_MetaBAT.11_56	IPR013005;IPR002136	50S ribosomal protein uL4;Ribosomal protein L4/L1e		K02926
111093	0	0	0	34122.2	0	0	0	21000.7	0	0	0	0	13.2068	Bin.006	p__Actinobacteriota	k141_200388_ES1_MetaBAT.11_59	IPR004541;IPR000795;IPR004160;IPR004161;IPR005225	Translation elongation factor EFTu/EF1A, bacterial/organelle;Translational (tr)-type GTP-binding domain;Translation elongation factor EFTu/EF1A, C-terminal;Translation elongation factor EFTu-like, domain 2;Small GTP-binding protein domain		K02358
122089	0	0	0	268406	0	0	0	0	0	0	0	0	12.2939	Bin.006	p__Actinobacteriota	k141_200388_ES1_MetaBAT.11_61	IPR005717;IPR023798	Ribosomal protein S7, bacterial/organellar-type;Ribosomal protein S7 domain		K02992
0	0	0	0	0	0	0	0	114588	0	21502.9	0	0	14.9225	Bin.006	p__Actinobacteriota	k141_20257_ES1_MetaBAT.11_13	IPR006391;-;IPR001757	P-type ATPase, B chain, subfamily IA;-;P-type ATPase		K01547
40739	0	0	0	0	0	0	0	0	0	0	0	0	13.2238	Bin.006	p__Actinobacteriota	k141_205766_ES1_MetaBAT.11_2	-;IPR005948	-;Thiamine/thiamin pyrophosphate-binding periplasmic protein, ABC transporter		K02064
16909.8	0	0	0	0	0	0	0	0	0	0	0	0	0	Bin.006	p__Actinobacteriota	k141_210961_ES1_MetaBAT.11_4	IPR005722;IPR000194;IPR004100	ATP synthase, F1 complex, beta subunit;ATPase, F1/V1/A1 complex, alpha/beta subunit, nucleotide-binding domain;ATPase, F1/V1/A1 complex, alpha/beta subunit, N-terminal domain		K02112
78442.2	0	0	0	0	0	0	0	0	0	0	0	0	13.902	Bin.006	p__Actinobacteriota	k141_213533_ES1_MetaBAT.11_8	IPR024455	Phage capsid
66881.1	0	0	0	0	0	0	0	0	0	0	0	0	11.2631	Bin.006	p__Actinobacteriota	k141_220752_ES1_MetaBAT.11_3	IPR001998;IPR013022;IPR013453	Xylose isomerase;Xylose isomerase-like, TIM barrel domain;Xylose isomerase, actinobacteria		K01805
220555	0	0	0	0	0	0	0	0	0	0	0	0	12.4449	Bin.006	p__Actinobacteriota	k141_229665_ES1_MetaBAT.11_2	IPR003439;IPR040582	ABC transporter-like, ATP-binding domain;MalK, OB fold domain		K10112
16860	0	0	0	0	0	0	0	0	0	0	0	16.0591	0	Bin.006	p__Actinobacteriota	k141_238656_ES1_MetaBAT.11_11	IPR005878;IPR028364	Ribosomal protein L1, bacterial-type;Ribosomal protein L1/ribosomal biogenesis protein		K02863
13402	0	0	0	0	0	0	0	0	0	0	0	0	13.5143	Bin.006	p__Actinobacteriota	k141_243010_ES1_MetaBAT.11_1	IPR025997	Periplasmic binding protein		K10546
13143.7	0	0	0	0	0	0	0	0	0	0	0	13.6167	12.4375	Bin.006	p__Actinobacteriota	k141_256679_ES1_MetaBAT.11_6	-	-		K11611
39856.8	0	0	0	0	107146	0	0	0	0	0	0	14.7105	0	Bin.006	p__Actinobacteriota	k141_260227_ES1_MetaBAT.11_1	IPR025997	Periplasmic binding protein		K10546
20106.8	0	0	0	0	0	0	0	0	0	0	0	14.6062	0	Bin.006	p__Actinobacteriota	k141_268891_ES1_MetaBAT.11_8	IPR007156	MamQ/LemA		K03744
107161	0	105414	0	0	96261.1	0	0	0	0	0	0	0	13.7745	Bin.006	p__Actinobacteriota	k141_297878_ES1_MetaBAT.11_23	IPR001029;IPR046358	Flagellin, N-terminal domain;Flagellin, C-terminal domain		K02406
14900.8	0	0	0	0	0	0	0	0	0	0	0	12.2128	14.6296	Bin.006	p__Actinobacteriota	k141_308568_ES1_MetaBAT.11_1	NA	NA
8513.29	0	0	0	0	0	0	0	0	0	0	0	0	10.7831	Bin.006	p__Actinobacteriota	k141_310860_ES1_MetaBAT.11_4	NA	NA
843822	60572.1	0	0	0	0	0	0	0	0	0	0	0	12.7603	Bin.006	p__Actinobacteriota	k141_31315_ES1_MetaBAT.11_1	IPR006059	Bacterial extracellular solute-binding protein		K10240
23965.5	0	0	0	0	0	0	0	0	0	0	0	0	15.0088	Bin.006	p__Actinobacteriota	k141_31315_ES1_MetaBAT.11_2	IPR000515	ABC transporter type 1, transmembrane domain MetI-like		K10241;K02025
213770	0	44982.2	0	35997.3	0	0	0	33619.8	68042.5	0	0	0	19.7342	Bin.006	p__Actinobacteriota	k141_313287_ES1_MetaBAT.11_42	IPR020828;IPR020829;IPR006424	Glyceraldehyde 3-phosphate dehydrogenase, NAD(P) binding domain;Glyceraldehyde 3-phosphate dehydrogenase, catalytic domain;Glyceraldehyde-3-phosphate dehydrogenase, type I		K00134
215036	0	0	0	0	0	0	0	0	0	0	0	18.8895	0	Bin.006	p__Actinobacteriota	k141_323475_ES1_MetaBAT.11_1	NA	NA
92894.9	0	0	0	0	0	0	0	0	0	0	0	0	12.5619	Bin.006	p__Actinobacteriota	k141_64922_ES1_MetaBAT.11_8	IPR000941;IPR020810;IPR020811	Enolase;Enolase, C-terminal TIM barrel domain;Enolase, N-terminal		K01689
9381.67	0	0	0	0	0	0	0	0	0	0	0	0	13.6482	Bin.006	p__Actinobacteriota	k141_67012_ES1_MetaBAT.11_4	IPR008279;IPR002192;IPR000121;IPR010121	PEP-utilising enzyme, mobile domain;Pyruvate phosphate dikinase, AMP/ATP-binding;PEP-utilising enzyme, C-terminal;Pyruvate, phosphate dikinase		K01006
206630	0	0	0	0	0	0	0	0	0	0	0	0	11.4294	Bin.006	p__Actinobacteriota	k141_74760_ES1_MetaBAT.11_6	IPR000209;IPR032109	Peptidase S8/S53 domain;Bacterial Ig-like domain (group 3)
0	0	38373.8	0	0	0	0	0	0	0	0	0	0	12.6105	Bin.007	p__Actinobacteriota	k141_240472_ES2_MetaBAT.49_8	IPR025997	Periplasmic binding protein		K10546
0	0	15496.2	0	0	0	0	0	0	0	0	0	0	14.2943	Bin.007	p__Actinobacteriota	k141_247580_ES2_MetaBAT.49_21	NA	NA		K10232
0	0	20844.1	0	0	0	0	0	0	0	0	0	0	14.6898	Bin.007	p__Actinobacteriota	k141_522709_ES2_MetaBAT.49_1	IPR025997	Periplasmic binding protein
0	0	0	0	0	116190	0	0	0	0	0	0	0	13.641	Bin.008	p__Actinobacteriota	k141_386309_EU1_2000.007_35	IPR001029;IPR046358	Flagellin, N-terminal domain;Flagellin, C-terminal domain		K02406
0	0	0	129713	0	0	0	0	0	0	0	0	0	0	Bin.008	p__Actinobacteriota	k141_494560_EU1_2000.007_117	IPR006059	Bacterial extracellular solute-binding protein		K10240
0	47497.6	0	183451	0	247841	0	0	0	0	0	0	0	16.5619	Bin.008	p__Actinobacteriota	k141_494560_EU1_2000.007_176	IPR025997	Periplasmic binding protein		K10546
0	0	0	81919.1	0	0	0	0	0	0	0	0	15.039	16.6769	Bin.008	p__Actinobacteriota	k141_494560_EU1_2000.007_181	IPR006059	Bacterial extracellular solute-binding protein		K10117
183876	0	18660.9	0	713837	0	0	0	0	0	0	0	0	11.7089	Bin.008	p__Actinobacteriota	k141_494560_EU1_2000.007_778	IPR020828;IPR020829;IPR006424	Glyceraldehyde 3-phosphate dehydrogenase, NAD(P) binding domain;Glyceraldehyde 3-phosphate dehydrogenase, catalytic domain;Glyceraldehyde-3-phosphate dehydrogenase, type I		K00134
0	0	0	0	34182.1	0	0	0	0	0	0	0	0	13.1891	Bin.009	p__Actinobacteriota	k141_328334_EU2_2000.003_8	IPR001919;IPR004302	Carbohydrate-binding type-2 domain;Cellulose/chitin-binding protein, N-terminal	AA10;CBM2	K22033
12721.1	0	0	0	67178	0	0	0	0	0	0	0	0	0	Bin.009	p__Actinobacteriota	k141_152699_EU2_2000.003_7	IPR000811;IPR011833	Glycosyl transferase, family 35;Glycogen/starch/alpha-glucan phosphorylase	GT35	K00688
0	0	0	0	18773.4	0	0	0	0	0	0	0	0	16.2987	Bin.009	p__Actinobacteriota	k141_75248_EU2_2000.003_12	IPR001830	Glycosyl transferase, family 20	GT20	K00697
37101.7	0	0	0	91832.4	0	0	0	0	0	0	0	14.5083	0	Bin.009	p__Actinobacteriota	k141_258914_EU2_2000.003_6	IPR010383;IPR033432	Glycosyl hydrolase 94;Glycosyl hydrolase 36, catalytic domain	GH94	K00702
0	0	0	0	211615	0	0	0	0	0	0	0	0	13.0372	Bin.009	p__Actinobacteriota	k141_282739_EU2_2000.003_1	IPR016288	1, 4-beta cellobiohydrolase	GH6	K19668
0	0	0	0	66101.7	0	0	0	0	0	0	0	0	14.4448	Bin.009	p__Actinobacteriota	k141_166743_EU2_2000.003_13	IPR000683;IPR004104	Gfo/Idh/MocA-like oxidoreductase, N-terminal;Gfo/Idh/MocA-like oxidoreductase, C-terminal	GH179	K00078
0	0	0	0	18992.1	0	0	0	0	0	0	0	0	15.8145	Bin.009	p__Actinobacteriota	k141_80877_EU2_2000.003_7	IPR006407;IPR006047;IPR006048;IPR004193	1,4-alpha-glucan-branching enzyme, GlgB;Glycosyl hydrolase, family 13, catalytic domain;Alpha-amylase/branching enzyme, C-terminal all beta;Glycoside hydrolase, family 13, N-terminal	CBM48;GH13_9	K00700
0	0	0	0	227994	0	0	0	0	0	0	0	14.0325	0	Bin.009	p__Actinobacteriota	k141_5774_EU2_2000.003_17	IPR001701;IPR003305;IPR004197;IPR013098	Glycoside hydrolase family 9;Carbohydrate-binding, CenC-like;Cellulase, Ig-like domain;Immunoglobulin I-set	CBM4;GH9	K01179
0	0	0	0	156343	0	0	0	0	0	0	0	15.6992	0	Bin.009	p__Actinobacteriota	k141_194192_EU2_2000.003_11	IPR003961;IPR001919;IPR001701;IPR001956	Fibronectin type III;Carbohydrate-binding type-2 domain;Glycoside hydrolase family 9;Carbohydrate-binding module 3	GH9;CBM2	K01179
0	0	0	0	41883.6	0	0	0	0	0	0	0	16.4415	0	Bin.009	p__Actinobacteriota	k141_149863_EU2_2000.003_42	IPR001919;IPR016288	Carbohydrate-binding type-2 domain;1, 4-beta cellobiohydrolase	CBM2;GH6
0	0	0	0	470484	0	0	0	0	0	0	0	17.0083	0	Bin.009	p__Actinobacteriota	k141_319356_EU2_2000.003_4	IPR003961;IPR001919;IPR000556	Fibronectin type III;Carbohydrate-binding type-2 domain;Glycoside hydrolase, 48F	GH48;CBM2
0	0	0	0	120070	0	0	0	0	0	0	0	0	12.1105	Bin.009	p__Actinobacteriota	k141_34529_EU2_2000.003_87	IPR003961;IPR001919	Fibronectin type III;Carbohydrate-binding type-2 domain	CBM2
0	0	0	0	24222.1	0	0	0	0	0	0	0	12.9837	0	Bin.009	p__Actinobacteriota	k141_102135_EU2_2000.003_5	IPR022939;IPR014878	Nitrobindin, bacteria/plant;THAP4-like, heme-binding beta-barrel domain
28715.6	0	0	0	145811	0	0	0	0	0	0	0	13.1942	0	Bin.009	p__Actinobacteriota	k141_105085_EU2_2000.003_10	IPR004655;IPR013747;IPR013751	Beta-ketoacyl-[acyl-carrier-protein] synthase III;Beta-ketoacyl-[acyl-carrier-protein] synthase III, C-terminal;Beta-ketoacyl-[acyl-carrier-protein] synthase III, N-terminal		K00648
0	0	0	0	54583.6	0	0	0	0	0	0	0	11.9267	0	Bin.009	p__Actinobacteriota	k141_105085_EU2_2000.003_11	IPR014043	Acyl transferase		K00645
0	0	0	0	69768.5	0	0	0	0	0	0	0	14.1518	0	Bin.009	p__Actinobacteriota	k141_105085_EU2_2000.003_8	IPR014030;IPR014031	Beta-ketoacyl synthase, N-terminal;Beta-ketoacyl synthase, C-terminal		K09458
0	0	0	0	202301	0	0	0	0	0	0	0	14.6195	0	Bin.009	p__Actinobacteriota	k141_105216_EU2_2000.003_15	IPR003439	ABC transporter-like, ATP-binding domain		K01990
0	0	0	0	33749.6	0	0	0	0	0	0	0	14.2212	0	Bin.009	p__Actinobacteriota	k141_108666_EU2_2000.003_1	NA	NA
0	0	0	0	133043	0	0	0	0	0	0	0	14.9889	0	Bin.009	p__Actinobacteriota	k141_108666_EU2_2000.003_10	IPR005813	Ribosomal protein L20		K02887
0	0	0	0	57720.3	0	0	0	0	0	0	0	16.6336	0	Bin.009	p__Actinobacteriota	k141_108666_EU2_2000.003_15	IPR004843;IPR001322;IPR008334	Calcineurin-like phosphoesterase domain, ApaH type;Lamin tail domain;5'-Nucleotidase, C-terminal		K07004;K01081
0	0	0	0	63051.2	0	0	0	0	0	0	0	16.0785	0	Bin.009	p__Actinobacteriota	k141_108666_EU2_2000.003_8	IPR019815;IPR019814;IPR001288	Translation initiation factor 3, C-terminal;Translation initiation factor 3, N-terminal;Translation initiation factor 3		K02520
0	0	0	0	20485.2	0	0	0	0	0	0	0	15.7865	0	Bin.009	p__Actinobacteriota	k141_11003_EU2_2000.003_3	IPR006114;IPR006115;IPR004849	6-phosphogluconate dehydrogenase, C-terminal;6-phosphogluconate dehydrogenase, NADP-binding;6-phosphogluconate dehydrogenase, YqeC-type		K00033
0	0	0	0	15869.8	0	0	0	0	0	0	0	16.7066	0	Bin.009	p__Actinobacteriota	k141_11003_EU2_2000.003_8	IPR001708;IPR028055	Membrane insertase YidC/ALB3/OXA1/COX18;Membrane insertase YidC/Oxa1, C-terminal		K03217
0	0	0	0	50478.9	0	0	0	0	0	0	0	16.7201	12.1059	Bin.009	p__Actinobacteriota	k141_11003_EU2_2000.003_9	IPR001374	R3H domain		K06346
0	0	0	0	345443	0	0	0	0	0	0	0	16.8605	0	Bin.009	p__Actinobacteriota	k141_111572_EU2_2000.003_16	IPR028081	Leucine-binding protein domain
0	0	0	0	175566	0	0	0	0	0	0	0	14.9822	0	Bin.009	p__Actinobacteriota	k141_111572_EU2_2000.003_18	IPR001789;IPR005561	Signal transduction response regulator, receiver domain;ANTAR domain		K22010
0	0	0	0	114088	0	0	0	0	0	0	0	16.9585	0	Bin.009	p__Actinobacteriota	k141_11794_EU2_2000.003_15	IPR007793;IPR019933	DivIVA family;DivIVA domain		K04074
0	0	0	0	76469.9	0	0	0	0	0	0	0	13.821	0	Bin.009	p__Actinobacteriota	k141_11794_EU2_2000.003_19	IPR000158;IPR003008;IPR024757	Cell division protein FtsZ;Tubulin/FtsZ, GTPase domain;Cell division protein FtsZ, C-terminal		K03531
0	0	0	0	121273	0	0	0	0	0	0	0	14.7626	0	Bin.009	p__Actinobacteriota	k141_11794_EU2_2000.003_3	IPR023016;IPR006062;IPR010188	HisA/PriA, bacterial-type;Histidine biosynthesis protein;HisA/PriA, Actinobacteria		K24017
245437	0	192942	0	175673	0	30176.1	0	0	0	0	0	13.6826	0	Bin.009	p__Actinobacteriota	k141_120041_EU2_2000.003_1	IPR004846;IPR005644;IPR013355	Type II/III secretion system;NolW-like;Type IV pilus secretin PilQ		K02666
51002	0	0	0	0	0	0	0	0	0	0	0	15.4031	0	Bin.009	p__Actinobacteriota	k141_120041_EU2_2000.003_2	-	-
114402	0	52905.1	0	195368	130136	0	0	0	36718.5	11855.8	13915.6	15.1342	12.0685	Bin.009	p__Actinobacteriota	k141_120426_EU2_2000.003_15	IPR005999;IPR018484;IPR018485	Glycerol kinase;Carbohydrate kinase, FGGY, N-terminal;Carbohydrate kinase, FGGY, C-terminal		K00864
355694	0	255958	0	201008	0	0	0	0	0	0	0	15.5357	0	Bin.009	p__Actinobacteriota	k141_120426_EU2_2000.003_17	IPR006076;IPR031656	FAD dependent oxidoreductase;Alpha-glycerophosphate oxidase, C-terminal		K00111
0	0	0	0	193972	0	0	0	0	0	0	0	14.0956	0	Bin.009	p__Actinobacteriota	k141_120426_EU2_2000.003_6	IPR000073	Alpha/beta hydrolase fold-1		K00433
0	0	0	0	223947	0	0	0	0	0	0	0	14.129	0	Bin.009	p__Actinobacteriota	k141_120921_EU2_2000.003_2	IPR001564;IPR034907	Nucleoside diphosphate kinase;Nucleoside diphosphate kinase-like domain		K00940
167298	0	0	0	414763	0	0	0	0	0	0	0	14.3068	0	Bin.009	p__Actinobacteriota	k141_124535_EU2_2000.003_14	IPR006059	Bacterial extracellular solute-binding protein		K15770
0	0	0	0	16274	0	0	0	0	0	0	0	12.6369	0	Bin.009	p__Actinobacteriota	k141_125345_EU2_2000.003_13	IPR004524;IPR004364;IPR004365;IPR029351	Aspartate-tRNA ligase, type 1;Aminoacyl-tRNA synthetase, class II (D/K/N);OB-fold nucleic acid binding domain, AA-tRNA synthetase-type;GAD domain		K01876
0	0	0	0	98764.7	0	0	0	0	0	0	0	0	14.5015	Bin.009	p__Actinobacteriota	k141_125345_EU2_2000.003_17	IPR005709;IPR001912;IPR002942	Ribosomal protein S4, bacterial-type;Ribosomal protein S4/S9, N-terminal;RNA-binding S4 domain		K02986
0	0	0	0	11228	0	0	0	0	0	0	0	12.3701	0	Bin.009	p__Actinobacteriota	k141_125345_EU2_2000.003_3	IPR005791;IPR022813;IPR022645	Protein translocase subunit SecD;Protein-export membrane protein SecD/SecF, archaeal and bacterial;Protein-export membrane protein SecD/SecF, bacterial		K03072
0	0	0	0	110429	0	0	0	0	0	0	0	19.3083	15.1536	Bin.009	p__Actinobacteriota	k141_125345_EU2_2000.003_8	IPR007139	Protein of unknown function DUF349
0	0	0	0	11020.4	0	0	0	0	0	0	0	16.8272	0	Bin.009	p__Actinobacteriota	k141_131867_EU2_2000.003_4	IPR013149;IPR013154;IPR027399	Alcohol dehydrogenase-like, C-terminal;Alcohol dehydrogenase, N-terminal;Alcohol dehydrogenase GroES-associated
0	0	0	0	129449	0	0	0	0	0	0	0	15.3305	0	Bin.009	p__Actinobacteriota	k141_131867_EU2_2000.003_8	NA	NA
0	0	0	0	151884	0	0	0	0	0	0	0	17.2885	0	Bin.009	p__Actinobacteriota	k141_132262_EU2_2000.003_2	IPR016040	NAD(P)-binding domain		K19267
0	0	0	0	99217.5	0	0	0	0	0	0	0	16.4107	0	Bin.009	p__Actinobacteriota	k141_132262_EU2_2000.003_6	IPR000358;IPR026494	Ribonucleotide reductase small subunit family;Ribonucleoside-diphosphate reductase subunit beta		K00526
22211.6	0	0	0	89644.8	0	0	0	0	0	0	0	14.3797	0	Bin.009	p__Actinobacteriota	k141_134091_EU2_2000.003_11	IPR001907;IPR023562	ATP-dependent Clp protease proteolytic subunit;Clp protease proteolytic subunit /Translocation-enhancing protein TepA		K01358
0	0	0	0	109859	0	0	0	0	0	0	0	15.0753	14.7148	Bin.009	p__Actinobacteriota	k141_134091_EU2_2000.003_7	IPR040701	Bacterial archaeo-eukaryotic release factor family 2
81737.5	0	0	0	95379.4	0	0	0	0	0	0	0	0	0	Bin.009	p__Actinobacteriota	k141_134237_EU2_2000.003_12	IPR008146;IPR008147;IPR004809	Glutamine synthetase, catalytic domain;Glutamine synthetase, N-terminal domain;Glutamine synthetase type I		K01915
0	0	0	0	28091.3	0	0	0	0	0	0	0	16.7728	0	Bin.009	p__Actinobacteriota	k141_134237_EU2_2000.003_14	IPR025445	Protein of unknown function DUF4191
0	0	0	0	46195.4	0	0	0	0	0	0	0	12.6058	0	Bin.009	p__Actinobacteriota	k141_134237_EU2_2000.003_16	IPR026816	Flavodoxin domain		K00230
0	0	0	0	92146.3	0	0	0	0	0	0	0	16.1624	0	Bin.009	p__Actinobacteriota	k141_134237_EU2_2000.003_2	NA	NA
0	0	0	0	386740	0	0	0	0	0	0	0	15.9887	0	Bin.009	p__Actinobacteriota	k141_134237_EU2_2000.003_21	IPR001078;IPR004167;IPR014276	2-oxoacid dehydrogenase acyltransferase, catalytic domain;Peripheral subunit-binding domain;2-oxoglutarate dehydrogenase, E2 component
0	0	0	0	108173	0	0	0	0	0	0	0	15.5798	0	Bin.009	p__Actinobacteriota	k141_134237_EU2_2000.003_3	NA	NA
0	0	0	0	69134.1	0	0	0	0	0	0	0	15.0487	0	Bin.009	p__Actinobacteriota	k141_136179_EU2_2000.003_17	IPR001343;IPR039448;IPR003368	RTX calcium-binding nonapeptide repeat;Right handed beta helix domain;Polymorphic outer membrane protein repeat
0	0	0	0	33683.3	0	0	0	0	0	0	0	14.6298	0	Bin.009	p__Actinobacteriota	k141_136179_EU2_2000.003_21	IPR025438	Domain of unknown function DUF4180
0	0	0	0	1.07536e+06	0	0	0	0	0	0	0	11.6102	0	Bin.009	p__Actinobacteriota	k141_136179_EU2_2000.003_24	IPR000914	Solute-binding protein family 5 domain
0	0	0	0	90840.2	0	0	0	0	0	0	0	11.6012	0	Bin.009	p__Actinobacteriota	k141_136179_EU2_2000.003_28	IPR003439;IPR013563	ABC transporter-like, ATP-binding domain;Oligopeptide/dipeptide ABC transporter, C-terminal		K02031;K02032
0	0	0	0	76384.4	0	0	0	0	0	0	0	12.0058	0	Bin.009	p__Actinobacteriota	k141_136179_EU2_2000.003_3	IPR005677;IPR022761;IPR018951	Fumarate hydratase, class II;Fumarate lyase, N-terminal;Fumarase C, C-terminal		K01679
0	0	0	0	99025.2	0	0	0	0	0	0	0	0	14.0571	Bin.009	p__Actinobacteriota	k141_136179_EU2_2000.003_38	IPR002020;IPR010953	Citrate synthase;Citrate synthase, type I		K01647
0	0	0	0	48726.7	0	0	0	0	0	0	0	11.9791	0	Bin.009	p__Actinobacteriota	k141_136179_EU2_2000.003_4	IPR001765	Carbonic anhydrase		K01673
0	0	0	0	56383.1	0	0	0	0	0	0	0	15.3659	0	Bin.009	p__Actinobacteriota	k141_136179_EU2_2000.003_8	IPR003439;IPR040582	ABC transporter-like, ATP-binding domain;MalK, OB fold domain		K10112
0	0	0	0	34932.2	0	0	0	0	0	0	0	16.1787	0	Bin.009	p__Actinobacteriota	k141_138257_EU2_2000.003_10	IPR002818;IPR006286	DJ-1/PfpI;Deglycase PfpI		K05520
0	0	0	0	9581.35	0	0	0	0	0	0	0	0	13.5392	Bin.009	p__Actinobacteriota	k141_138257_EU2_2000.003_6	IPR006127	Periplasmic solute binding protein, ZnuA-like		K02077
0	0	0	0	22218	0	0	0	0	0	0	0	11.2858	0	Bin.009	p__Actinobacteriota	k141_138257_EU2_2000.003_7	IPR003439	ABC transporter-like, ATP-binding domain		K02074
0	0	0	0	25356.4	0	0	0	0	0	0	0	16.2744	0	Bin.009	p__Actinobacteriota	k141_140007_EU2_2000.003_6	IPR006361;IPR000257	Uroporphyrinogen decarboxylase HemE;Uroporphyrinogen decarboxylase (URO-D)		K01599
0	0	0	0	18476.8	0	0	0	0	0	0	0	0	11.9098	Bin.009	p__Actinobacteriota	k141_140546_EU2_2000.003_3	IPR013766;-	Thioredoxin domain;-		K05838
0	0	0	0	178006	0	0	0	0	0	0	0	16.4982	0	Bin.009	p__Actinobacteriota	k141_148546_EU2_2000.003_14	IPR003760	ABC transporter substrate-binding protein PnrA-like		K07335
0	0	0	0	125736	0	0	0	0	0	0	0	18.9576	0	Bin.009	p__Actinobacteriota	k141_148546_EU2_2000.003_22	IPR028581;IPR002915;IPR011343	Deoxyribose-phosphate aldolase type I;DeoC/FbaB/LacD aldolase;Deoxyribose-phosphate aldolase		K01619
0	0	0	0	14273	0	0	0	0	0	0	0	17.4798	0	Bin.009	p__Actinobacteriota	k141_148546_EU2_2000.003_8	IPR025192;IPR017896;IPR004489	Succinate dehydogenase/fumarate reductase N-terminal;4Fe-4S ferredoxin-type, iron-sulphur binding domain;Succinate dehydrogenase/fumarate reductase iron-sulphur protein		K00240
46867.5	0	31675.7	0	101868	0	0	0	0	0	0	0	10.7625	0	Bin.009	p__Actinobacteriota	k141_148546_EU2_2000.003_9	IPR003953;IPR015939;IPR014006;IPR011281	FAD-dependent oxidoreductase 2, FAD binding domain;Fumarate reductase/succinate dehydrogenase flavoprotein-like, C-terminal;Succinate dehydrogenase/fumarate reductase, flavoprotein subunit;Succinate dehydrogenase, flavoprotein subunit		K00239
371878	0	56775.2	0	1.23934e+06	0	0	0	0	0	0	0	15.7809	0	Bin.009	p__Actinobacteriota	k141_149236_EU2_2000.003_3	IPR000941;IPR020810;IPR020811	Enolase;Enolase, C-terminal TIM barrel domain;Enolase, N-terminal		K01689
0	0	0	0	53717.9	0	0	0	0	0	0	0	14.0208	0	Bin.009	p__Actinobacteriota	k141_151405_EU2_2000.003_14	IPR021139	NYN domain, MARF1-type		K06860
0	0	0	0	91821.2	0	0	0	0	0	0	0	11.2904	0	Bin.009	p__Actinobacteriota	k141_151405_EU2_2000.003_22	IPR001015	Ferrochelatase		K01772
0	0	0	0	59212.6	0	0	0	0	0	0	0	16.1971	0	Bin.009	p__Actinobacteriota	k141_151405_EU2_2000.003_23	-;IPR010644	-;Heme-dependent peroxidase ChdC/CLD
0	0	0	0	20848.3	0	0	0	0	0	0	0	17.6904	0	Bin.009	p__Actinobacteriota	k141_151405_EU2_2000.003_25	IPR006096;IPR006097	Glutamate/phenylalanine/leucine/valine dehydrogenase, C-terminal;Glutamate/phenylalanine/leucine/valine dehydrogenase, dimerisation domain
0	0	0	0	40535.4	0	0	0	0	0	0	0	11.8004	0	Bin.009	p__Actinobacteriota	k141_151405_EU2_2000.003_26	IPR000843;IPR046335	LacI-type HTH domain;Transcriptional regulator LacI/GalR-like, sensor domain		K02529
0	0	0	0	68278.6	0	0	0	0	0	0	0	17.9498	12.9766	Bin.009	p__Actinobacteriota	k141_151405_EU2_2000.003_28	IPR000515	ABC transporter type 1, transmembrane domain MetI-like		K10241;K02025
0	0	0	0	4.13902e+06	300329	0	0	0	0	0	0	12.8083	0	Bin.009	p__Actinobacteriota	k141_151405_EU2_2000.003_29	IPR006059	Bacterial extracellular solute-binding protein		K10240
0	0	0	0	20240.3	0	0	0	0	0	0	0	16.6622	0	Bin.009	p__Actinobacteriota	k141_151405_EU2_2000.003_3	IPR011146	HIT-like domain		K02503
0	0	0	0	24255.4	0	0	0	0	0	0	0	14.2857	0	Bin.009	p__Actinobacteriota	k141_151405_EU2_2000.003_35	IPR003439	ABC transporter-like, ATP-binding domain		K02003
0	0	0	0	113959	0	0	0	0	0	0	0	0	12.2304	Bin.009	p__Actinobacteriota	k141_151405_EU2_2000.003_38	IPR001789;IPR001867	Signal transduction response regulator, receiver domain;OmpR/PhoB-type DNA-binding domain		K02483
0	0	0	0	17823.1	0	0	0	0	0	0	0	11.1219	0	Bin.009	p__Actinobacteriota	k141_151405_EU2_2000.003_43	IPR033747;IPR000031	Class I PurE;PurE domain		K01588
0	0	0	0	51001.4	0	0	0	0	0	0	0	0	0	Bin.009	p__Actinobacteriota	k141_151405_EU2_2000.003_48	IPR014026;IPR014027;IPR001732;IPR017476	UDP-glucose/GDP-mannose dehydrogenase, dimerisation;UDP-glucose/GDP-mannose dehydrogenase, C-terminal;UDP-glucose/GDP-mannose dehydrogenase, N-terminal;UDP-glucose/GDP-mannose dehydrogenase		K13015
0	0	0	0	29010.2	0	0	0	0	0	0	0	12.7423	0	Bin.009	p__Actinobacteriota	k141_151405_EU2_2000.003_53	NA	NA
0	0	0	0	59513.6	0	0	0	0	0	0	0	0	13.4499	Bin.009	p__Actinobacteriota	k141_152699_EU2_2000.003_9	IPR011251;IPR022290	Luciferase-like domain;Conserved hypothetical protein CHP03858, luciferase-like monooxygenase, putative
0	0	0	0	73842.6	0	0	0	0	0	0	0	15.2578	0	Bin.009	p__Actinobacteriota	k141_155123_EU2_2000.003_2	IPR002059	Cold-shock protein, DNA-binding		K03704
0	0	0	0	61219.8	0	0	0	0	0	0	0	12.9577	0	Bin.009	p__Actinobacteriota	k141_155767_EU2_2000.003_21	NA	NA
0	0	0	0	16200.9	0	0	0	0	0	0	0	13.6391	0	Bin.009	p__Actinobacteriota	k141_155767_EU2_2000.003_4	IPR000740	GrpE nucleotide exchange factor		K03687
49294.9	0	0	0	215005	0	21895.3	0	0	28020.5	0	0	14.6116	0	Bin.009	p__Actinobacteriota	k141_155767_EU2_2000.003_5	IPR012725;IPR013126	Chaperone DnaK;Heat shock protein 70 family		K04043
0	0	0	0	466584	0	0	0	0	0	0	0	18.1023	0	Bin.009	p__Actinobacteriota	k141_157818_EU2_2000.003_16	IPR000771;IPR006411	Fructose-bisphosphate aldolase, class-II;Fructose-bisphosphate aldolase, class II, yeast/E. coli subtype		K01624
0	0	0	0	34668.9	0	0	0	0	0	0	0	10.7742	0	Bin.009	p__Actinobacteriota	k141_157818_EU2_2000.003_21	IPR001114	Adenylosuccinate synthetase		K01939
0	0	0	0	18466.5	0	0	0	0	0	0	0	11.3543	0	Bin.009	p__Actinobacteriota	k141_157818_EU2_2000.003_29	IPR010075;-	Phosphoribosylformylglycinamidine synthase subunit PurQ;-		K23265
0	0	0	0	19325.5	0	0	0	0	0	0	0	13.9839	0	Bin.009	p__Actinobacteriota	k141_157818_EU2_2000.003_34	IPR001763	Rhodanese-like domain
0	0	0	0	38355	0	0	0	0	0	0	0	11.5611	12.6744	Bin.009	p__Actinobacteriota	k141_157818_EU2_2000.003_42	IPR020616;IPR020617;IPR002155	Thiolase, N-terminal;Thiolase, C-terminal;Thiolase		K00626
0	0	0	0	40465.1	0	0	0	0	0	0	0	10.5585	0	Bin.009	p__Actinobacteriota	k141_157818_EU2_2000.003_45	IPR009075;IPR002655;IPR006091	Acyl-CoA dehydrogenase/oxidase C-terminal;Acyl-CoA oxidase, C-terminal;Acyl-CoA oxidase/dehydrogenase, middle domain		K00232
0	0	0	0	37675.8	0	0	0	0	0	0	0	0	13.9431	Bin.009	p__Actinobacteriota	k141_157818_EU2_2000.003_6	IPR023031;IPR000836;IPR004467	Orotate phosphoribosyltransferase;Phosphoribosyltransferase domain;Orotate phosphoribosyl transferase domain		K00762
18175.6	0	0	0	254145	0	0	0	0	0	0	0	15.4285	0	Bin.009	p__Actinobacteriota	k141_157818_EU2_2000.003_9	IPR007156	MamQ/LemA		K03744
0	0	0	0	63112.4	0	0	0	0	0	0	0	17.3284	0	Bin.009	p__Actinobacteriota	k141_161646_EU2_2000.003_2	IPR014026;IPR014027;IPR001732;IPR017476	UDP-glucose/GDP-mannose dehydrogenase, dimerisation;UDP-glucose/GDP-mannose dehydrogenase, C-terminal;UDP-glucose/GDP-mannose dehydrogenase, N-terminal;UDP-glucose/GDP-mannose dehydrogenase
0	0	0	0	23370.6	0	0	0	0	0	0	0	15.6641	0	Bin.009	p__Actinobacteriota	k141_162817_EU2_2000.003_16	IPR013096	Cupin 2, conserved barrel		K00450
0	0	0	0	41267.8	0	0	0	0	0	0	0	15.991	0	Bin.009	p__Actinobacteriota	k141_162817_EU2_2000.003_17	IPR013658	SMP-30/Gluconolactonase/LRE-like region
0	0	0	0	21822.5	0	0	0	0	0	0	0	11.1768	0	Bin.009	p__Actinobacteriota	k141_162817_EU2_2000.003_26	IPR005545	YCII-related
0	0	0	0	94541.3	0	0	0	0	0	0	0	11.1417	0	Bin.009	p__Actinobacteriota	k141_162817_EU2_2000.003_35	IPR013096	Cupin 2, conserved barrel
0	0	0	0	82303	0	0	0	0	0	0	0	17.1786	16.4966	Bin.009	p__Actinobacteriota	k141_163790_EU2_2000.003_6	IPR004089;IPR003660	Methyl-accepting chemotaxis protein (MCP) signalling domain;HAMP domain		K03406
0	0	0	0	89201.2	0	0	0	0	0	0	0	13.684	14.4444	Bin.009	p__Actinobacteriota	k141_163861_EU2_2000.003_16	IPR000182	GNAT domain
0	0	0	0	78569	0	0	0	0	0	0	0	14.8281	0	Bin.009	p__Actinobacteriota	k141_163861_EU2_2000.003_3	IPR001789;IPR000792	Signal transduction response regulator, receiver domain;Transcription regulator LuxR, C-terminal		K07695
0	0	0	0	20874.7	0	0	0	0	0	0	0	13.1512	0	Bin.009	p__Actinobacteriota	k141_163861_EU2_2000.003_8	IPR003772	Large ribosomal RNA subunit accumulation protein YceD		K07040
0	0	0	0	62400.4	0	0	0	0	0	0	0	13.5053	0	Bin.009	p__Actinobacteriota	k141_164537_EU2_2000.003_3	IPR019660	Putative sensory transduction regulator YbjN
0	0	0	0	24833.4	0	0	0	0	0	0	0	15.0412	0	Bin.009	p__Actinobacteriota	k141_164537_EU2_2000.003_7	IPR000843;IPR046335	LacI-type HTH domain;Transcriptional regulator LacI/GalR-like, sensor domain		K02529
0	0	0	0	42758.8	0	0	0	0	0	0	0	12.3301	0	Bin.009	p__Actinobacteriota	k141_164949_EU2_2000.003_2	IPR001444;IPR010930;IPR011491;IPR020013	Flagellar basal body rod protein, N-terminal;Flagellar basal-body/hook protein, C-terminal domain;Flagellar hook protein FlgE;Flagellar hook-basal body protein, FlgE/F/G		K02390
0	0	0	0	20688.6	0	0	0	0	0	0	0	12.5513	0	Bin.009	p__Actinobacteriota	k141_166743_EU2_2000.003_11	IPR028612;IPR013497;IPR006171;IPR025589;IPR005733	DNA topoisomerase I, type IA;DNA topoisomerase, type IA, central;TOPRIM domain;Topoisomerase C-terminal repeat;DNA topoisomerase I, bacterial-type		K03168
0	0	0	0	2.1406e+06	0	0	0	0	0	0	0	15.6408	0	Bin.009	p__Actinobacteriota	k141_168886_EU2_2000.003_3	IPR000073	Alpha/beta hydrolase fold-1
74448.1	0	0	0	88220	0	0	0	0	0	0	0	11.3953	0	Bin.009	p__Actinobacteriota	k141_174773_EU2_2000.003_15	IPR003959;IPR004176;IPR019489;IPR041546	ATPase, AAA-type, core;Clp, repeat (R) domain;Clp ATPase, C-terminal;ClpA/ClpB, AAA lid domain		K03696
0	0	0	0	59828.1	0	0	0	0	0	0	0	15.8547	0	Bin.009	p__Actinobacteriota	k141_176114_EU2_2000.003_14	IPR015590	Aldehyde dehydrogenase domain
0	0	0	0	75580.3	0	0	0	0	0	0	0	0	13.9541	Bin.009	p__Actinobacteriota	k141_176114_EU2_2000.003_24	IPR029132	Choloylglycine hydrolase/NAAA C-terminal
0	0	0	0	19549	0	0	0	0	0	0	0	16.1826	0	Bin.009	p__Actinobacteriota	k141_176114_EU2_2000.003_29	IPR011701	Major facilitator superfamily		K02575
0	0	0	0	52821.8	0	0	0	0	0	0	0	0	12.5657	Bin.009	p__Actinobacteriota	k141_181422_EU2_2000.003_15	NA	NA
0	0	0	0	61867.1	0	0	0	0	0	0	0	0	0	Bin.009	p__Actinobacteriota	k141_181422_EU2_2000.003_16	IPR034733	Acetyl-CoA carboxylase		K01966
47281.9	0	0	0	128758	0	0	0	0	0	0	0	14.1093	0	Bin.009	p__Actinobacteriota	k141_181422_EU2_2000.003_25	IPR015590;IPR001670	Aldehyde dehydrogenase domain;Alcohol dehydrogenase, iron-type/glycerol dehydrogenase GldA		K04072
0	0	0	0	24683.5	0	0	0	0	0	0	0	16.87	0	Bin.009	p__Actinobacteriota	k141_181422_EU2_2000.003_29	IPR001278;IPR035684;IPR005148;IPR008909	Arginine-tRNA ligase;Arginyl-tRNA synthetase, catalytic core domain;Arginyl tRNA synthetase N-terminal domain;DALR anticodon binding		K01887
36187.2	0	0	0	211151	0	0	0	0	0	0	0	16.8112	0	Bin.009	p__Actinobacteriota	k141_181539_EU2_2000.003_12	IPR015793;IPR015795;IPR001697	Pyruvate kinase, barrel;Pyruvate kinase, C-terminal;Pyruvate kinase		K00873
0	0	0	0	19606.7	0	0	0	0	0	0	0	12.949	0	Bin.009	p__Actinobacteriota	k141_181539_EU2_2000.003_16	IPR018076	Type II secretion system protein GspF domain		K02653
0	0	0	0	172212	353768	0	0	0	0	0	0	14.3744	0	Bin.009	p__Actinobacteriota	k141_181539_EU2_2000.003_17	IPR012902	Prokaryotic N-terminal methylation site		K02650
0	0	0	0	61410.2	0	0	0	0	0	0	0	13.7283	0	Bin.009	p__Actinobacteriota	k141_181539_EU2_2000.003_25	IPR005883	Type IV pilus inner membrane component PilM		K02662
0	0	0	0	22522.3	0	0	0	0	0	0	0	14.4259	0	Bin.009	p__Actinobacteriota	k141_181539_EU2_2000.003_26	NA	NA
0	0	0	0	109700	0	0	0	0	0	0	0	15.7493	0	Bin.009	p__Actinobacteriota	k141_181539_EU2_2000.003_29	IPR003961	Fibronectin type III
0	0	0	0	19513.3	0	0	0	0	0	0	0	15.6182	0	Bin.009	p__Actinobacteriota	k141_181539_EU2_2000.003_32	IPR001874	Dehydroquinase, class II		K03786
0	0	0	0	31035.6	0	0	0	0	0	0	0	15.008	0	Bin.009	p__Actinobacteriota	k141_181539_EU2_2000.003_35	IPR011768;IPR001059;IPR013185;IPR015365	Translation elongation factor P;Translation elongation factor P/YeiP, central;Translation elongation factor, KOW-like;Elongation factor P, C-terminal		K02356
0	0	0	0	508865	0	0	0	0	0	0	0	17.5488	0	Bin.009	p__Actinobacteriota	k141_181539_EU2_2000.003_38	IPR000209	Peptidase S8/S53 domain
0	0	0	0	33456.5	0	0	0	0	0	0	0	15.1049	0	Bin.009	p__Actinobacteriota	k141_181539_EU2_2000.003_6	IPR013798	Indole-3-glycerol phosphate synthase domain		K01609
0	0	0	0	19291.3	0	0	0	0	0	0	0	14.5707	0	Bin.009	p__Actinobacteriota	k141_181539_EU2_2000.003_7	IPR023026;IPR001926;IPR006654	Tryptophan synthase beta chain/beta chain-like;Tryptophan synthase beta chain-like, PALP domain;Tryptophan synthase, beta chain		K01696
0	0	0	0	71235.5	0	0	0	0	0	0	0	14.4631	0	Bin.009	p__Actinobacteriota	k141_186596_EU2_2000.003_1	IPR001078;IPR004167	2-oxoacid dehydrogenase acyltransferase, catalytic domain;Peripheral subunit-binding domain
0	0	0	0	34618.4	0	32538.8	13368.8	32360	51530	11190.8	8511.83	15.0171	11.6811	Bin.009	p__Actinobacteriota	k141_186596_EU2_2000.003_34	IPR015590	Aldehyde dehydrogenase domain		K00138
0	0	0	0	93961.2	0	0	0	0	0	0	0	14.5509	0	Bin.009	p__Actinobacteriota	k141_186596_EU2_2000.003_7	IPR001375;IPR011659	Peptidase S9, prolyl oligopeptidase, catalytic domain;WD40-like beta propeller		K01303
0	0	0	0	23882.3	0	0	0	0	0	0	0	13.9411	0	Bin.009	p__Actinobacteriota	k141_187265_EU2_2000.003_11	IPR013538	Activator of Hsp90 ATPase homologue 1-like
0	0	0	0	50380.6	0	0	0	0	0	0	0	14.6587	0	Bin.009	p__Actinobacteriota	k141_187265_EU2_2000.003_14	IPR000182	GNAT domain
9073.39	0	0	0	131124	0	0	0	0	0	0	0	11.8749	0	Bin.009	p__Actinobacteriota	k141_187265_EU2_2000.003_19	IPR010945;IPR001236;IPR022383	Malate dehydrogenase, type 2;Lactate/malate dehydrogenase, N-terminal;Lactate/malate dehydrogenase, C-terminal		K00024
10244	0	0	0	89964.8	0	28675.8	7261.46	0	45201	3661.7	12799	12.8341	11.4218	Bin.009	p__Actinobacteriota	k141_187265_EU2_2000.003_22	IPR024084;IPR004790	Isopropylmalate dehydrogenase-like domain;Isocitrate dehydrogenase NADP-dependent		K00031
0	0	0	0	59823.1	0	0	0	0	0	0	0	15.0696	0	Bin.009	p__Actinobacteriota	k141_188050_EU2_2000.003_2	IPR000836;IPR005904	Phosphoribosyltransferase domain;Hypoxanthine phosphoribosyl transferase		K00760
0	0	0	0	61703.1	0	0	0	0	0	0	0	15.649	0	Bin.009	p__Actinobacteriota	k141_188050_EU2_2000.003_3	IPR005936;IPR003959;IPR000642;IPR041569	Peptidase, FtsH;ATPase, AAA-type, core;Peptidase M41;AAA ATPase, AAA+ lid domain		K03798
0	0	0	0	14672	0	0	0	0	0	0	0	13.5431	0	Bin.009	p__Actinobacteriota	k141_188050_EU2_2000.003_4	IPR001474;IPR020602	GTP cyclohydrolase I;GTP cyclohydrolase I domain		K01495
0	0	0	0	153516	0	0	0	0	0	0	0	14.418	0	Bin.009	p__Actinobacteriota	k141_188050_EU2_2000.003_7	IPR041581	Glyoxalase-like domain, group 6		K06996
0	0	0	0	13100.5	0	0	0	0	0	0	0	12.3225	0	Bin.009	p__Actinobacteriota	k141_188050_EU2_2000.003_9	IPR000550;IPR006157;IPR006156	7,8-Dihydro-6-hydroxymethylpterin-pyrophosphokinase, HPPK;Dihydroneopterin aldolase/epimerase domain;Dihydroneopterin aldolase		K13940;K00950;K01633
0	0	0	0	68760.9	0	0	0	0	0	0	0	16.992	0	Bin.009	p__Actinobacteriota	k141_194192_EU2_2000.003_2	IPR000719;IPR005543	Protein kinase domain;PASTA domain		K12132
0	0	0	0	299659	0	0	0	0	0	0	0	18.1866	12.147	Bin.009	p__Actinobacteriota	k141_194192_EU2_2000.003_9	IPR002130	Cyclophilin-type peptidyl-prolyl cis-trans isomerase domain		K03768
0	0	0	0	12346.4	0	0	0	0	0	0	0	13.2169	0	Bin.009	p__Actinobacteriota	k141_197250_EU2_2000.003_10	IPR005545	YCII-related
0	0	0	0	282602	0	0	0	0	0	0	0	16.3929	0	Bin.009	p__Actinobacteriota	k141_197250_EU2_2000.003_13	IPR002059	Cold-shock protein, DNA-binding		K03704
0	0	0	0	25568.2	0	0	0	0	0	0	0	16.243	0	Bin.009	p__Actinobacteriota	k141_197250_EU2_2000.003_31	IPR002930;IPR033753;IPR017453	Glycine cleavage system H-protein;Glycine cleavage system H-protein/Simiate;Glycine cleavage system H-protein, subgroup		K02437
0	0	0	0	9734.76	0	0	0	0	0	0	0	17.3026	0	Bin.009	p__Actinobacteriota	k141_199364_EU2_2000.003_18	IPR044261;IPR012000;IPR011766;IPR012001	Pyruvate dehydrogenase [ubiquinone] PoxB-like;Thiamine pyrophosphate enzyme, central domain;Thiamine pyrophosphate enzyme, C-terminal TPP-binding;Thiamine pyrophosphate enzyme, N-terminal TPP-binding domain		K00156
0	0	0	0	8011.03	0	0	0	0	0	0	0	16.6699	0	Bin.009	p__Actinobacteriota	k141_199364_EU2_2000.003_26	IPR003781	CoA-binding		K06929
0	0	0	0	12222.4	0	0	0	0	0	0	0	15.0582	0	Bin.009	p__Actinobacteriota	k141_199364_EU2_2000.003_30	IPR019752;IPR002880;IPR033412	Pyruvate/ketoisovalerate oxidoreductase, catalytic domain;Pyruvate flavodoxin/ferredoxin oxidoreductase, pyrimidine binding domain;Pyruvate:ferredoxin oxidoreductase, core domain II		K03737
9854.95	28954.3	22330.9	0	274190	80542.4	0	0	0	0	0	0	16.8078	0	Bin.009	p__Actinobacteriota	k141_199364_EU2_2000.003_47	IPR025997	Periplasmic binding protein		K10546
0	0	0	0	54256.1	0	0	0	0	0	0	0	15.0451	0	Bin.009	p__Actinobacteriota	k141_199364_EU2_2000.003_49	IPR004374;IPR000352;IPR005139	Peptide chain release factor 2;Peptide chain release factor class I;Peptide chain release factor		K02836
0	0	0	0	56314.5	0	0	0	0	0	0	0	14.0172	0	Bin.009	p__Actinobacteriota	k141_199364_EU2_2000.003_54	NA	NA
0	0	0	0	74566.6	0	0	0	0	0	0	0	13.1685	0	Bin.009	p__Actinobacteriota	k141_199364_EU2_2000.003_69	IPR008183	Aldose 1-/Glucose-6-phosphate 1-epimerase		K01785
0	0	0	0	137842	0	0	0	0	0	0	0	11.9339	0	Bin.009	p__Actinobacteriota	k141_210309_EU2_2000.003_16	NA	NA
0	0	0	0	19266.5	0	0	0	0	0	0	0	14.3647	0	Bin.009	p__Actinobacteriota	k141_210309_EU2_2000.003_21	NA	NA
0	0	0	0	31332.2	0	0	0	0	0	0	0	16.482	0	Bin.009	p__Actinobacteriota	k141_210309_EU2_2000.003_23	IPR023962;IPR005593;IPR018969;IPR018970	Probable phosphoketolase;Xylulose 5-phosphate/Fructose 6-phosphate phosphoketolase;Xylulose 5-phosphate/Fructose 6-phosphate phosphoketolase, C-terminal;Xylulose 5-phosphate/Fructose 6-phosphate phosphoketolase, N-terminal		K01621
0	0	0	0	66223.5	0	0	0	0	0	0	0	14.215	0	Bin.009	p__Actinobacteriota	k141_210309_EU2_2000.003_24	IPR002505;IPR010766;-;IPR004614	Phosphate acetyl/butaryl transferase;DRTGG;-;Phosphate acetyltransferase		K13788
0	0	0	0	48247.1	0	0	0	0	0	0	0	15.0416	0	Bin.009	p__Actinobacteriota	k141_210309_EU2_2000.003_25	IPR004372;IPR000890	Acetate/propionate kinase;Aliphatic acid kinase, short-chain		K00925
0	0	0	0	22093	0	0	0	0	0	0	0	15.0695	0	Bin.009	p__Actinobacteriota	k141_210309_EU2_2000.003_27	IPR002491	ABC transporter periplasmic binding domain		K02016
0	0	0	0	20218.5	0	0	0	0	0	0	0	16.2946	0	Bin.009	p__Actinobacteriota	k141_210309_EU2_2000.003_32	IPR001093;IPR005992	IMP dehydrogenase/GMP reductase;IMP dehydrogenase-related 2
0	0	0	0	213501	0	0	0	0	0	0	0	16.4718	0	Bin.009	p__Actinobacteriota	k141_210309_EU2_2000.003_39	IPR020818	GroES chaperonin family		K04078
0	0	0	0	38640.6	0	0	0	0	0	0	0	17.526	0	Bin.009	p__Actinobacteriota	k141_216742_EU2_2000.003_12	NA	NA
0	0	0	0	14416.4	0	0	0	0	0	0	0	15.3041	0	Bin.009	p__Actinobacteriota	k141_216742_EU2_2000.003_17	IPR046288	Protein of unknown function DUF6325
87890.7	0	0	0	233974	0	40217.2	0	33011.6	0	0	0	15.0589	0	Bin.009	p__Actinobacteriota	k141_224522_EU2_2000.003_13	IPR005722;IPR000194;IPR004100	ATP synthase, F1 complex, beta subunit;ATPase, F1/V1/A1 complex, alpha/beta subunit, nucleotide-binding domain;ATPase, F1/V1/A1 complex, alpha/beta subunit, N-terminal domain		K02112
0	0	0	0	20224.7	0	0	0	0	0	0	0	14.3526	0	Bin.009	p__Actinobacteriota	k141_224522_EU2_2000.003_14	IPR000131	ATP synthase, F1 complex, gamma subunit		K02115
57869.5	0	0	0	81820.9	0	31254.8	0	48120.2	0	0	0	15.4928	0	Bin.009	p__Actinobacteriota	k141_224522_EU2_2000.003_15	IPR005294;IPR000194;IPR000793;IPR004100	ATP synthase, F1 complex, alpha subunit;ATPase, F1/V1/A1 complex, alpha/beta subunit, nucleotide-binding domain;ATP synthase, alpha subunit, C-terminal;ATPase, F1/V1/A1 complex, alpha/beta subunit, N-terminal domain		K02111
0	0	0	0	119859	0	0	0	0	0	0	0	16.2181	12.6874	Bin.009	p__Actinobacteriota	k141_224522_EU2_2000.003_16	IPR000711	ATPase, OSCP/delta subunit		K02109;K02113
0	0	0	0	53124.4	0	0	0	0	503553	0	0	13.9136	0	Bin.009	p__Actinobacteriota	k141_224522_EU2_2000.003_17	IPR002146;IPR005864	ATP synthase, F0 complex, subunit b/b', bacterial/chloroplast;ATP synthase, F0 complex, subunit b, bacterial		K02109
0	0	0	0	9013.66	0	0	0	0	0	0	0	16.8498	0	Bin.009	p__Actinobacteriota	k141_224522_EU2_2000.003_22	IPR006070	Threonylcarbamoyl-AMP synthase-like domain		K07566
0	0	0	0	55673.4	0	0	0	0	0	0	0	13.3552	0	Bin.009	p__Actinobacteriota	k141_224522_EU2_2000.003_29	IPR005025	NADPH-dependent FMN reductase-like		K19784
0	0	0	0	64158.8	0	0	0	0	0	0	0	11.6703	0	Bin.009	p__Actinobacteriota	k141_224522_EU2_2000.003_31	IPR004665;IPR000194;IPR011113;IPR011112	Transcription termination factor Rho;ATPase, F1/V1/A1 complex, alpha/beta subunit, nucleotide-binding domain;Rho termination factor, RNA-binding domain;Rho termination factor, N-terminal		K03628
0	0	0	0	25463.8	0	0	0	0	0	0	0	16.6372	0	Bin.009	p__Actinobacteriota	k141_224522_EU2_2000.003_34	IPR001342;IPR002912;IPR005106	Homoserine dehydrogenase, catalytic;ACT domain;Aspartate/homoserine dehydrogenase, NAD-binding		K00003
0	0	0	0	17782	0	0	0	0	0	0	0	19.8926	17.0449	Bin.009	p__Actinobacteriota	k141_224522_EU2_2000.003_6	IPR041581	Glyoxalase-like domain, group 6		K04750
0	0	0	0	10869	0	0	0	0	0	0	0	20.6467	11.9339	Bin.009	p__Actinobacteriota	k141_233263_EU2_2000.003_5	NA	NA
0	0	0	0	113458	0	0	0	0	0	0	0	18.5929	0	Bin.009	p__Actinobacteriota	k141_237347_EU2_2000.003_16	IPR022183	Protein of unknown function DUF3710
0	0	0	0	29208.2	0	0	0	0	0	0	0	20.1719	15.7817	Bin.009	p__Actinobacteriota	k141_237347_EU2_2000.003_22	IPR021421	Protein of unknown function DUF3071
0	0	0	0	214583	0	0	0	0	0	0	0	17.6563	0	Bin.009	p__Actinobacteriota	k141_237347_EU2_2000.003_6	NA	NA
0	0	0	0	51481.5	0	0	0	0	0	0	0	15.9687	0	Bin.009	p__Actinobacteriota	k141_237347_EU2_2000.003_8	IPR001030;IPR000573;IPR006249	Aconitase/3-isopropylmalate dehydratase large subunit, alpha/beta/alpha domain;Aconitase A/isopropylmalate dehydratase small subunit, swivel domain;Aconitase/Iron-responsive element-binding protein 2		K01681
35335	0	0	0	193628	0	0	0	0	0	0	0	21.1281	16.271	Bin.009	p__Actinobacteriota	k141_237371_EU2_2000.003_5	IPR000277;IPR006235	Cys/Met metabolism, pyridoxal phosphate-dependent enzyme;O-acetylhomoserine/O-acetylserine sulfhydrylase		K01740
0	0	0	0	45890.2	0	0	0	0	0	0	0	20.3222	0	Bin.009	p__Actinobacteriota	k141_237372_EU2_2000.003_17	IPR007372	Lipid/polyisoprenoid-binding, YceI-like
0	0	0	0	10917	0	0	0	0	0	0	0	17.9014	0	Bin.009	p__Actinobacteriota	k141_237372_EU2_2000.003_27	IPR006037;IPR003148	Regulator of K+ conductance, C-terminal;Regulator of K+ conductance, N-terminal		K03499
0	0	0	0	17829.1	0	0	0	0	0	0	0	20.2056	15.8192	Bin.009	p__Actinobacteriota	k141_237372_EU2_2000.003_28	IPR022488;IPR022300	Polyphosphate kinase-2-related;Polyphosphate:nucleotide phosphotransferase, PPK2
0	0	0	0	36642.7	0	0	0	0	0	0	0	17.7133	15.2103	Bin.009	p__Actinobacteriota	k141_237372_EU2_2000.003_5	IPR021416;IPR035328	Protein of unknown function DUF3048, N-terminal;Protein of unknown function DUF3048, C-terminal domain
0	0	0	0	19857.3	0	0	0	0	0	0	0	17.2852	15.4164	Bin.009	p__Actinobacteriota	k141_238966_EU2_2000.003_1	IPR000073	Alpha/beta hydrolase fold-1
0	0	0	0	156329	0	0	0	0	0	0	0	14.4224	0	Bin.009	p__Actinobacteriota	k141_238966_EU2_2000.003_3	NA	NA
0	0	0	0	194432	0	0	0	0	0	0	0	19.0205	0	Bin.009	p__Actinobacteriota	k141_245331_EU2_2000.003_11	IPR024412	Lsr2
141598	0	0	0	82533.2	0	0	0	0	0	0	0	19.5122	0	Bin.009	p__Actinobacteriota	k141_245331_EU2_2000.003_13	IPR001998;IPR013022;IPR013453	Xylose isomerase;Xylose isomerase-like, TIM barrel domain;Xylose isomerase, actinobacteria		K01805
19100.9	0	0	0	157681	0	0	0	0	0	0	0	14.7825	0	Bin.009	p__Actinobacteriota	k141_245331_EU2_2000.003_17	IPR005952;IPR013078	Phosphoglycerate mutase 1;Histidine phosphatase superfamily, clade-1		K01834
0	0	0	0	39075	0	0	0	0	0	0	0	13.886	0	Bin.009	p__Actinobacteriota	k141_245331_EU2_2000.003_21	IPR009200	Protein of unknown function DUF1269, membrane associated
0	0	0	0	16778.2	0	0	0	0	0	0	0	12.7207	0	Bin.009	p__Actinobacteriota	k141_245331_EU2_2000.003_3	IPR003721;IPR004821	Pantoate-beta-alanine ligase;Cytidyltransferase-like domain		K01918
0	0	0	0	90028.5	0	0	0	0	0	0	0	13.5789	0	Bin.009	p__Actinobacteriota	k141_245739_EU2_2000.003_12	IPR013154;-	Alcohol dehydrogenase, N-terminal;-		K00344
0	0	0	0	147936	0	0	0	0	0	0	0	11.6303	0	Bin.009	p__Actinobacteriota	k141_245739_EU2_2000.003_22	IPR018649	SHOCT domain
0	0	0	0	62237.4	0	0	0	0	0	0	0	15.1501	0	Bin.009	p__Actinobacteriota	k141_245739_EU2_2000.003_43	IPR002068	Alpha crystallin/Hsp20 domain		K13993
0	0	0	0	47864.3	0	0	0	0	0	0	0	11.852	12.7322	Bin.009	p__Actinobacteriota	k141_245739_EU2_2000.003_44	IPR004639;IPR005814	Tetrapyrrole biosynthesis, glutamate-1-semialdehyde aminotransferase;Aminotransferase class-III		K01845
0	0	0	0	30015.9	0	0	0	0	0	0	0	0	13.4131	Bin.009	p__Actinobacteriota	k141_245739_EU2_2000.003_6	IPR002933;IPR011650	Peptidase M20;Peptidase M20, dimerisation domain		K23980
0	0	0	0	10863.6	0	0	0	0	0	0	0	16.2949	0	Bin.009	p__Actinobacteriota	k141_245739_EU2_2000.003_7	IPR018385	C4-dicarboxylate anaerobic carrier-like
36973.3	0	0	0	113706	0	0	0	0	0	0	0	15.7291	0	Bin.009	p__Actinobacteriota	k141_246086_EU2_2000.003_15	IPR001672	Phosphoglucose isomerase (PGI)		K01810
0	0	0	0	86765	0	0	0	0	0	0	0	15.6889	0	Bin.009	p__Actinobacteriota	k141_246086_EU2_2000.003_31	IPR002381;IPR001247;IPR015847	Ribonuclease PH, bacterial-type;Exoribonuclease, phosphorolytic domain 1;Exoribonuclease, phosphorolytic domain 2		K00989
0	0	0	0	31104.3	0	0	0	0	0	0	0	11.1237	0	Bin.009	p__Actinobacteriota	k141_246086_EU2_2000.003_4	NA	NA
19363.3	0	0	0	109688	0	0	0	0	0	0	0	17.0855	0	Bin.009	p__Actinobacteriota	k141_246260_EU2_2000.003_8	IPR003439	ABC transporter-like, ATP-binding domain		K01990
0	0	0	0	15530	0	0	0	0	0	0	0	14.9472	0	Bin.009	p__Actinobacteriota	k141_246260_EU2_2000.003_9	IPR032688	ABC-2 family transporter protein		K01992
0	0	0	0	488707	0	0	0	0	0	0	0	12.7507	0	Bin.009	p__Actinobacteriota	k141_24670_EU2_2000.003_11	IPR005717;IPR023798	Ribosomal protein S7, bacterial/organellar-type;Ribosomal protein S7 domain		K02992
361715	0	82640.4	44649.8	329276	107270	177579	46700.8	131156	188670	47257.9	67155.3	15.6548	14.2189	Bin.009	p__Actinobacteriota	k141_24670_EU2_2000.003_13	IPR004541;IPR000795;IPR004160;IPR004161;IPR005225	Translation elongation factor EFTu/EF1A, bacterial/organelle;Translational (tr)-type GTP-binding domain;Translation elongation factor EFTu/EF1A, C-terminal;Translation elongation factor EFTu-like, domain 2;Small GTP-binding protein domain		K02358
0	0	0	0	297912	0	0	0	0	0	0	0	15.2676	0	Bin.009	p__Actinobacteriota	k141_24670_EU2_2000.003_2	IPR022973;IPR001790	Ribosomal protein L10;Ribosomal protein L10P		K02864
49348.9	0	0	0	169828	0	0	0	0	0	0	0	15.6631	0	Bin.009	p__Actinobacteriota	k141_24670_EU2_2000.003_20	IPR019927;IPR000597	Ribosomal protein L3, bacterial/organelle-type;Ribosomal protein L3		K02906
60074.6	0	0	0	305288	0	0	0	0	0	0	0	13.4779	0	Bin.009	p__Actinobacteriota	k141_24670_EU2_2000.003_21	IPR013005;IPR002136	50S ribosomal protein uL4;Ribosomal protein L4/L1e		K02926
104381	0	0	0	258999	0	0	0	35514.4	37404.3	0	0	16.4908	0	Bin.009	p__Actinobacteriota	k141_24670_EU2_2000.003_23	IPR005880;IPR022666;IPR022669	Ribosomal protein L2, bacterial/organellar-type;Ribosomal Proteins L2, RNA binding domain;Ribosomal protein L2, C-terminal		K02886
0	0	0	0	144131	0	0	0	0	0	0	0	17.9572	0	Bin.009	p__Actinobacteriota	k141_24670_EU2_2000.003_24	IPR002222;IPR005732	Ribosomal protein S19/S15;Ribosomal protein S19, bacterial-type		K02965
0	0	0	0	33785.9	0	0	0	0	0	0	0	17.1991	0	Bin.009	p__Actinobacteriota	k141_24670_EU2_2000.003_3	IPR000206;IPR013823;IPR008932	Ribosomal protein L7/L12;Ribosomal protein L7/L12, C-terminal;Ribosomal protein L7/L12, oligomerisation		K02935
0	0	0	0	335081	0	0	0	0	0	0	0	13.3234	0	Bin.009	p__Actinobacteriota	k141_24670_EU2_2000.003_32	IPR020930;IPR031310;IPR031309	Ribosomal protein L5, bacterial-type;Ribosomal protein L5, N-terminal;Ribosomal protein L5, C-terminal		K02931
0	0	0	0	78086.8	0	0	0	0	0	0	0	17.6434	0	Bin.009	p__Actinobacteriota	k141_24670_EU2_2000.003_35	IPR019906;IPR020040	Ribosomal protein L6, bacterial-type;Ribosomal protein L6, alpha-beta domain		K02933
22188.8	0	0	0	101486	0	0	0	0	0	0	0	11.3444	0	Bin.009	p__Actinobacteriota	k141_24670_EU2_2000.003_37	IPR005712;IPR013810;IPR005324	Ribosomal protein S5, bacterial-type;Ribosomal protein S5, N-terminal;Ribosomal protein S5, C-terminal		K02988
0	0	0	0	18523.2	0	0	0	0	0	0	0	15.24	0	Bin.009	p__Actinobacteriota	k141_24670_EU2_2000.003_38	IPR005996;IPR016082	Ribosomal protein L30, bacterial-type;Ribosomal protein L30, ferredoxin-like fold domain		K02907
0	0	0	0	222345	0	0	0	0	0	0	0	14.1322	0	Bin.009	p__Actinobacteriota	k141_24670_EU2_2000.003_39	IPR030878;IPR021131;IPR005749	Ribosomal protein L15;Ribosomal protein L18e/L15P;Ribosomal protein L15, bacterial-type		K02876
0	0	0	0	23155.2	0	0	0	0	0	0	0	11.6871	0	Bin.009	p__Actinobacteriota	k141_24670_EU2_2000.003_4	IPR010243;IPR007120;IPR007641;IPR007642;IPR007644;IPR007645;IPR019462	DNA-directed RNA polymerase beta subunit, bacterial-type;DNA-directed RNA polymerase, subunit 2, hybrid-binding domain;RNA polymerase Rpb2, domain 7;RNA polymerase Rpb2, domain 2;RNA polymerase, beta subunit, protrusion;RNA polymerase Rpb2, domain 3;DNA-directed RNA polymerase, beta subunit, external 1 domain		K03043
0	0	0	0	122047	0	0	0	0	0	0	0	0	15.2586	Bin.009	p__Actinobacteriota	k141_24670_EU2_2000.003_41	IPR000850;-	Adenylate kinase/UMP-CMP kinase;-		K00939
0	0	0	0	156350	0	0	0	0	0	0	0	12.4446	0	Bin.009	p__Actinobacteriota	k141_24670_EU2_2000.003_45	IPR001892;IPR019980	Ribosomal protein S13;Ribosomal protein S13, bacterial-type		K02952
57673.6	0	0	0	188175	0	0	0	0	0	0	0	11.8771	0	Bin.009	p__Actinobacteriota	k141_24670_EU2_2000.003_47	IPR011773;IPR011262;IPR011263;IPR011260	DNA-directed RNA polymerase, alpha subunit;DNA-directed RNA polymerase, insert domain;DNA-directed RNA polymerase, RpoA/D/Rpb3-type;RNA polymerase, alpha subunit, C-terminal		K03040
0	0	0	0	17992.6	0	0	0	0	0	0	0	11.2928	0	Bin.009	p__Actinobacteriota	k141_24670_EU2_2000.003_5	IPR012754;IPR000722;IPR007066;IPR007080;IPR007081;IPR007083	DNA-directed RNA polymerase, subunit beta-prime, bacterial type;RNA polymerase, alpha subunit;RNA polymerase Rpb1, domain 3;RNA polymerase Rpb1, domain 1;RNA polymerase Rpb1, domain 5;RNA polymerase Rpb1, domain 4		K03046
0	0	0	0	24508.5	0	0	0	0	0	0	0	10.6974	0	Bin.009	p__Actinobacteriota	k141_24670_EU2_2000.003_50	-	-
28277.8	0	0	0	207047	0	0	0	0	0	0	0	0	15.271	Bin.009	p__Actinobacteriota	k141_24670_EU2_2000.003_63	IPR005822;IPR005823	Ribosomal protein L13;Ribosomal protein L13, bacterial-type		K02871
0	0	0	0	151459	0	0	0	0	0	0	0	12.4576	0	Bin.009	p__Actinobacteriota	k141_24670_EU2_2000.003_64	IPR023035;IPR000754	Ribosomal protein S9, bacterial/plastid;Ribosomal protein S9		K02996
0	0	0	0	96531.2	0	0	0	0	0	0	0	14.4366	0	Bin.009	p__Actinobacteriota	k141_246815_EU2_2000.003_12	IPR008279;IPR002192;IPR000121;IPR010121	PEP-utilising enzyme, mobile domain;Pyruvate phosphate dikinase, AMP/ATP-binding;PEP-utilising enzyme, C-terminal;Pyruvate, phosphate dikinase		K01006
0	0	0	0	6945.21	0	0	0	0	0	0	0	13.2318	0	Bin.009	p__Actinobacteriota	k141_246815_EU2_2000.003_2	IPR011703;IPR041628	ATPase, AAA-3;ChlI/MoxR, AAA lid domain		K03924
0	0	0	0	12223	0	0	0	0	0	0	0	13.3593	0	Bin.009	p__Actinobacteriota	k141_246815_EU2_2000.003_22	IPR009923	Dodecin		K09165
0	0	0	0	85795.1	0	0	0	0	0	0	0	19.1125	15.5673	Bin.009	p__Actinobacteriota	k141_246828_EU2_2000.003_3	IPR023049;IPR005835;IPR011831	Glucose-1-phosphate adenylyltransferase GlgC, bacterial;Nucleotidyl transferase domain;Glucose-1-phosphate adenylyltransferase		K00975
29368.6	0	0	0	444561	0	0	0	0	0	0	0	17.7005	0	Bin.009	p__Actinobacteriota	k141_246828_EU2_2000.003_7	-	-		K11611
0	0	0	0	35907	0	0	0	0	0	0	0	13.3298	0	Bin.009	p__Actinobacteriota	k141_246828_EU2_2000.003_8	-	-		K00059
12064.3	0	0	0	198573	0	0	0	0	0	0	0	21.0954	13.9044	Bin.009	p__Actinobacteriota	k141_247516_EU2_2000.003_2	IPR005706;IPR001865	Ribosomal protein S2, bacteria/mitochondria/plastid;Ribosomal protein S2		K02967
0	0	0	0	299512	0	0	0	0	0	0	0	15.506	0	Bin.009	p__Actinobacteriota	k141_247516_EU2_2000.003_3	IPR001816;IPR014039	Translation elongation factor EFTs/EF1B;Translation elongation factor EFTs/EF1B, dimerisation		K02357
0	0	0	0	116956	0	0	0	0	0	0	0	12.1341	0	Bin.009	p__Actinobacteriota	k141_247516_EU2_2000.003_5	IPR002661;IPR023584	Ribosome recycling factor;Ribosome recycling factor domain		K02838
0	0	0	0	69003.2	0	0	0	0	0	0	0	15.4574	13.9667	Bin.009	p__Actinobacteriota	k141_248369_EU2_2000.003_5	IPR019307;IPR004659	RNA-binding protein AU-1/Ribonuclease E/G;Ribonuclease E/G		K08300
0	0	0	0	178906	0	0	0	0	0	0	0	18.1202	0	Bin.009	p__Actinobacteriota	k141_248369_EU2_2000.003_6	IPR001787;IPR028909	Ribosomal protein L21;Ribosomal protein L21-like		K02888
0	0	0	0	13728.1	0	0	0	0	0	0	0	13.0668	0	Bin.009	p__Actinobacteriota	k141_249296_EU2_2000.003_5	IPR002347	Short-chain dehydrogenase/reductase SDR
0	0	0	0	177271	0	0	0	0	0	0	0	15.668	0	Bin.009	p__Actinobacteriota	k141_258773_EU2_2000.003_15	-;IPR005948	-;Thiamine/thiamin pyrophosphate-binding periplasmic protein, ABC transporter		K02064
0	0	0	0	200641	0	0	0	0	0	0	0	20.4241	0	Bin.009	p__Actinobacteriota	k141_262727_EU2_2000.003_11	IPR003500;IPR011860	Sugar-phosphate isomerase, RpiB/LacA/LacB family;Ribose 5-phosphate isomerase B, Actinobacteria-type		K01808
127571	0	0	0	394334	0	0	0	0	0	0	0	12.0505	0	Bin.009	p__Actinobacteriota	k141_262727_EU2_2000.003_19	IPR001926;IPR005856;IPR005859	Tryptophan synthase beta chain-like, PALP domain;Cysteine synthase;Cysteine synthase CysK		K01738
0	0	0	0	97489.3	0	0	0	0	0	0	0	15.2692	0	Bin.009	p__Actinobacteriota	k141_262727_EU2_2000.003_32	IPR005215;IPR001179;IPR008881;IPR008880	Trigger factor;FKBP-type peptidyl-prolyl cis-trans isomerase domain;Trigger factor, ribosome-binding, bacterial;Trigger factor, C-terminal		K03545
0	0	0	0	48474.2	0	0	0	0	0	0	0	11.1104	12.6729	Bin.009	p__Actinobacteriota	k141_262727_EU2_2000.003_8	IPR001853	DSBA-like thioredoxin domain
46345.9	0	0	0	220170	0	0	0	0	0	0	0	11.9304	0	Bin.009	p__Actinobacteriota	k141_265933_EU2_2000.003_10	IPR019831;IPR019832	Manganese/iron superoxide dismutase, N-terminal;Manganese/iron superoxide dismutase, C-terminal		K04564
0	0	0	0	26877.8	0	0	0	0	0	0	0	18.4924	0	Bin.009	p__Actinobacteriota	k141_265933_EU2_2000.003_22	IPR002933;IPR011650	Peptidase M20;Peptidase M20, dimerisation domain		K23980
0	0	0	0	121155	0	0	0	0	0	0	0	11.6735	0	Bin.009	p__Actinobacteriota	k141_265933_EU2_2000.003_24	IPR023210	NADP-dependent oxidoreductase domain
0	0	0	0	23820.2	0	0	0	0	0	0	0	17.568	0	Bin.009	p__Actinobacteriota	k141_265933_EU2_2000.003_32	IPR008283	Peptidase M17, leucyl aminopeptidase, N-terminal
0	0	0	0	16999.8	0	0	0	0	0	0	0	11.7373	0	Bin.009	p__Actinobacteriota	k141_265933_EU2_2000.003_4	IPR005940;IPR000312;IPR017459	Anthranilate phosphoribosyl transferase;Glycosyl transferase, family 3;Glycosyl transferase family 3, N-terminal domain		K00766
0	0	0	0	14416.6	0	0	0	0	0	0	0	11.369	0	Bin.009	p__Actinobacteriota	k141_268754_EU2_2000.003_4	IPR011904;IPR000873;IPR025110;IPR032387	Acetate-CoA ligase;AMP-dependent synthetase/ligase;AMP-binding enzyme, C-terminal domain;Acetyl-coenzyme A synthetase, N-terminal domain		K01895
0	0	0	0	17733	0	0	0	0	0	0	0	13.0384	0	Bin.009	p__Actinobacteriota	k141_269464_EU2_2000.003_12	NA	NA
0	0	0	0	115311	0	0	0	0	0	0	0	13.025	0	Bin.009	p__Actinobacteriota	k141_269464_EU2_2000.003_4	IPR000209;IPR003137;IPR032109	Peptidase S8/S53 domain;PA domain;Bacterial Ig-like domain (group 3)
0	0	0	0	85376.7	0	0	0	0	0	0	0	15.1294	0	Bin.009	p__Actinobacteriota	k141_269464_EU2_2000.003_6	IPR000209;IPR003137;IPR032109	Peptidase S8/S53 domain;PA domain;Bacterial Ig-like domain (group 3)
28871.8	0	0	0	79534.6	0	0	0	0	0	0	0	0	13.1111	Bin.009	p__Actinobacteriota	k141_275910_EU2_2000.003_11	IPR005474;IPR041621;IPR004660	Transketolase, N-terminal;Pyruvate dehydrogenase E1 component, middle domain;Pyruvate dehydrogenase E1 component		K00163
0	0	0	0	21150.8	0	0	0	0	0	0	0	12.3266	15.0459	Bin.009	p__Actinobacteriota	k141_275910_EU2_2000.003_12	NA	NA
0	0	0	0	83711.4	0	0	0	0	0	0	0	14.1521	0	Bin.009	p__Actinobacteriota	k141_275910_EU2_2000.003_2	NA	NA
0	0	0	0	139035	0	0	0	0	0	0	0	0	14.4177	Bin.009	p__Actinobacteriota	k141_275910_EU2_2000.003_4	IPR001763;IPR023753	Rhodanese-like domain;FAD/NAD(P)-binding domain
0	0	0	0	30584.5	0	0	0	0	0	0	0	0	14.8723	Bin.009	p__Actinobacteriota	k141_275910_EU2_2000.003_7	IPR000277	Cys/Met metabolism, pyridoxal phosphate-dependent enzyme		K01739
0	0	0	0	17642.2	0	0	0	0	0	0	0	0	13.5806	Bin.009	p__Actinobacteriota	k141_280815_EU2_2000.003_5	IPR004431;IPR000573	3-isopropylmalate dehydratase, small subunit;Aconitase A/isopropylmalate dehydratase small subunit, swivel domain		K01704
0	0	0	0	45057.1	0	0	0	0	0	0	0	0	14.3424	Bin.009	p__Actinobacteriota	k141_28130_EU2_2000.003_10	IPR037515;IPR029099;IPR005946	Ribose-phosphate pyrophosphokinase, bacterial-type;Ribose-phosphate pyrophosphokinase, N-terminal domain;Ribose-phosphate pyrophosphokinase		K00948
0	0	0	0	45984.1	0	0	0	0	0	0	0	16.405	12.3141	Bin.009	p__Actinobacteriota	k141_28130_EU2_2000.003_15	IPR000835	MarR-type HTH domain
0	0	0	0	43843.7	0	0	0	0	0	0	0	13.862	0	Bin.009	p__Actinobacteriota	k141_28130_EU2_2000.003_2	NA	NA
0	0	0	0	15053.4	0	0	0	0	0	0	0	13.6724	0	Bin.009	p__Actinobacteriota	k141_28130_EU2_2000.003_31	IPR000868	Isochorismatase-like		K08281
0	0	0	0	149631	0	0	0	0	0	0	0	10.9491	0	Bin.009	p__Actinobacteriota	k141_28130_EU2_2000.003_36	NA	NA
0	0	0	0	46413.1	0	0	0	0	0	0	0	15.8131	0	Bin.009	p__Actinobacteriota	k141_28130_EU2_2000.003_37	IPR005149	Transcription regulator PadR, N-terminal		K10947
0	0	0	0	124221	0	0	0	0	0	0	0	14.8367	0	Bin.009	p__Actinobacteriota	k141_28130_EU2_2000.003_9	IPR001021;IPR029751;IPR020057	Ribosomal protein L25, long-form;Ribosomal protein L25;Ribosomal protein L25, beta domain		K02897
0	0	0	0	24453.1	0	0	0	0	0	0	0	0	12.8124	Bin.009	p__Actinobacteriota	k141_287434_EU2_2000.003_2	NA	NA
0	0	0	0	211129	0	0	0	0	0	0	0	12.3617	0	Bin.009	p__Actinobacteriota	k141_287434_EU2_2000.003_4	IPR005149	Transcription regulator PadR, N-terminal
0	0	0	0	384304	0	0	0	0	0	0	0	14.3241	0	Bin.009	p__Actinobacteriota	k141_290617_EU2_2000.003_10	IPR001857	Ribosomal protein L19		K02884
0	0	0	0	262242	0	0	0	0	0	0	0	0	12.1158	Bin.009	p__Actinobacteriota	k141_290617_EU2_2000.003_14	IPR000307	Ribosomal protein S16		K02959
0	0	0	0	19450.6	0	0	0	0	0	0	0	14.5279	0	Bin.009	p__Actinobacteriota	k141_290617_EU2_2000.003_17	IPR022941;IPR000897;IPR013822;IPR004125;IPR004780	Signal recognition particle, SRP54 subunit;Signal recognition particle, SRP54 subunit, GTPase domain;Signal recognition particle SRP54, helical bundle;Signal recognition particle, SRP54 subunit, M-domain;Signal recognition particle protein		K03106
0	0	0	0	215088	0	0	0	0	0	0	0	12.5849	0	Bin.009	p__Actinobacteriota	k141_291170_EU2_2000.003_25	IPR035089;IPR020287	Tail sheath protein, subtilisin-like domain;Tail sheath protein, C-terminal domain		K06907
32463.8	0	0	0	342439	0	0	0	0	0	0	0	12.439	0	Bin.009	p__Actinobacteriota	k141_291170_EU2_2000.003_26	IPR010667;IPR011747	Bacteriophage T4, Gp19, tail tube;Conserved hypothetical protein CHP02241
19005	0	0	0	0	0	0	0	0	0	0	0	14.4409	0	Bin.009	p__Actinobacteriota	k141_296745_EU2_2000.003_1	IPR001818;IPR026444	Peptidase M10, metallopeptidase;Secretion system C-terminal sorting domain
0	0	0	0	72948.7	0	0	0	0	0	0	0	11.3121	0	Bin.009	p__Actinobacteriota	k141_305724_EU2_2000.003_14	IPR003660;IPR003594	HAMP domain;Histidine kinase/HSP90-like ATPase
0	0	0	0	63189.2	0	0	0	0	0	0	0	12.7254	0	Bin.009	p__Actinobacteriota	k141_305724_EU2_2000.003_3	IPR000524;IPR011711	Transcription regulator HTH, GntR;GntR, C-terminal
8555.05	0	0	0	17936.9	0	0	0	0	0	0	0	15.6778	0	Bin.009	p__Actinobacteriota	k141_305724_EU2_2000.003_5	IPR002317;IPR002314;IPR015866	Serine-tRNA ligase, type1;Aminoacyl-tRNA synthetase, class II (G/ P/ S/T);Serine-tRNA synthetase, type1, N-terminal		K01875
79947.5	0	0	0	877567	0	0	0	0	0	0	0	14.7503	0	Bin.009	p__Actinobacteriota	k141_305724_EU2_2000.003_7	IPR006059	Bacterial extracellular solute-binding protein		K10232
0	0	0	0	23357	0	0	0	0	0	0	0	12.1677	0	Bin.009	p__Actinobacteriota	k141_306619_EU2_2000.003_8	IPR001185;IPR037673	Large-conductance mechanosensitive channel;Large-conductance mechanosensitive channel/anditomin synthesis protein L		K03282
29236.8	0	0	0	58560.6	85245.8	0	0	0	0	0	0	13.6139	0	Bin.009	p__Actinobacteriota	k141_309522_EU2_2000.003_5	IPR006096;IPR006097	Glutamate/phenylalanine/leucine/valine dehydrogenase, C-terminal;Glutamate/phenylalanine/leucine/valine dehydrogenase, dimerisation domain		K00262
0	0	0	0	17907.9	0	0	0	0	0	0	0	14.0211	12.6775	Bin.009	p__Actinobacteriota	k141_310403_EU2_2000.003_12	IPR011703;IPR041628	ATPase, AAA-3;ChlI/MoxR, AAA lid domain		K03924
0	0	0	0	18929.2	0	0	0	0	0	0	0	15.1838	0	Bin.009	p__Actinobacteriota	k141_310403_EU2_2000.003_6	IPR005843;IPR005844;IPR005845;IPR005846	Alpha-D-phosphohexomutase, C-terminal;Alpha-D-phosphohexomutase, alpha/beta/alpha domain I;Alpha-D-phosphohexomutase, alpha/beta/alpha domain II;Alpha-D-phosphohexomutase, alpha/beta/alpha domain III		K01840
96623	0	9684.62	0	368354	0	0	0	0	0	7741.92	16113.1	14.3509	11.957	Bin.009	p__Actinobacteriota	k141_311366_EU2_2000.003_17	IPR001844;IPR002423	Chaperonin Cpn60/GroEL;Chaperonin Cpn60/GroEL/TCP-1 family		K04077
0	0	0	0	198473	0	0	0	0	0	0	0	0	15.3661	Bin.009	p__Actinobacteriota	k141_311832_EU2_2000.003_13	IPR020814;IPR000529	Ribosomal protein S6, plastid/chloroplast;Ribosomal protein S6		K02990
125521	0	0	0	322869	0	0	0	0	0	0	0	13.2701	0	Bin.009	p__Actinobacteriota	k141_311832_EU2_2000.003_14	IPR011344;IPR000424	Single-stranded DNA-binding protein;Primosome PriB/single-strand DNA-binding		K03111
0	0	0	0	153015	0	0	0	0	0	0	0	0	14.3259	Bin.009	p__Actinobacteriota	k141_311832_EU2_2000.003_15	IPR001648	Ribosomal protein S18		K02963
39251.2	0	0	0	255770	0	0	0	0	0	0	0	0	12.2485	Bin.009	p__Actinobacteriota	k141_311832_EU2_2000.003_16	IPR020594;IPR020070;IPR020069	Ribosomal protein L9, bacteria/chloroplast;Ribosomal protein L9, N-terminal;Ribosomal protein L9, C-terminal		K02939
0	0	0	0	50186.6	0	0	0	0	0	0	0	11.8601	0	Bin.009	p__Actinobacteriota	k141_316276_EU2_2000.003_3	IPR023717;IPR002314;IPR004154;IPR007214;IPR004500	Prolyl-tRNA synthetase, class IIa, type 1;Aminoacyl-tRNA synthetase, class II (G/ P/ S/T);Anticodon-binding;YbaK/aminoacyl-tRNA synthetase-associated domain;Prolyl-tRNA synthetase, class IIa, bacterial-type		K01881
0	0	0	0	93696.7	0	0	0	0	0	0	0	13.2279	0	Bin.009	p__Actinobacteriota	k141_316870_EU2_2000.003_19	IPR003439	ABC transporter-like, ATP-binding domain		K01990
13393.4	0	0	0	148976	0	0	0	0	0	0	0	16.4883	0	Bin.009	p__Actinobacteriota	k141_316870_EU2_2000.003_5	IPR000595;IPR012318	Cyclic nucleotide-binding domain;Crp-type HTH domain		K10914
0	0	0	0	33321.7	0	0	0	0	0	0	0	12.7378	0	Bin.009	p__Actinobacteriota	k141_316870_EU2_2000.003_6	IPR013813	Endoribonuclease L-PSP/chorismate mutase-like
26308.4	0	0	0	41640.8	0	0	0	0	0	0	0	15.6648	0	Bin.009	p__Actinobacteriota	k141_317521_EU2_2000.003_6	IPR001150;IPR004184;IPR005949	Glycine radical domain;Pyruvate formate lyase domain;Formate acetyltransferase		K00656
0	0	0	0	18363.3	0	0	0	0	0	0	0	17.7936	13.9542	Bin.009	p__Actinobacteriota	k141_319356_EU2_2000.003_2	IPR023210	NADP-dependent oxidoreductase domain		K06221
0	0	0	0	22563.3	0	0	0	0	0	0	0	15.6115	0	Bin.009	p__Actinobacteriota	k141_319356_EU2_2000.003_23	IPR002579	Peptide methionine sulphoxide reductase MrsB domain		K07305
0	0	0	0	19689.2	0	0	0	0	0	0	0	15.4069	0	Bin.009	p__Actinobacteriota	k141_319356_EU2_2000.003_31	IPR018445	Putative phosphate transport regulator		K07220
0	0	0	0	37601.3	0	0	0	0	0	0	0	15.3992	0	Bin.009	p__Actinobacteriota	k141_319356_EU2_2000.003_5	IPR002477	Peptidoglycan binding-like
41289	0	0	0	391309	0	0	0	0	0	0	0	13.5686	0	Bin.009	p__Actinobacteriota	k141_319970_EU2_2000.003_2	IPR005878;IPR028364	Ribosomal protein L1, bacterial-type;Ribosomal protein L1/ribosomal biogenesis protein		K02863
16275.7	0	0	0	153079	0	0	0	0	0	0	0	0	14.3277	Bin.009	p__Actinobacteriota	k141_319970_EU2_2000.003_3	IPR000911;IPR020783;IPR020784;IPR006519	Ribosomal protein L11/L12;Ribosomal protein L11, C-terminal;Ribosomal protein L11, N-terminal;Ribosomal protein L11, bacterial-type		K02867
0	0	0	0	60849.6	0	0	0	0	0	0	0	0	13.0937	Bin.009	p__Actinobacteriota	k141_319970_EU2_2000.003_6	IPR004839	Aminotransferase, class I/classII		K00812
0	0	0	0	107367	0	0	0	0	0	0	0	14.0686	0	Bin.009	p__Actinobacteriota	k141_320171_EU2_2000.003_16	IPR006059	Bacterial extracellular solute-binding protein		K10117
0	0	0	0	23722.8	0	0	0	0	0	0	0	11.5992	0	Bin.009	p__Actinobacteriota	k141_320721_EU2_2000.003_7	IPR010218;IPR001268	NADH dehydrogenase, subunit C;NADH:ubiquinone oxidoreductase, 30kDa subunit		K00332
0	0	0	0	158744	0	0	0	0	0	0	0	0	16.9664	Bin.009	p__Actinobacteriota	k141_32282_EU2_2000.003_18	IPR002059	Cold-shock protein, DNA-binding		K03704
0	0	0	0	17878	0	0	0	0	0	0	0	14.6255	0	Bin.009	p__Actinobacteriota	k141_32282_EU2_2000.003_27	IPR002903	Ribosomal RNA small subunit methyltransferase H		K03438
0	0	0	0	18736.1	0	0	0	0	0	0	0	15.8953	0	Bin.009	p__Actinobacteriota	k141_32282_EU2_2000.003_7	IPR006200;IPR015927;IPR006199	Transcription regulator LexA;Peptidase S24/S26A/S26B/S26C;LexA repressor, DNA-binding domain		K01356
0	0	0	0	37404.5	0	0	0	0	0	0	0	18.5365	0	Bin.009	p__Actinobacteriota	k141_323594_EU2_2000.003_11	IPR028624;IPR001437;IPR022691	Transcription elongation factor GreA/GreB;Transcription elongation factor, GreA/GreB, C-terminal;Transcription elongation factor, GreA/GreB, N-terminal		K03624
0	0	0	0	105296	0	0	0	0	0	0	0	17.4326	0	Bin.009	p__Actinobacteriota	k141_323594_EU2_2000.003_14	IPR002569	Peptide methionine sulphoxide reductase MsrA domain		K07304
0	0	0	0	41039.6	0	0	0	0	0	0	0	13.5696	0	Bin.009	p__Actinobacteriota	k141_323594_EU2_2000.003_3	IPR003439	ABC transporter-like, ATP-binding domain		K02003
0	0	0	0	46694.8	0	0	0	0	0	0	0	13.1888	0	Bin.009	p__Actinobacteriota	k141_324491_EU2_2000.003_10	IPR034694;IPR003489;IPR032528	Ribosome hibernation promoting factor, long/plastid;Ribosome hibernation promoting factor/RaiA;Sigma 54 modulation/S30EA ribosomal protein, C-terminal		K05808
0	0	0	0	16826.1	0	0	0	0	0	0	0	14.5482	0	Bin.009	p__Actinobacteriota	k141_325148_EU2_2000.003_4	IPR003806	ATP-grasp fold, PylC-type
0	0	0	0	19537.8	0	0	0	0	0	0	0	13.1978	0	Bin.009	p__Actinobacteriota	k141_325148_EU2_2000.003_5	IPR029132	Choloylglycine hydrolase/NAAA C-terminal
0	0	0	0	23257.3	0	0	0	0	0	0	0	13.6839	0	Bin.009	p__Actinobacteriota	k141_328334_EU2_2000.003_22	NA	NA
0	0	0	0	21755.6	0	0	0	0	0	0	0	15.1403	0	Bin.009	p__Actinobacteriota	k141_328334_EU2_2000.003_27	IPR011251;IPR022480	Luciferase-like domain;F420-dependent oxidoreductase, MSMEG2906
58809.1	0	0	0	117925	0	0	0	0	0	0	0	15.2024	0	Bin.009	p__Actinobacteriota	k141_328334_EU2_2000.003_4	IPR001107	Band 7 domain
0	0	0	0	16706.5	0	0	0	0	0	0	0	12.9938	0	Bin.009	p__Actinobacteriota	k141_328334_EU2_2000.003_58	IPR019151	Proteasome assembly chaperone 2
0	0	0	0	15598.9	0	0	0	0	0	0	0	16.6239	12.2044	Bin.009	p__Actinobacteriota	k141_332326_EU2_2000.003_3	IPR025164	Putative adhesin		K11621
0	0	0	0	8773.94	0	0	0	0	0	0	0	14.24	0	Bin.009	p__Actinobacteriota	k141_332326_EU2_2000.003_4	IPR005149	Transcription regulator PadR, N-terminal		K10947
10018.7	0	0	0	13425.7	0	0	0	0	0	0	0	13.4569	0	Bin.009	p__Actinobacteriota	k141_332326_EU2_2000.003_8	IPR001078;IPR001017;IPR005475;IPR031717;IPR011603	2-oxoacid dehydrogenase acyltransferase, catalytic domain;Dehydrogenase, E1 component;Transketolase-like, pyrimidine-binding domain;Multifunctional 2-oxoglutarate metabolism enzyme, C-terminal;2-oxoglutarate dehydrogenase E1 component		K00164
149911	0	104352	68632.2	226136	0	0	0	0	0	0	0	13.8088	0	Bin.009	p__Actinobacteriota	k141_3398_EU2_2000.003_1	IPR021731	AMIN domain
0	0	4522.74	0	22269.7	0	0	0	0	0	0	0	13.3907	0	Bin.009	p__Actinobacteriota	k141_3398_EU2_2000.003_4	IPR007813	Type IV pilus inner membrane component PilN		K02663
0	0	0	0	66937.6	0	0	0	0	0	0	0	11.495	0	Bin.009	p__Actinobacteriota	k141_34529_EU2_2000.003_12	IPR012829;IPR000023	Phosphofructokinase, mixed-substrate PFK group III;Phosphofructokinase domain		K21071
83468.3	0	0	0	74610.8	0	0	0	0	0	0	0	10.2392	0	Bin.009	p__Actinobacteriota	k141_34529_EU2_2000.003_13	IPR003029	S1 domain		K02945
0	0	0	0	34713.8	0	0	0	0	0	0	0	0	14.2773	Bin.009	p__Actinobacteriota	k141_34529_EU2_2000.003_19	IPR005545	YCII-related		K09780
0	0	0	0	17967.5	0	0	0	0	0	0	0	15.0561	0	Bin.009	p__Actinobacteriota	k141_34529_EU2_2000.003_20	IPR023210	NADP-dependent oxidoreductase domain		K06221
0	0	0	0	17486.4	0	0	0	0	0	0	0	17.199	0	Bin.009	p__Actinobacteriota	k141_34529_EU2_2000.003_21	IPR013786;IPR013107	Acyl-CoA dehydrogenase/oxidase, N-terminal;Acyl-CoA dehydrogenase, C-terminal domain
0	0	0	0	31986.8	0	0	0	0	0	0	0	16.4604	0	Bin.009	p__Actinobacteriota	k141_34529_EU2_2000.003_25	IPR003718	OsmC/Ohr family
274022	0	0	0	2.05349e+06	0	0	0	0	0	0	0	13.9399	0	Bin.009	p__Actinobacteriota	k141_34529_EU2_2000.003_30	IPR020828;IPR020829;IPR006424	Glyceraldehyde 3-phosphate dehydrogenase, NAD(P) binding domain;Glyceraldehyde 3-phosphate dehydrogenase, catalytic domain;Glyceraldehyde-3-phosphate dehydrogenase, type I		K00134
84098.7	0	0	0	294045	0	0	0	0	0	0	0	16.9273	0	Bin.009	p__Actinobacteriota	k141_34529_EU2_2000.003_31	IPR001576	Phosphoglycerate kinase		K00927
0	0	0	0	445877	0	0	0	0	0	0	0	16.6285	0	Bin.009	p__Actinobacteriota	k141_34529_EU2_2000.003_32	IPR022896;IPR000652	Triosephosphate isomerase, bacterial/eukaryotic;Triosephosphate isomerase		K01803
0	0	0	0	95547	0	0	0	0	0	0	0	13.924	0	Bin.009	p__Actinobacteriota	k141_34529_EU2_2000.003_39	IPR004732;IPR001585	Transaldolase type 2;Transaldolase/Fructose-6-phosphate aldolase		K00616
0	0	0	0	89347.7	0	0	0	0	0	0	0	15.2874	0	Bin.009	p__Actinobacteriota	k141_34529_EU2_2000.003_40	IPR005474;IPR005475;IPR033248;IPR005478	Transketolase, N-terminal;Transketolase-like, pyrimidine-binding domain;Transketolase, C-terminal domain;Transketolase, bacterial-like		K00615
0	0	0	0	26909.4	0	0	0	0	0	0	0	18.5042	0	Bin.009	p__Actinobacteriota	k141_34529_EU2_2000.003_45	IPR005234	Chromosome segregation/condensation protein ScpB		K06024;K05896
0	0	0	0	14449.8	0	0	0	0	0	0	0	14.367	0	Bin.009	p__Actinobacteriota	k141_34529_EU2_2000.003_48	IPR003136;IPR011994	Cytidylate kinase;Cytidylate kinase domain		K00945
28857.1	0	0	0	313763	0	0	0	0	0	0	0	15.1047	0	Bin.009	p__Actinobacteriota	k141_34529_EU2_2000.003_78	IPR008331	Ferritin/DPS protein domain		K04047
0	0	0	0	53466.3	0	0	0	0	0	0	0	13.9814	0	Bin.009	p__Actinobacteriota	k141_3537_EU2_2000.003_2	IPR005809;IPR005811;IPR013650	Succinate--CoA synthetase, beta subunit;ATP-citrate lyase/succinyl-CoA ligase;ATP-grasp fold, succinyl-CoA synthetase-type		K01903
0	0	0	0	34729	0	0	0	0	0	0	0	14.0209	0	Bin.009	p__Actinobacteriota	k141_37324_EU2_2000.003_12	IPR013766;IPR005746	Thioredoxin domain;Thioredoxin
0	0	0	0	41121.9	0	0	0	0	0	0	0	13.6763	0	Bin.009	p__Actinobacteriota	k141_39140_EU2_2000.003_3	IPR001647	DNA-binding HTH domain, TetR-type
0	0	0	0	22380.8	0	0	0	0	0	0	0	16.1706	0	Bin.009	p__Actinobacteriota	k141_39140_EU2_2000.003_7	IPR000253;IPR022128	Forkhead-associated (FHA) domain;FhaA, N-terminal domain
30910.8	0	0	0	164094	0	0	0	0	0	0	0	15.8792	0	Bin.009	p__Actinobacteriota	k141_42945_EU2_2000.003_4	IPR001638	Solute-binding protein family 3/N-terminal domain of MltF		K10005;K02030
0	0	0	0	10998.5	0	0	0	0	0	0	0	14.0682	0	Bin.009	p__Actinobacteriota	k141_42945_EU2_2000.003_9	IPR019660	Putative sensory transduction regulator YbjN
0	0	0	0	20695.2	0	0	0	0	0	0	0	17.0618	0	Bin.009	p__Actinobacteriota	k141_47011_EU2_2000.003_7	IPR003718	OsmC/Ohr family
0	0	0	0	218567	0	0	0	0	0	0	0	16.2762	0	Bin.009	p__Actinobacteriota	k141_49878_EU2_2000.003_9	IPR007551	Protein of unknown function DUF520		K09767
0	0	0	0	28486.4	0	0	0	0	0	0	0	17.0721	0	Bin.009	p__Actinobacteriota	k141_50189_EU2_2000.003_45	IPR001179	FKBP-type peptidyl-prolyl cis-trans isomerase domain
0	0	0	0	81316.8	0	0	0	0	0	0	0	16.8047	0	Bin.009	p__Actinobacteriota	k141_50189_EU2_2000.003_46	IPR000795;IPR000640;IPR005517;IPR041095;IPR005225	Translational (tr)-type GTP-binding domain;Elongation factor EFG, domain V-like;Translation elongation factor EFG/EF2, domain IV;Elongation Factor G, domain II;Small GTP-binding protein domain		K02355
0	0	0	0	12891.9	0	0	0	0	0	0	0	16.2394	0	Bin.009	p__Actinobacteriota	k141_50189_EU2_2000.003_48	IPR003439	ABC transporter-like, ATP-binding domain		K02003
0	0	0	0	106168	0	0	0	0	0	0	0	17.0784	14.0779	Bin.009	p__Actinobacteriota	k141_50189_EU2_2000.003_5	IPR006016	UspA
0	0	0	0	74062.6	0	0	0	0	0	0	0	15.8916	0	Bin.009	p__Actinobacteriota	k141_51046_EU2_2000.003_8	IPR005263;IPR002220	4-hydroxy-tetrahydrodipicolinate synthase, DapA;DapA-like		K01714
0	0	0	0	115163	0	0	0	0	0	0	0	16.2615	0	Bin.009	p__Actinobacteriota	k141_51657_EU2_2000.003_6	IPR000683;IPR004104	Gfo/Idh/MocA-like oxidoreductase, N-terminal;Gfo/Idh/MocA-like oxidoreductase, C-terminal		K18855
0	0	0	0	74882.5	0	0	0	0	0	0	0	14.2723	0	Bin.009	p__Actinobacteriota	k141_51657_EU2_2000.003_7	IPR013693;IPR013486	Sporulation stage II protein D, amidase enhancer LytB N-terminal;Sporulation stage II protein D, amidase enhancer LytB		K06381
0	0	0	0	40504.9	0	0	0	0	0	0	0	16.0717	0	Bin.009	p__Actinobacteriota	k141_53921_EU2_2000.003_15	IPR013976	Metal-dependent hydrolase HDOD		K07181
90430.3	67572.8	158642	76386.8	1353193	218104	0	0	0	0	0	0	13.8028	0	Bin.009	p__Actinobacteriota	k141_53921_EU2_2000.003_9	IPR001029;IPR046358	Flagellin, N-terminal domain;Flagellin, C-terminal domain		K02406
0	0	0	0	17508.9	0	0	0	0	0	0	0	16.6939	0	Bin.009	p__Actinobacteriota	k141_54407_EU2_2000.003_1	IPR002678	DUF34/NIF3
0	0	0	0	27578.3	0	0	0	0	0	0	0	13.5582	0	Bin.009	p__Actinobacteriota	k141_54407_EU2_2000.003_13	IPR000600	ROK family		K00886
0	0	0	0	13320.9	0	0	0	0	0	0	0	17.0035	0	Bin.009	p__Actinobacteriota	k141_54407_EU2_2000.003_14	IPR002467;IPR000994	Peptidase M24A, methionine aminopeptidase, subfamily 1;Peptidase M24		K01265
0	0	0	0	36200	0	0	0	0	0	0	0	12.1034	0	Bin.009	p__Actinobacteriota	k141_54407_EU2_2000.003_26	NA	NA
0	0	0	0	20074.6	0	0	0	0	0	0	0	10.8012	0	Bin.009	p__Actinobacteriota	k141_54407_EU2_2000.003_27	NA	NA
0	0	0	0	11105.5	0	0	0	0	0	0	0	14.0414	0	Bin.009	p__Actinobacteriota	k141_54407_EU2_2000.003_3	IPR013078;IPR002156	Histidine phosphatase superfamily, clade-1;Ribonuclease H domain		K22316;K03469
0	0	0	0	36177	0	0	0	0	0	0	0	12.2292	0	Bin.009	p__Actinobacteriota	k141_5774_EU2_2000.003_11	IPR000209;IPR001343	Peptidase S8/S53 domain;RTX calcium-binding nonapeptide repeat		K01406
92204.2	0	0	0	87767.4	0	70000	0	0	0	0	0	11.1126	0	Bin.009	p__Actinobacteriota	k141_5774_EU2_2000.003_13	IPR012162;IPR004088;IPR003029;IPR001247;IPR015848;IPR014069	Polyribonucleotide nucleotidyltransferase;K Homology domain, type 1;S1 domain;Exoribonuclease, phosphorolytic domain 1;Polyribonucleotide nucleotidyltransferase, RNA-binding domain;Guanosine pentaphosphate synthetase I/polyribonucleotide nucleotidyltransferase		K00962
0	0	0	0	70356.9	0	0	0	0	0	0	0	16.2334	0	Bin.009	p__Actinobacteriota	k141_5774_EU2_2000.003_21	IPR000238	Ribosome-binding factor A		K02834
0	0	0	0	21140.5	0	0	0	0	0	0	0	15.411	0	Bin.009	p__Actinobacteriota	k141_5774_EU2_2000.003_22	IPR000178;IPR000795;IPR006847;IPR023115;IPR005225	Translation initiation factor IF-2, bacterial-like;Translational (tr)-type GTP-binding domain;Translation initiation factor IF-2, N-terminal;Translation initiation factor IF- 2, domain 3;Small GTP-binding protein domain		K02519
0	0	0	0	25572.8	0	0	0	0	0	0	0	10.4179	0	Bin.009	p__Actinobacteriota	k141_5774_EU2_2000.003_9	IPR002695;IPR011607	Bifunctional purine biosynthesis protein PurH-like;Methylglyoxal synthase-like domain		K00602
0	0	0	0	15316.2	0	0	0	0	0	0	0	15.147	0	Bin.009	p__Actinobacteriota	k141_60307_EU2_2000.003_10	IPR041581	Glyoxalase-like domain, group 6
0	0	0	0	21876.6	0	0	0	0	0	0	0	0	12.2139	Bin.009	p__Actinobacteriota	k141_60307_EU2_2000.003_3	IPR005668;IPR000891;IPR013709	2-isopropylmalate synthase;Pyruvate carboxyltransferase;2-isopropylmalate synthase LeuA, allosteric (dimerisation) domain		K01649
0	0	0	0	166844	0	0	0	0	0	0	0	0	13.3905	Bin.009	p__Actinobacteriota	k141_60307_EU2_2000.003_8	IPR023753;IPR041698	FAD/NAD(P)-binding domain;Methyltransferase domain 25		K16868
0	0	0	0	35678.4	0	0	0	0	0	0	0	14.9286	0	Bin.009	p__Actinobacteriota	k141_61579_EU2_2000.003_1	IPR000089	Biotin/lipoyl attachment
0	0	0	0	18604.1	0	0	0	0	0	0	0	13.0966	0	Bin.009	p__Actinobacteriota	k141_61579_EU2_2000.003_2	IPR005475;IPR033248	Transketolase-like, pyrimidine-binding domain;Transketolase, C-terminal domain		K00162
0	0	0	0	59190.4	0	0	0	0	0	0	0	14.5479	0	Bin.009	p__Actinobacteriota	k141_66827_EU2_2000.003_17	IPR034332;-;IPR005765	Uracil phosphoribosyltransferase, bacterial-type;-;Uracil phosphoribosyl transferase		K00761
0	0	0	0	42414.6	0	0	0	0	0	0	0	13.1281	0	Bin.009	p__Actinobacteriota	k141_67829_EU2_2000.003_5	IPR005843;IPR005844;IPR005845;IPR005846;IPR005852	Alpha-D-phosphohexomutase, C-terminal;Alpha-D-phosphohexomutase, alpha/beta/alpha domain I;Alpha-D-phosphohexomutase, alpha/beta/alpha domain II;Alpha-D-phosphohexomutase, alpha/beta/alpha domain III;Phosphoglucomutase, alpha-D-glucose specific		K01835
0	0	0	0	117501	0	0	0	0	0	0	0	18.3126	0	Bin.009	p__Actinobacteriota	k141_72303_EU2_2000.003_20	IPR008863	Toxic anion resistance
0	0	0	0	14202.8	0	0	0	0	0	0	0	12.4214	0	Bin.009	p__Actinobacteriota	k141_72303_EU2_2000.003_37	IPR002320;IPR002314;IPR004154;IPR012947	Threonine-tRNA ligase, class IIa;Aminoacyl-tRNA synthetase, class II (G/ P/ S/T);Anticodon-binding;Threonyl/alanyl tRNA synthetase, SAD		K01868
0	0	0	0	123755	0	0	0	0	0	0	0	0	12.2944	Bin.009	p__Actinobacteriota	k141_72303_EU2_2000.003_43	IPR001852;IPR033755	Pyridoxal 5'-phosphate synthase subunit PdxS/SNZ;PdxS/SNZ N-terminal domain		K06215
0	0	0	0	80122.8	0	0	0	0	0	0	0	14.2148	0	Bin.009	p__Actinobacteriota	k141_72788_EU2_2000.003_6	-	-
0	0	0	0	268364	0	0	0	0	0	0	0	13.6376	0	Bin.009	p__Actinobacteriota	k141_73253_EU2_2000.003_6	IPR003718;IPR019904	OsmC/Ohr family;Peroxiredoxin OsmC		K04063
335537	0	0	0	357086	0	0	0	0	0	0	0	14.3029	0	Bin.009	p__Actinobacteriota	k141_75248_EU2_2000.003_15	IPR003439	ABC transporter-like, ATP-binding domain		K10112
0	0	0	0	38317	0	0	0	0	0	0	0	13.7566	0	Bin.009	p__Actinobacteriota	k141_75248_EU2_2000.003_18	IPR001537;IPR013123;IPR004441	tRNA/rRNA methyltransferase, SpoU type;RNA 2-O ribose methyltransferase, substrate binding;RNA methyltransferase TrmH family		K03218
0	0	0	0	21983.2	0	0	0	0	0	0	0	12.2336	0	Bin.009	p__Actinobacteriota	k141_75248_EU2_2000.003_22	IPR001647;IPR039538	DNA-binding HTH domain, TetR-type;BetI-type transcriptional repressor, C-terminal		K23778
0	0	0	0	42819.3	0	0	0	0	0	0	0	11.9113	0	Bin.009	p__Actinobacteriota	k141_75248_EU2_2000.003_8	IPR001789;IPR000792	Signal transduction response regulator, receiver domain;Transcription regulator LuxR, C-terminal
0	0	0	0	37308.9	0	0	0	0	0	0	0	14.3419	0	Bin.009	p__Actinobacteriota	k141_75248_EU2_2000.003_9	IPR012336	Thioredoxin-like fold
0	0	0	0	56497.8	0	0	0	0	0	0	0	11.5307	0	Bin.009	p__Actinobacteriota	k141_758_EU2_2000.003_2	IPR032583	Protein of unknown function DUF4914
0	0	0	0	17842.8	0	0	0	0	0	0	0	12.8038	0	Bin.009	p__Actinobacteriota	k141_77456_EU2_2000.003_15	IPR004527;IPR020058;IPR045462	Glutamate-tRNA ligase, bacterial/mitochondrial;Glutamyl/glutaminyl-tRNA synthetase, class Ib, catalytic domain;Aminoacyl-tRNA synthetase, class I, anticodon-binding		K01885
0	0	0	0	10380	0	0	0	0	0	0	0	12.4394	0	Bin.009	p__Actinobacteriota	k141_77456_EU2_2000.003_4	IPR027383;IPR014295;IPR024020	Putative zinc-finger;Anti-sigma factor;Anti sigma-R factor, mycothiol system,RsrA
0	0	0	0	58915.3	0	0	0	0	0	0	0	0	12.291	Bin.009	p__Actinobacteriota	k141_77456_EU2_2000.003_41	IPR001544;IPR005786	Aminotransferase class IV;Branched-chain amino acid aminotransferase II		K00826
6864.71	0	0	0	61003	0	0	0	0	0	0	0	18.9688	0	Bin.009	p__Actinobacteriota	k141_77456_EU2_2000.003_42	IPR023698;IPR024084	3-isopropylmalate dehydrogenase, actinobacteria;Isopropylmalate dehydrogenase-like domain		K00052
49830.5	0	0	0	193487	0	0	0	0	0	0	0	12.4728	13.3989	Bin.009	p__Actinobacteriota	k141_77456_EU2_2000.003_44	IPR013023;IPR000506;IPR013116	Ketol-acid reductoisomerase;Ketol-acid reductoisomerase, C-terminal;Ketol-acid reductoisomerase, N-terminal		K00053
0	0	0	0	52553.4	0	0	0	0	0	0	0	10.8458	14.1064	Bin.009	p__Actinobacteriota	k141_77456_EU2_2000.003_46	IPR012000;IPR011766;IPR012001;IPR012846	Thiamine pyrophosphate enzyme, central domain;Thiamine pyrophosphate enzyme, C-terminal TPP-binding;Thiamine pyrophosphate enzyme, N-terminal TPP-binding domain;Acetolactate synthase, large subunit, biosynthetic		K01652
0	0	0	0	122177	0	0	0	0	0	0	0	0	12.1339	Bin.009	p__Actinobacteriota	k141_77456_EU2_2000.003_47	NA	NA
0	0	0	0	12113.9	0	0	0	0	0	0	0	13.003	0	Bin.009	p__Actinobacteriota	k141_77456_EU2_2000.003_51	IPR003439	ABC transporter-like, ATP-binding domain		K01990
0	0	0	0	33835.2	0	0	0	0	0	0	0	16.643	12.2962	Bin.009	p__Actinobacteriota	k141_77456_EU2_2000.003_57	IPR013538	Activator of Hsp90 ATPase homologue 1-like
0	0	0	0	53459.3	0	0	0	0	0	0	0	13.0533	0	Bin.009	p__Actinobacteriota	k141_77456_EU2_2000.003_6	IPR032808	DoxX family
149518	0	13092.8	71356	124818	98892	0	0	0	0	0	0	16.1762	0	Bin.009	p__Actinobacteriota	k141_77456_EU2_2000.003_63	IPR006059	Bacterial extracellular solute-binding protein		K10117;K02027
0	0	0	0	22751	0	0	0	0	0	0	0	16.3459	0	Bin.009	p__Actinobacteriota	k141_77456_EU2_2000.003_66	IPR000182	GNAT domain		K03790
0	0	0	0	59260.2	0	0	0	0	0	0	0	16.8416	0	Bin.009	p__Actinobacteriota	k141_77456_EU2_2000.003_68	IPR004413;IPR018027;IPR006075	Aspartyl/glutamyl-tRNA(Asn/Gln) amidotransferase, B subunit;Asn/Gln amidotransferase;Aspartyl/Glutamyl-tRNA(Gln) amidotransferase, subunit B/E, catalytic		K02434
0	0	0	0	87187.5	0	0	0	0	0	0	0	16.6488	0	Bin.009	p__Actinobacteriota	k141_77456_EU2_2000.003_7	NA	NA
0	0	0	0	77096.4	0	0	0	0	0	0	0	11.7555	0	Bin.009	p__Actinobacteriota	k141_77456_EU2_2000.003_73	IPR001107;IPR031905	Band 7 domain;Flotillin, C-terminal domain		K07192
0	0	0	0	99892.2	0	0	0	0	0	0	0	16.5615	0	Bin.009	p__Actinobacteriota	k141_79083_EU2_2000.003_1	IPR000819	Peptidase M17, leucyl aminopeptidase, C-terminal		K01255
87589.1	0	0	0	167951	0	0	0	0	0	0	0	16.6993	0	Bin.009	p__Actinobacteriota	k141_79083_EU2_2000.003_3	IPR004099;IPR023753;IPR006258	Pyridine nucleotide-disulphide oxidoreductase, dimerisation domain;FAD/NAD(P)-binding domain;Dihydrolipoamide dehydrogenase		K00382
0	0	0	0	61103	0	0	0	0	0	0	0	0	14.2618	Bin.009	p__Actinobacteriota	k141_79083_EU2_2000.003_4	IPR000089	Biotin/lipoyl attachment
0	0	0	0	23500.4	0	0	0	0	0	0	0	15.6457	0	Bin.009	p__Actinobacteriota	k141_80877_EU2_2000.003_20	IPR014730	Electron transfer flavoprotein, alpha/beta-subunit, N-terminal		K03521
0	0	0	0	27490.4	0	0	0	0	0	0	0	11.5811	0	Bin.009	p__Actinobacteriota	k141_81330_EU2_2000.003_15	IPR006016	UspA
10944.4	0	0	0	79701.4	0	0	0	0	0	0	0	16.3257	12.5793	Bin.009	p__Actinobacteriota	k141_81330_EU2_2000.003_16	IPR028630;IPR009042;IPR007624;IPR007627;IPR007630;IPR012760;IPR014284	RNA polymerase sigma factor RpoD;RNA polymerase sigma-70 region 1.2;RNA polymerase sigma-70 region 3;RNA polymerase sigma-70 region 2;RNA polymerase sigma-70 region 4;RNA polymerase sigma factor RpoD, C-terminal;RNA polymerase sigma-70 like domain		K03086
0	0	0	0	23898.7	0	0	0	0	0	0	0	17.0473	0	Bin.009	p__Actinobacteriota	k141_81330_EU2_2000.003_3	IPR000873	AMP-dependent synthetase/ligase		K01897
0	0	0	0	18205.5	0	0	0	0	0	0	0	14.9805	0	Bin.009	p__Actinobacteriota	k141_81330_EU2_2000.003_6	IPR002123	Phospholipid/glycerol acyltransferase		K00655
0	0	0	0	29050.8	0	0	0	0	0	0	0	12.0877	0	Bin.009	p__Actinobacteriota	k141_84244_EU2_2000.003_22	IPR000825;IPR011542	SUF system FeS cluster assembly, SufBD;SUF system FeS cluster assembly, SufD		K09015
0	0	0	0	19319.5	0	0	0	0	0	0	0	15.6072	0	Bin.009	p__Actinobacteriota	k141_9141_EU2_2000.003_7	IPR001457	NADH:ubiquinone/plastoquinone oxidoreductase, chain 6		K00339
0	0	0	0	67009.5	0	0	0	0	0	0	0	16.3181	0	Bin.009	p__Actinobacteriota	k141_9141_EU2_2000.003_8	IPR010226;IPR017896	NADH-quinone oxidoreductase, chain I;4Fe-4S ferredoxin-type, iron-sulphur binding domain		K00338
0	0	0	0	207487	0	0	0	0	0	0	0	13.9538	0	Bin.009	p__Actinobacteriota	k141_92123_EU2_2000.003_1	NA	NA
22744.6	0	0	0	154599	0	0	0	0	0	0	0	14.1381	0	Bin.009	p__Actinobacteriota	k141_92123_EU2_2000.003_62	IPR000253	Forkhead-associated (FHA) domain
0	0	0	0	25341.4	0	0	0	0	0	0	0	15.1878	0	Bin.009	p__Actinobacteriota	k141_92123_EU2_2000.003_67	IPR003781	CoA-binding		K06929
0	0	0	0	73064.2	0	0	0	0	0	0	0	14.8353	0	Bin.009	p__Actinobacteriota	k141_95272_EU2_2000.003_3	IPR011522	Thiamin/hydroxymethyl pyrimidine-binding YkoF, putative
0	0	0	0	33620.6	0	0	0	0	0	0	0	0	12.6523	Bin.009	p__Actinobacteriota	k141_95272_EU2_2000.003_4	IPR000914	Solute-binding protein family 5 domain		K02035
0	0	0	0	32953	0	0	0	0	0	0	0	14.9179	0	Bin.009	p__Actinobacteriota	k141_9534_EU2_2000.003_15	IPR021456	Protein of unknown function DUF3107
14638.3	0	0	0	65540.1	0	0	0	0	0	0	0	13.8967	0	Bin.009	p__Actinobacteriota	k141_95434_EU2_2000.003_6	IPR011251;IPR019945	Luciferase-like domain;F420-dependent glucose-6-phosphate dehydrogenase-related		K15510
0	0	0	0	415860	0	0	0	0	0	0	0	17.6953	0	Bin.009	p__Actinobacteriota	k141_95871_EU2_2000.003_4	IPR002059	Cold-shock protein, DNA-binding		K03704
16294.4	0	0	0	35838.3	0	0	0	0	0	0	0	13.1599	0	Bin.010	p__Actinobacteriota	k141_151776_EU3_MetaBAT.25_12	IPR000218;IPR005745	Ribosomal protein L14P;Ribosomal protein L14P, bacterial-type		K02874
0	0	4411.69	0	0	0	0	0	0	0	0	0	16.4877	0	Bin.010	p__Actinobacteriota	k141_167630_EU3_MetaBAT.25_4	IPR006059	Bacterial extracellular solute-binding protein		K15770
0	0	48904.9	0	0	0	0	0	0	0	0	0	19.631	0	Bin.010	p__Actinobacteriota	k141_17842_EU3_MetaBAT.25_3	IPR000914	Solute-binding protein family 5 domain		K15580;K02035
0	211934	73097.6	905005	0	343912	0	0	0	0	0	0	17.8363	0	Bin.010	p__Actinobacteriota	k141_21225_EU3_MetaBAT.25_3	IPR006059	Bacterial extracellular solute-binding protein		K10240
0	0	140987	0	0	482351	0	0	0	0	0	0	16.0057	0	Bin.010	p__Actinobacteriota	k141_33240_EU3_MetaBAT.25_2	IPR025997	Periplasmic binding protein		K10546
13901.1	0	72561.8	0	0	276803	0	0	0	0	0	0	16.5889	0	Bin.010	p__Actinobacteriota	k141_4433_EU3_MetaBAT.25_10	IPR001029;IPR046358	Flagellin, N-terminal domain;Flagellin, C-terminal domain		K02406
0	0	0	0	27444.6	0	0	0	0	0	0	0	13.2096	0	Bin.011	p__Actinobacteriota	k141_152680_RS3_MetaBAT.17_13	IPR004639;IPR005814	Tetrapyrrole biosynthesis, glutamate-1-semialdehyde aminotransferase;Aminotransferase class-III		K01845
0	0	0	0	0	118552	0	0	0	0	0	0	15.4725	0	Bin.011	p__Actinobacteriota	k141_185945_RS3_MetaBAT.17_7	IPR022761;IPR013539	Fumarate lyase, N-terminal;Adenylosuccinate lyase PurB, C-terminal		K01756
96764.4	0	0	0	0	0	0	0	0	0	0	0	16.9958	0	Bin.011	p__Actinobacteriota	k141_294176_RS3_MetaBAT.17_18	IPR003439;IPR040582	ABC transporter-like, ATP-binding domain;MalK, OB fold domain		K10112
0	0	0	0	0	0	0	0	0	37850.1	0	0	0	14.4307	Bin.011	p__Actinobacteriota	k141_4187_RS3_MetaBAT.17_3	IPR022644	Orn/DAP/Arg decarboxylase 2, N-terminal
0	0	0	0	0	0	0	0	41347.6	0	0	0	0	14.1368	Bin.011	p__Actinobacteriota	k141_595964_RS3_MetaBAT.17_4	NA	NA
0	0	33657.2	0	0	148193	0	0	0	0	0	0	0	15.0101	Bin.011	p__Actinobacteriota	k141_633544_RS3_MetaBAT.17_10	IPR005999;IPR018484;IPR018485	Glycerol kinase;Carbohydrate kinase, FGGY, N-terminal;Carbohydrate kinase, FGGY, C-terminal		K00864
0	0	0	0	0	0	82179.4	0	0	24466.7	0	0	14.4643	0	Bin.011	p__Actinobacteriota	k141_884049_RS3_MetaBAT.17_13	IPR000194;IPR005722	ATPase, F1/V1/A1 complex, alpha/beta subunit, nucleotide-binding domain;ATP synthase, F1 complex, beta subunit		K02112
0	0	0	0	0	0	0	0	0	54073	0	7226.94	14.0323	10.2342	Bin.012	p__Actinobacteriota	k141_655769_RU1_MetaBAT.22_6	IPR001764;IPR002772	Glycoside hydrolase, family 3, N-terminal;Glycoside hydrolase family 3 C-terminal domain	GH3	K05349
0	0	0	0	0	0	0	0	0	0	0	3468.44	14.2381	9.17511	Bin.012	p__Actinobacteriota	k141_1033386_RU1_MetaBAT.22_10	IPR001672	Phosphoglucose isomerase (PGI)
0	0	0	0	0	0	0	0	0	36375.3	19626.4	17586.1	13.6278	12.5985	Bin.012	p__Actinobacteriota	k141_1059733_RU1_MetaBAT.22_14	IPR000408;IPR032109	Regulator of chromosome condensation, RCC1;Bacterial Ig-like domain (group 3)
0	0	0	0	0	0	0	0	0	0	16734.8	30544.6	11.5719	12.944	Bin.012	p__Actinobacteriota	k141_1059733_RU1_MetaBAT.22_15	NA	NA
0	0	0	0	0	0	10636.2	0	0	41812.2	0	6802.42	15.9447	10.1469	Bin.012	p__Actinobacteriota	k141_1137267_RU1_MetaBAT.22_10	IPR002692	Penicillin/GL-7-ACA/AHL/aculeacin-A acylase
0	0	0	0	0	0	0	0	0	48436.3	10896.7	47143.7	13.3368	13.2398	Bin.012	p__Actinobacteriota	k141_1223155_RU1_MetaBAT.22_3	IPR000119	Histone-like DNA-binding protein		K03530
0	0	0	0	0	0	0	0	0	0	19251.7	20409	13.5041	12.6905	Bin.012	p__Actinobacteriota	k141_1226145_RU1_MetaBAT.22_38	IPR001765	Carbonic anhydrase		K01673
0	0	0	0	0	0	0	0	0	89370.6	221141	138499	14.0467	15.8712	Bin.012	p__Actinobacteriota	k141_1226145_RU1_MetaBAT.22_68	IPR002068	Alpha crystallin/Hsp20 domain		K13993
0	0	0	0	0	0	0	0	0	25338	0	0	13.3863	0	Bin.012	p__Actinobacteriota	k141_123096_RU1_MetaBAT.22_12	IPR001453	MoaB/Mog domain
0	0	0	0	0	0	0	0	0	0	0	6849.61	0	13.1697	Bin.012	p__Actinobacteriota	k141_277323_RU1_MetaBAT.22_43	IPR005031	Coenzyme Q-binding protein COQ10, START domain
0	0	0	0	0	0	0	0	0	53494.3	0	25904.5	16.9481	12.076	Bin.012	p__Actinobacteriota	k141_277323_RU1_MetaBAT.22_44	NA	NA
0	0	0	0	0	0	25756.7	0	0	193096	226440	240622	17.1128	16.2483	Bin.012	p__Actinobacteriota	k141_277323_RU1_MetaBAT.22_54	IPR013149;IPR013154;IPR027399	Alcohol dehydrogenase-like, C-terminal;Alcohol dehydrogenase, N-terminal;Alcohol dehydrogenase GroES-associated		K00148
40282.7	0	38445	0	0	0	0	0	0	62040.1	103122	74741.5	14.1814	14.8555	Bin.012	p__Actinobacteriota	k141_371831_RU1_MetaBAT.22_17	IPR004304	Acetamidase/Formamidase		K01455
0	0	0	0	0	0	0	0	0	59769.3	0	0	16.6027	0	Bin.012	p__Actinobacteriota	k141_399071_RU1_MetaBAT.22_22	IPR025331	Tuberculosis necrotizing toxin
0	0	0	0	0	0	0	0	0	0	75390	81933.9	18.5311	14.6784	Bin.012	p__Actinobacteriota	k141_502813_RU1_MetaBAT.22_23	IPR002068	Alpha crystallin/Hsp20 domain		K13993
0	0	0	0	0	0	0	0	0	0	20416	41107.7	14.6897	13.3239	Bin.012	p__Actinobacteriota	k141_502813_RU1_MetaBAT.22_48	IPR027590	PQQ system protein
0	0	0	0	0	0	0	0	0	0	8290.38	6543.44	17.3348	11.2716	Bin.012	p__Actinobacteriota	k141_513860_RU1_MetaBAT.22_18	IPR002346;IPR005107	Molybdopterin dehydrogenase, FAD-binding;CO dehydrogenase flavoprotein, C-terminal		K03519
0	0	0	0	0	0	0	0	0	0	0	18654.2	11.952	11.6023	Bin.012	p__Actinobacteriota	k141_517872_RU1_MetaBAT.22_8	IPR008914;IPR005247	Phosphatidylethanolamine-binding protein;YbhB/YbcL
0	0	0	0	0	0	0	0	0	0	0	10298.3	14.9738	10.7452	Bin.012	p__Actinobacteriota	k141_664911_RU1_MetaBAT.22_18	NA	NA
0	0	0	0	0	0	0	0	0	0	7943.67	33251.6	13.1256	12.7452	Bin.012	p__Actinobacteriota	k141_680914_RU1_MetaBAT.22_55	IPR000524;IPR011663	Transcription regulator HTH, GntR;UbiC transcription regulator-associated		K03710
0	0	0	0	0	0	0	0	0	40013.3	0	0	18.0881	0	Bin.012	p__Actinobacteriota	k141_699833_RU1_MetaBAT.22_51	IPR000791	Acetate transporter GPR1/FUN34/SatP family		K07034
0	0	0	0	0	0	0	0	0	0	0	25752.8	14.1765	12.0675	Bin.012	p__Actinobacteriota	k141_834464_RU1_MetaBAT.22_4	IPR002818;IPR006286	DJ-1/PfpI;Deglycase PfpI		K05520
0	0	0	0	0	0	0	0	0	100881	53736.6	54845.6	15.0808	14.1435	Bin.012	p__Actinobacteriota	k141_834464_RU1_MetaBAT.22_53	IPR019831;IPR019832	Manganese/iron superoxide dismutase, N-terminal;Manganese/iron superoxide dismutase, C-terminal		K04564
0	0	0	0	0	0	0	0	0	0	15935.5	44834	0	13.3061	Bin.012	p__Actinobacteriota	k141_838587_RU1_MetaBAT.22_65	IPR002068	Alpha crystallin/Hsp20 domain		K13993
0	0	0	0	51995.1	0	0	0	0	0	0	0	0	13.8626	Bin.012	p__Actinobacteriota	k141_911146_RU1_MetaBAT.22_40	IPR007627;IPR027383;IPR014284	RNA polymerase sigma-70 region 2;Putative zinc-finger;RNA polymerase sigma-70 like domain		K03088
0	0	0	0	0	0	39653.2	0	28554.9	96016.2	9262.95	10488	0	12.8755	Bin.012	p__Actinobacteriota	k141_963844_RU1_MetaBAT.22_26	IPR013830	SGNH hydrolase-type esterase domain
0	0	0	0	0	0	69745.6	0	34610.5	0	0	0	14.2454	0	Bin.013	p__Actinobacteriota	k141_458718_RU2_MetaBAT.8_2	IPR000763;IPR002016	Catalase-peroxidase haem;Haem peroxidase	AA2	K03782
0	0	0	0	0	0	0	0	0	29642.6	0	0	13.9888	0	Bin.013	p__Actinobacteriota	k141_759021_RU2_MetaBAT.8_14	IPR011459;IPR039448	Domain of unknown function DUF1565;Right handed beta helix domain	PL9_3
0	0	0	0	0	0	0	0	0	0	39761.2	0	16.1925	12.6941	Bin.013	p__Actinobacteriota	k141_1014167_RU2_MetaBAT.8_12	NA	NA
0	0	0	0	0	0	0	16144	0	48287.1	0	0	14.6989	0	Bin.013	p__Actinobacteriota	k141_117718_RU2_MetaBAT.8_18	IPR014123	Superoxide dismutase, Nickel-type		K00518
0	0	0	0	0	0	0	0	0	107716	3674.67	0	15.8973	9.25843	Bin.013	p__Actinobacteriota	k141_124596_RU2_MetaBAT.8_4	IPR020818	GroES chaperonin family		K04078
0	0	0	0	0	0	33063.6	15593.2	0	49550.5	24118.3	53438.7	11.7715	13.658	Bin.013	p__Actinobacteriota	k141_158407_RU2_MetaBAT.8_10	IPR001845	HTH ArsR-type DNA-binding domain		K03892
0	0	0	0	0	0	0	15568.9	0	41539	0	3212.26	14.7116	9.06441	Bin.013	p__Actinobacteriota	k141_159331_RU2_MetaBAT.8_13	IPR002146;IPR005864	ATP synthase, F0 complex, subunit b/b', bacterial/chloroplast;ATP synthase, F0 complex, subunit b, bacterial		K02109
0	0	0	0	0	0	0	30162.4	0	194558	0	0	13.7049	0	Bin.013	p__Actinobacteriota	k141_17171_RU2_MetaBAT.8_13	NA	NA
0	0	0	0	0	0	70987.9	8111.2	0	0	0	0	16.4867	0	Bin.013	p__Actinobacteriota	k141_181880_RU2_MetaBAT.8_8	IPR003959;IPR004176;IPR019489;IPR041546	ATPase, AAA-type, core;Clp, repeat (R) domain;Clp ATPase, C-terminal;ClpA/ClpB, AAA lid domain		K03696
0	0	0	0	0	0	94331.4	38518.6	21544.3	291533	0	32449.1	17.1833	12.4009	Bin.013	p__Actinobacteriota	k141_211873_RU2_MetaBAT.8_20	IPR045745	Helix-turn-helix domain, Actinobacteria-type
0	0	0	0	0	0	0	18740.3	0	0	6524.4	0	19.0205	10.0867	Bin.013	p__Actinobacteriota	k141_238274_RU2_MetaBAT.8_2	IPR002187	Nitrogen regulatory protein PII		K04751
0	0	0	0	0	0	0	0	0	85415.1	0	13907.3	13.9022	11.1786	Bin.013	p__Actinobacteriota	k141_306856_RU2_MetaBAT.8_1	IPR002423	Chaperonin Cpn60/GroEL/TCP-1 family		K04077
0	0	0	0	0	0	0	0	0	37070.9	0	0	15.4576	0	Bin.013	p__Actinobacteriota	k141_345210_RU2_MetaBAT.8_3	IPR015168	SsuA/THI5-like		K02051
0	0	0	0	0	0	0	0	31558.1	0	0	0	14.2697	0	Bin.013	p__Actinobacteriota	k141_4340_RU2_MetaBAT.8_7	IPR006059	Bacterial extracellular solute-binding protein		K10240
0	0	0	0	0	0	0	0	0	50501.3	0	0	15.8479	0	Bin.013	p__Actinobacteriota	k141_442421_RU2_MetaBAT.8_12	IPR011275;IPR001236;IPR022383	Malate dehydrogenase, type 3;Lactate/malate dehydrogenase, N-terminal;Lactate/malate dehydrogenase, C-terminal		K00024
0	0	0	0	0	0	0	0	0	0	14728.3	16340.2	16.1996	12.3382	Bin.013	p__Actinobacteriota	k141_462521_RU2_MetaBAT.8_4	IPR013856;IPR001570;IPR011096	Peptidase M4 domain;Peptidase M4, C-terminal;FTP domain		K20273
0	0	0	0	0	0	0	0	70129.1	0	47147.8	0	14.0746	12.9399	Bin.013	p__Actinobacteriota	k141_514112_RU2_MetaBAT.8_13	IPR013856;IPR001570;IPR011096	Peptidase M4 domain;Peptidase M4, C-terminal;FTP domain		K20273
0	0	0	0	0	0	0	0	0	38953.5	0	0	18.7482	0	Bin.013	p__Actinobacteriota	k141_589472_RU2_MetaBAT.8_9	IPR003718;IPR019904	OsmC/Ohr family;Peroxiredoxin OsmC		K04063
274290	0	0	0	0	0	0	0	0	40003.5	23878.8	24653.5	14.7706	12.9817	Bin.013	p__Actinobacteriota	k141_672775_RU2_MetaBAT.8_4	IPR020828;IPR020829;IPR006424	Glyceraldehyde 3-phosphate dehydrogenase, NAD(P) binding domain;Glyceraldehyde 3-phosphate dehydrogenase, catalytic domain;Glyceraldehyde-3-phosphate dehydrogenase, type I		K00134
0	0	0	0	0	0	0	0	0	0	37217.2	0	17.1452	12.5987	Bin.013	p__Actinobacteriota	k141_67661_RU2_MetaBAT.8_13	NA	NA
0	0	0	0	0	0	0	0	42853.2	0	40134.3	21483.2	16.3936	13.3261	Bin.013	p__Actinobacteriota	k141_68692_RU2_MetaBAT.8_3	IPR000209;IPR010259	Peptidase S8/S53 domain;Peptidase S8 propeptide/proteinase inhibitor I9
0	0	0	0	0	0	0	0	43662.7	0	18568.4	12945.1	16.2601	12.3587	Bin.013	p__Actinobacteriota	k141_779195_RU2_MetaBAT.8_5	IPR004236	Peptidase S1A, alpha-lytic prodomain		K18547
0	0	0	0	0	0	0	0	0	24405.1	0	0	15.0731	0	Bin.013	p__Actinobacteriota	k141_829504_RU2_MetaBAT.8_3	IPR000119	Histone-like DNA-binding protein		K03530
0	0	0	0	0	0	0	0	0	38005.6	0	0	10.7703	0	Bin.013	p__Actinobacteriota	k141_851407_RU2_MetaBAT.8_2	IPR012725;IPR013126	Chaperone DnaK;Heat shock protein 70 family		K04043
0	0	0	0	0	0	71492.8	61745.1	36273.4	196561	0	28923.5	0	13.7102	Bin.013	p__Actinobacteriota	k141_899298_RU2_MetaBAT.8_2	IPR025997	Periplasmic binding protein		K23508;K10439
0	0	0	0	0	0	0	0	33943.9	0	0	0	11.1917	0	Bin.013	p__Actinobacteriota	k141_913794_RU2_MetaBAT.8_4	IPR006298;IPR000795;IPR000640;IPR004161;IPR005225	GTP-binding protein TypA;Translational (tr)-type GTP-binding domain;Elongation factor EFG, domain V-like;Translation elongation factor EFTu-like, domain 2;Small GTP-binding protein domain		K06207
0	0	0	0	0	0	0	0	39328.7	0	10291.4	8568.64	11.4211	11.6181	Bin.013	p__Actinobacteriota	k141_946049_RU2_MetaBAT.8_5	IPR024370;IPR005673	PBP domain;Phosphate ABC transporter, substrate-binding protein PstS		K02040
0	0	0	0	0	0	0	0	0	35367	0	0	15.142	0	Bin.013	p__Actinobacteriota	k141_960497_RU2_MetaBAT.8_30	IPR001848;IPR027486	Ribosomal protein S10;Ribosomal protein S10 domain		K02946
0	0	0	0	0	0	0	0	43159.6	0	0	0	11.4677	0	Bin.014	p__Actinobacteriota	k141_1115734_CO_MetaBAT.275_4	IPR000866;IPR019479	Alkyl hydroperoxide reductase subunit C/ Thiol specific antioxidant;Peroxiredoxin, C-terminal		K24158
0	0	0	0	24125.6	0	0	0	0	0	0	0	10.94	0	Bin.014	p__Actinobacteriota	k141_1409295_CO_MetaBAT.275_6	IPR004373;IPR000352;IPR005139	Peptide chain release factor 1;Peptide chain release factor class I;Peptide chain release factor		K02835
0	0	0	0	0	0	39582.3	0	0	0	0	0	14.5896	0	Bin.014	p__Actinobacteriota	k141_4678791_CO_MetaBAT.275_13	IPR011773;IPR011262;IPR011263;IPR011260	DNA-directed RNA polymerase, alpha subunit;DNA-directed RNA polymerase, insert domain;DNA-directed RNA polymerase, RpoA/D/Rpb3-type;RNA polymerase, alpha subunit, C-terminal		K03040
0	0	0	103553	0	0	0	0	0	0	0	0	6.27779	0	Bin.014	p__Actinobacteriota	k141_8567769_CO_MetaBAT.275_11	IPR013647	Oligopeptidase F, N-terminal domain		K08602
0	0	0	0	0	0	60386.2	0	34222.5	0	0	17031.1	16.8448	11.4709	Bin.015	p__Actinobacteriota	k141_5706494_CO_MetaBAT.77_10	IPR025997	Periplasmic binding protein		K10543
0	0	0	0	0	0	71512.3	0	51859.9	0	0	0	15.7455	0	Bin.016	p__Actinobacteriota	k141_1136650_RU1_MetaBAT.1_9	IPR000866;IPR019479	Alkyl hydroperoxide reductase subunit C/ Thiol specific antioxidant;Peroxiredoxin, C-terminal		K24158
81354.3	0	0	0	0	0	0	0	0	0	0	0	16.5658	0	Bin.016	p__Actinobacteriota	k141_274209_RU1_MetaBAT.1_2	IPR003439;IPR040582	ABC transporter-like, ATP-binding domain;MalK, OB fold domain		K10112
0	0	0	0	0	0	35842.8	10655.7	47865.9	0	0	20546.8	0	14.3838	Bin.016	p__Actinobacteriota	k141_38981_RU1_MetaBAT.1_14	IPR001844;IPR002423	Chaperonin Cpn60/GroEL;Chaperonin Cpn60/GroEL/TCP-1 family		K04077
0	0	0	0	0	0	32293.3	0	46935.6	0	0	0	12.6422	0	Bin.016	p__Actinobacteriota	k141_642090_RU1_MetaBAT.1_23	IPR024370	PBP domain		K02040
0	0	24674.7	0	0	0	0	0	0	0	0	0	10.3147	0	Bin.017	p__Armatimonadota	k141_101980_EU1_2000.056_9	IPR020828;IPR020829;IPR006424	Glyceraldehyde 3-phosphate dehydrogenase, NAD(P) binding domain;Glyceraldehyde 3-phosphate dehydrogenase, catalytic domain;Glyceraldehyde-3-phosphate dehydrogenase, type I		K00134
0	50868	73608.3	79933.7	0	0	0	0	0	0	0	0	14.2986	12.2931	Bin.017	p__Armatimonadota	k141_115525_EU1_2000.056_1	IPR024277	Domain of unknown function DUF3821
0	0	45911.7	0	0	0	0	0	0	0	0	0	16.4317	14.0503	Bin.017	p__Armatimonadota	k141_221520_EU1_2000.056_3	NA	NA
0	0	0	0	0	0	36513.8	0	0	0	0	0	22.3147	0	Bin.017	p__Armatimonadota	k141_228509_EU1_2000.056_3	IPR023798;IPR005717	Ribosomal protein S7 domain;Ribosomal protein S7, bacterial/organellar-type		K02992
78200.4	0	77338.7	186846	0	0	0	0	0	0	0	0	11.7948	0	Bin.017	p__Armatimonadota	k141_250179_EU1_2000.056_1	IPR025282	Domain of unknown function DUF4214
0	0	240196	429900	0	0	0	0	0	0	0	0	16.5336	0	Bin.017	p__Armatimonadota	k141_335049_EU1_2000.056_1	NA	NA
0	0	0	0	0	0	0	0	0	25335.8	0	0	16.2299	0	Bin.017	p__Armatimonadota	k141_563350_EU1_2000.056_5	IPR005780	Tetrahydromethanopterin S-methyltransferase, subunit E
101389	0	0	0	0	0	0	0	0	0	0	0	14.7552	0	Bin.017	p__Armatimonadota	k141_61786_EU1_2000.056_1	IPR025282	Domain of unknown function DUF4214
0	0	8891.05	0	0	0	0	0	0	0	0	0	11.601	0	Bin.018	p__Bacteroidota	k141_3614771_CO_MetaBAT.126_1	IPR041662	SusD-like 2
0	0	0	0	0	0	0	9933.97	0	0	0	0	11.4053	0	Bin.018	p__Bacteroidota	k141_3639919_CO_MetaBAT.126_5	IPR006391;-;IPR001757	P-type ATPase, B chain, subfamily IA;-;P-type ATPase		K01547
0	0	0	139100	0	506506	0	0	0	29357.7	0	0	14.0067	0	Bin.018	p__Bacteroidota	k141_3859455_CO_MetaBAT.126_32	IPR004089;IPR003660	Methyl-accepting chemotaxis protein (MCP) signalling domain;HAMP domain		K03406
42312.4	0	0	0	0	0	0	0	0	0	0	0	10.8699	0	Bin.018	p__Bacteroidota	k141_6115428_CO_MetaBAT.126_5	IPR006665;IPR003367;IPR027385	OmpA-like domain;Thrombospondin, type 3-like repeat;Outer membrane protein beta-barrel domain		K03286
10328.1	0	0	0	0	78650.4	0	0	0	0	0	0	14.1678	0	Bin.018	p__Bacteroidota	k141_6544591_CO_MetaBAT.126_2	IPR012944;IPR033985	RagB/SusD domain;SusD-like, N-terminal		K21572
0	0	17979.5	0	0	0	0	0	0	0	0	0	14.2766	0	Bin.018	p__Bacteroidota	k141_7162334_CO_MetaBAT.126_4	IPR019752;IPR002880;IPR011766;IPR019456;IPR017896;IPR033412;IPR011895	Pyruvate/ketoisovalerate oxidoreductase, catalytic domain;Pyruvate flavodoxin/ferredoxin oxidoreductase, pyrimidine binding domain;Thiamine pyrophosphate enzyme, C-terminal TPP-binding;Pyruvate-flavodoxin oxidoreductase, EKR domain;4Fe-4S ferredoxin-type, iron-sulphur binding domain;Pyruvate:ferredoxin oxidoreductase, core domain II;Pyruvate-flavodoxin oxidoreductase		K03737
0	0	29070.1	0	0	0	0	0	0	0	0	0	12.7884	0	Bin.019	p__Bacteroidota	k141_1829178_CO_MetaBAT.195_6	IPR043744;IPR045939	Domain of unknown function DUF5689;Endonuclease YhcR, N-terminal domain
0	0	21530.9	0	0	0	0	0	0	0	0	0	15.8838	0	Bin.019	p__Bacteroidota	k141_2851094_CO_MetaBAT.195_15	IPR026444	Secretion system C-terminal sorting domain
0	0	17496.5	0	0	0	0	0	0	0	0	0	16.4705	12.4402	Bin.019	p__Bacteroidota	k141_2851094_CO_MetaBAT.195_16	IPR026444	Secretion system C-terminal sorting domain
0	0	41451.1	0	0	0	0	0	0	0	0	0	12.4195	0	Bin.019	p__Bacteroidota	k141_2851094_CO_MetaBAT.195_17	IPR026444	Secretion system C-terminal sorting domain
0	0	323440	0	0	0	0	0	0	0	0	0	14.2541	0	Bin.019	p__Bacteroidota	k141_2891985_CO_MetaBAT.195_3	IPR000531;IPR012910;-;IPR023996;IPR023997	TonB-dependent receptor-like, beta-barrel;TonB-dependent receptor, plug domain;-;TonB-dependent outer membrane protein, SusC/RagA;TonB-dependent outer membrane protein SusC/RagA, conserved site
0	0	110247	0	0	0	0	0	0	0	0	0	11.9943	0	Bin.019	p__Bacteroidota	k141_2891985_CO_MetaBAT.195_4	IPR041662	SusD-like 2
0	0	71263.2	0	0	0	0	0	0	0	0	0	11.0313	0	Bin.019	p__Bacteroidota	k141_3179662_CO_MetaBAT.195_4	NA	NA
0	0	6943.37	0	0	0	0	0	0	112271	0	0	14.3635	0	Bin.019	p__Bacteroidota	k141_3288390_CO_MetaBAT.195_28	IPR000119	Histone-like DNA-binding protein		K03530
0	0	65995.1	0	0	0	0	0	0	0	0	0	15.0427	0	Bin.019	p__Bacteroidota	k141_3288390_CO_MetaBAT.195_34	IPR025970;IPR032187	SusE outer membrane protein;Outer membrane protein SusF/SusE		K21571
0	0	75779.1	0	0	0	0	0	0	0	0	0	13.7363	0	Bin.019	p__Bacteroidota	k141_3288390_CO_MetaBAT.195_35	IPR012944	RagB/SusD domain		K21572
0	0	76176.8	0	0	0	0	0	0	0	0	0	16.777	0	Bin.019	p__Bacteroidota	k141_3288390_CO_MetaBAT.195_36	IPR000531;IPR012910;-;IPR023996;IPR023997	TonB-dependent receptor-like, beta-barrel;TonB-dependent receptor, plug domain;-;TonB-dependent outer membrane protein, SusC/RagA;TonB-dependent outer membrane protein SusC/RagA, conserved site		K21573
0	0	63821.3	0	0	0	0	0	0	0	0	0	15.588	0	Bin.019	p__Bacteroidota	k141_389110_CO_MetaBAT.195_26	-	-
0	0	17296.3	0	0	0	0	0	0	0	0	0	13.0471	0	Bin.019	p__Bacteroidota	k141_4181980_CO_MetaBAT.195_9	IPR032812;-	SbsA, Ig-like domain;-
0	0	105033	0	0	0	0	0	0	0	0	0	17.0388	0	Bin.019	p__Bacteroidota	k141_4337508_CO_MetaBAT.195_67	IPR026444	Secretion system C-terminal sorting domain
67472.5	0	0	0	0	0	0	0	0	0	0	0	0	12.3021	Bin.019	p__Bacteroidota	k141_5472510_CO_MetaBAT.195_1	IPR019554	Soluble ligand binding domain		K01991
0	0	118366	0	0	0	0	0	0	0	0	0	0	13.4755	Bin.019	p__Bacteroidota	k141_5706562_CO_MetaBAT.195_17	-;IPR026444;IPR045474	-;Secretion system C-terminal sorting domain;GEVED domain
0	0	123484	0	0	0	0	0	0	0	0	0	12.5348	0	Bin.019	p__Bacteroidota	k141_5706562_CO_MetaBAT.195_20	-;IPR026444	-;Secretion system C-terminal sorting domain
16065.8	0	19089.7	0	0	0	0	0	0	0	0	0	11.187	0	Bin.019	p__Bacteroidota	k141_5706562_CO_MetaBAT.195_21	-;IPR026444	-;Secretion system C-terminal sorting domain
0	0	0	51676.5	0	0	0	0	0	0	0	0	13.952	0	Bin.019	p__Bacteroidota	k141_5813426_CO_MetaBAT.195_13	NA	NA
48781.1	0	12308.4	0	21378.4	0	0	0	0	0	0	0	0	13.0713	Bin.019	p__Bacteroidota	k141_6012294_CO_MetaBAT.195_29	IPR001844;IPR002423	Chaperonin Cpn60/GroEL;Chaperonin Cpn60/GroEL/TCP-1 family		K04077
0	0	16892.3	0	0	0	0	0	0	0	0	0	14.811	0	Bin.019	p__Bacteroidota	k141_647546_CO_MetaBAT.195_13	IPR004541;IPR000795;IPR004160;IPR004161;IPR005225	Translation elongation factor EFTu/EF1A, bacterial/organelle;Translational (tr)-type GTP-binding domain;Translation elongation factor EFTu/EF1A, C-terminal;Translation elongation factor EFTu-like, domain 2;Small GTP-binding protein domain		K02358
0	0	18316.1	0	0	0	0	0	0	0	0	0	13.1363	0	Bin.019	p__Bacteroidota	k141_6524463_CO_MetaBAT.195_47	IPR026444	Secretion system C-terminal sorting domain
0	0	57946.1	0	0	0	0	0	0	0	0	0	11.776	0	Bin.019	p__Bacteroidota	k141_6830603_CO_MetaBAT.195_39	NA	NA
0	0	26071	0	0	0	0	0	0	0	0	0	11.9029	0	Bin.019	p__Bacteroidota	k141_6830603_CO_MetaBAT.195_41	IPR012910;-	TonB-dependent receptor, plug domain;-
0	0	243342	0	0	0	0	0	0	0	0	0	14.8251	0	Bin.019	p__Bacteroidota	k141_8049507_CO_MetaBAT.195_25	NA	NA
0	0	107671	0	0	0	0	0	0	0	0	0	11.2631	0	Bin.019	p__Bacteroidota	k141_8371262_CO_MetaBAT.195_25	NA	NA
0	0	0	176032	0	0	0	0	0	0	0	0	12.5904	0	Bin.020	p__Bacteroidota	k141_2657181_CO_MetaBAT.20_4	IPR027385	Outer membrane protein beta-barrel domain
0	0	0	49544.4	0	0	0	0	0	0	0	0	13.9501	16.0207	Bin.020	p__Bacteroidota	k141_3423616_CO_MetaBAT.20_44	IPR012910;-	TonB-dependent receptor, plug domain;-
0	0	41773.5	98308.4	0	0	0	0	0	0	0	0	12.017	0	Bin.020	p__Bacteroidota	k141_3776954_CO_MetaBAT.20_21	IPR026444	Secretion system C-terminal sorting domain
0	0	0	424966	0	0	0	0	0	0	0	0	15.8007	0	Bin.020	p__Bacteroidota	k141_3776954_CO_MetaBAT.20_22	IPR026444	Secretion system C-terminal sorting domain
0	0	0	63593.4	0	0	0	0	0	0	0	0	14.2679	0	Bin.020	p__Bacteroidota	k141_6682229_CO_MetaBAT.20_1	NA	NA
0	0	0	238733	0	0	0	0	0	0	0	0	13.6399	13.5119	Bin.020	p__Bacteroidota	k141_6912895_CO_MetaBAT.20_12	IPR027385	Outer membrane protein beta-barrel domain
0	0	0	245403	0	0	0	0	0	0	0	0	14.2781	0	Bin.020	p__Bacteroidota	k141_7886922_CO_MetaBAT.20_68	IPR026444	Secretion system C-terminal sorting domain
13744.1	0	153048	0	0	0	30655.4	0	0	0	0	0	13.3348	0	Bin.021	p__Bacteroidota	k141_1654705_CO_MetaBAT.224_45	IPR000795;IPR004160;IPR004161	Translational (tr)-type GTP-binding domain;Translation elongation factor EFTu/EF1A, C-terminal;Translation elongation factor EFTu-like, domain 2		K02358
0	0	0	0	22711	0	0	0	0	0	0	0	14.1621	0	Bin.021	p__Bacteroidota	k141_322215_CO_MetaBAT.224_128	NA	NA
17164.6	0	0	0	0	0	0	0	0	0	0	0	0	14.5161	Bin.021	p__Bacteroidota	k141_322215_CO_MetaBAT.224_30	IPR000531;IPR012910;-;IPR023996;IPR023997	TonB-dependent receptor-like, beta-barrel;TonB-dependent receptor, plug domain;-;TonB-dependent outer membrane protein, SusC/RagA;TonB-dependent outer membrane protein SusC/RagA, conserved site		K21573
52557.2	0	0	0	0	0	0	0	0	0	0	0	16.3414	0	Bin.022	p__Bacteroidota	k141_117796_CO_MetaBAT.259_122	IPR012910;-	TonB-dependent receptor, plug domain;-
143716	0	0	0	0	0	0	0	0	0	0	0	14.9013	0	Bin.022	p__Bacteroidota	k141_117796_CO_MetaBAT.259_157	-	-
53716.3	0	0	0	0	0	0	0	0	0	0	0	12.5371	0	Bin.022	p__Bacteroidota	k141_117796_CO_MetaBAT.259_20	IPR026444	Secretion system C-terminal sorting domain
0	0	0	1953468	0	0	0	0	0	0	0	0	13.687	13.5745	Bin.022	p__Bacteroidota	k141_117796_CO_MetaBAT.259_203	IPR022450;IPR000905;IPR017861	tRNA N6-adenosine threonylcarbamoyltransferase, TsaD;Gcp-like domain;Kae1/TsaD family		K01409
32913.6	0	0	0	0	0	0	0	0	0	0	0	0	14.6183	Bin.022	p__Bacteroidota	k141_117796_CO_MetaBAT.259_67	IPR000119	Histone-like DNA-binding protein		K03530
275918	0	46133.5	37446	0	146139	0	0	0	25124.1	0	0	13.2913	13.034	Bin.022	p__Bacteroidota	k141_2101710_CO_MetaBAT.259_156	IPR012910;-;IPR023996;IPR023997	TonB-dependent receptor, plug domain;-;TonB-dependent outer membrane protein, SusC/RagA;TonB-dependent outer membrane protein SusC/RagA, conserved site
70335.7	0	0	0	0	0	0	0	0	0	0	0	14.794	0	Bin.022	p__Bacteroidota	k141_2101710_CO_MetaBAT.259_157	IPR041662	SusD-like 2		K21572
102604	0	0	0	0	0	0	0	0	0	0	0	12.0251	0	Bin.022	p__Bacteroidota	k141_2101710_CO_MetaBAT.259_185	IPR026444	Secretion system C-terminal sorting domain
107680	0	0	0	0	0	0	0	0	0	0	0	15.356	0	Bin.022	p__Bacteroidota	k141_2101710_CO_MetaBAT.259_186	IPR026444	Secretion system C-terminal sorting domain
77568.1	0	0	0	0	0	0	0	0	0	0	0	16.1884	14.3496	Bin.022	p__Bacteroidota	k141_2101710_CO_MetaBAT.259_39	IPR032187	Outer membrane protein SusF/SusE		K21571
6759.52	0	0	0	0	0	0	0	0	0	0	0	16.1524	0	Bin.022	p__Bacteroidota	k141_2101710_CO_MetaBAT.259_4	IPR001787;IPR028909	Ribosomal protein L21;Ribosomal protein L21-like		K02888
31840.8	0	0	0	0	0	0	0	0	0	0	0	16.2571	0	Bin.022	p__Bacteroidota	k141_2101710_CO_MetaBAT.259_41	IPR000531;IPR012910;-;IPR023996;IPR023997	TonB-dependent receptor-like, beta-barrel;TonB-dependent receptor, plug domain;-;TonB-dependent outer membrane protein, SusC/RagA;TonB-dependent outer membrane protein SusC/RagA, conserved site		K21573
1195.56	0	0	0	0	0	0	0	0	26806.6	0	0	17.5445	0	Bin.022	p__Bacteroidota	k141_2101710_CO_MetaBAT.259_91	IPR006096;IPR006097	Glutamate/phenylalanine/leucine/valine dehydrogenase, C-terminal;Glutamate/phenylalanine/leucine/valine dehydrogenase, dimerisation domain		K00262
8579.78	0	0	0	0	0	0	0	0	0	0	0	17.375	0	Bin.022	p__Bacteroidota	k141_2187425_CO_MetaBAT.259_5	IPR024904;IPR006131;IPR006132;IPR002292	Ornithine carbamoyltransferase;Aspartate/ornithine carbamoyltransferase, Asp/Orn-binding domain;Aspartate/ornithine carbamoyltransferase, carbamoyl-P binding;Ornithine/putrescine carbamoyltransferase		K00611
40148.5	0	0	0	0	0	0	0	0	0	0	0	15.8406	0	Bin.022	p__Bacteroidota	k141_3881721_CO_MetaBAT.259_14	IPR026444	Secretion system C-terminal sorting domain
20826.2	0	0	0	0	0	0	0	0	0	0	0	13.9706	0	Bin.022	p__Bacteroidota	k141_3881721_CO_MetaBAT.259_17	IPR026444	Secretion system C-terminal sorting domain
5135.04	0	0	0	0	0	0	0	0	0	0	0	16.9018	0	Bin.022	p__Bacteroidota	k141_3894155_CO_MetaBAT.259_129	IPR002142;IPR004634;IPR004635	Peptidase S49;Peptidase S49, protease IV;Peptidase S49, SppA		K04773
92258.6	0	0	0	0	0	0	0	0	0	0	0	16.081	0	Bin.022	p__Bacteroidota	k141_3894155_CO_MetaBAT.259_133	NA	NA
15090.4	0	0	0	0	0	0	0	0	0	0	0	15.7771	0	Bin.022	p__Bacteroidota	k141_3894155_CO_MetaBAT.259_213	IPR017896;IPR029263;IPR006547	4Fe-4S ferredoxin-type, iron-sulphur binding domain;Respiratory nitrate reductase beta, C-terminal;Nitrate reductase, beta subunit		K00371
10601.1	0	0	0	0	0	0	0	0	0	0	0	14.888	0	Bin.022	p__Bacteroidota	k141_3894155_CO_MetaBAT.259_59	IPR000531;IPR012910;-;IPR023996;IPR023997	TonB-dependent receptor-like, beta-barrel;TonB-dependent receptor, plug domain;-;TonB-dependent outer membrane protein, SusC/RagA;TonB-dependent outer membrane protein SusC/RagA, conserved site		K21573
13338.9	0	0	0	0	0	0	0	0	0	0	0	15.1586	0	Bin.022	p__Bacteroidota	k141_4098348_CO_MetaBAT.259_157	NA	NA
162617	0	0	0	0	0	0	0	0	0	0	0	16.019	0	Bin.022	p__Bacteroidota	k141_4098348_CO_MetaBAT.259_221	-	-
18067.3	0	0	0	0	0	0	0	0	0	0	0	15.8157	0	Bin.022	p__Bacteroidota	k141_4098348_CO_MetaBAT.259_84	IPR012910;-	TonB-dependent receptor, plug domain;-
10736.7	0	0	0	0	0	0	0	0	0	0	0	17.4135	0	Bin.022	p__Bacteroidota	k141_4792768_CO_MetaBAT.259_5	IPR025411	Domain of unknown function DUF4136
62749.8	0	0	0	0	0	0	0	0	0	0	0	16.4821	0	Bin.022	p__Bacteroidota	k141_5604352_CO_MetaBAT.259_98	IPR032185;IPR026444	Domain of unknown function DUF5017;Secretion system C-terminal sorting domain
21099.1	0	0	0	0	0	0	0	0	0	0	0	14.0268	0	Bin.022	p__Bacteroidota	k141_5616552_CO_MetaBAT.259_77	IPR026444	Secretion system C-terminal sorting domain
21372.3	0	0	0	0	0	0	0	0	0	0	0	16.6347	0	Bin.022	p__Bacteroidota	k141_6969967_CO_MetaBAT.259_66	IPR002898	MotA/TolQ/ExbB proton channel		K03561
144987	0	0	0	104484	0	0	0	0	0	0	0	14.3596	0	Bin.022	p__Bacteroidota	k141_8549658_CO_MetaBAT.259_5	IPR009742	Curlin associated
17261.5	0	0	0	0	0	0	0	0	0	0	0	16.4366	0	Bin.023	p__Bacteroidota	k141_2979491_CO_MetaBAT.64_23	IPR045613	Protein of unknown function DUF6448
27269.7	0	0	0	0	0	0	0	0	0	0	0	16.2172	0	Bin.023	p__Bacteroidota	k141_2979491_CO_MetaBAT.64_29	IPR006656;IPR006657;IPR006468	Molybdopterin oxidoreductase;Molybdopterin dinucleotide-binding domain;Nitrate reductase, alpha subunit		K00370
0	0	0	43119.4	0	0	0	0	0	0	0	0	16.9469	0	Bin.023	p__Bacteroidota	k141_7975153_CO_MetaBAT.64_179	IPR026444	Secretion system C-terminal sorting domain
0	0	0	0	0	0	0	21358.7	0	0	0	0	15.3122	0	Bin.023	p__Bacteroidota	k141_8258728_CO_MetaBAT.64_161	IPR019927;IPR000597	Ribosomal protein L3, bacterial/organelle-type;Ribosomal protein L3		K02906
24323.9	0	0	0	0	0	0	0	0	0	0	0	18.0971	0	Bin.024	p__Bacteroidota	k141_148405_ES1_MetaBAT.10_1	-	-
19325.6	0	0	0	0	0	0	0	0	0	0	0	16.4079	0	Bin.024	p__Bacteroidota	k141_191870_ES1_MetaBAT.10_1	IPR041662	SusD-like 2
41539.9	0	0	0	0	0	0	0	0	0	0	0	11.6145	0	Bin.024	p__Bacteroidota	k141_264252_ES1_MetaBAT.10_6	IPR012910;-;IPR023997	TonB-dependent receptor, plug domain;-;TonB-dependent outer membrane protein SusC/RagA, conserved site
33052.3	0	0	0	0	0	0	0	0	0	0	0	13.8277	0	Bin.024	p__Bacteroidota	k141_38865_ES1_MetaBAT.10_2	IPR027385	Outer membrane protein beta-barrel domain
17906.8	0	0	0	0	0	0	0	0	0	0	0	17.0509	0	Bin.024	p__Bacteroidota	k141_70214_ES1_MetaBAT.10_24	IPR026444	Secretion system C-terminal sorting domain
53614.7	0	25171.9	0	0	0	188184	18694.7	154231	91785.4	0	24949.9	15.5337	12.0218	Bin.025	p__Bacteroidota	k141_164395_ES2_MetaBAT.23_121	IPR004541;IPR000795;IPR004160;IPR004161;IPR005225	Translation elongation factor EFTu/EF1A, bacterial/organelle;Translational (tr)-type GTP-binding domain;Translation elongation factor EFTu/EF1A, C-terminal;Translation elongation factor EFTu-like, domain 2;Small GTP-binding protein domain		K02358
40333.8	50131.1	0	0	0	0	0	0	0	0	0	0	12.8312	0	Bin.025	p__Bacteroidota	k141_369526_ES2_MetaBAT.23_49	IPR000531;IPR012910;-;IPR023996;IPR023997	TonB-dependent receptor-like, beta-barrel;TonB-dependent receptor, plug domain;-;TonB-dependent outer membrane protein, SusC/RagA;TonB-dependent outer membrane protein SusC/RagA, conserved site
0	61005.2	0	0	0	0	0	0	0	0	0	0	14.0798	0	Bin.025	p__Bacteroidota	k141_369526_ES2_MetaBAT.23_50	IPR041662	SusD-like 2
0	0	0	0	0	0	28832.3	0	0	0	0	0	14.9306	0	Bin.026	p__Bacteroidota	k141_103281_ES2_MetaBAT.29_94	IPR005290;IPR000589	Ribosomal protein S15, bacterial-type;Ribosomal protein S15		K02956
0	0	0	0	43654.6	0	0	0	0	0	0	0	12.9649	0	Bin.026	p__Bacteroidota	k141_134754_ES2_MetaBAT.29_17	IPR000531;IPR012910;-;IPR023996;IPR023997	TonB-dependent receptor-like, beta-barrel;TonB-dependent receptor, plug domain;-;TonB-dependent outer membrane protein, SusC/RagA;TonB-dependent outer membrane protein SusC/RagA, conserved site
158741	0	0	0	0	0	0	0	0	0	0	0	14.1565	0	Bin.026	p__Bacteroidota	k141_149592_ES2_MetaBAT.29_8	IPR025393	Domain of unknown function DUF4301
120256	0	0	0	0	0	0	0	0	0	0	0	11.8321	0	Bin.026	p__Bacteroidota	k141_253016_ES2_MetaBAT.29_17	IPR012754;IPR000722;IPR007066;IPR007080;IPR007081;IPR007083	DNA-directed RNA polymerase, subunit beta-prime, bacterial type;RNA polymerase, alpha subunit;RNA polymerase Rpb1, domain 3;RNA polymerase Rpb1, domain 1;RNA polymerase Rpb1, domain 5;RNA polymerase Rpb1, domain 4		K03046
52430.3	0	0	0	0	0	0	0	0	0	0	0	15.2567	0	Bin.026	p__Bacteroidota	k141_253016_ES2_MetaBAT.29_2	IPR014730	Electron transfer flavoprotein, alpha/beta-subunit, N-terminal		K03521
21068.4	0	0	0	0	0	0	0	0	0	0	0	14.5322	0	Bin.026	p__Bacteroidota	k141_573630_ES2_MetaBAT.29_4	IPR000531;IPR012910;-;IPR023996;IPR023997	TonB-dependent receptor-like, beta-barrel;TonB-dependent receptor, plug domain;-;TonB-dependent outer membrane protein, SusC/RagA;TonB-dependent outer membrane protein SusC/RagA, conserved site		K21573
0	348456	0	0	0	0	0	0	0	0	0	0	0	15.1716	Bin.026	p__Bacteroidota	k141_72152_ES2_MetaBAT.29_5	IPR026444	Secretion system C-terminal sorting domain
14139.9	0	0	0	21372.2	0	0	0	0	0	0	0	12.1131	0	Bin.027	p__Bacteroidota	k141_136822_ES2_MetaBAT.53_15	IPR020930;IPR031310;IPR031309	Ribosomal protein L5, bacterial-type;Ribosomal protein L5, N-terminal;Ribosomal protein L5, C-terminal		K02931
57718.1	0	0	0	0	0	0	0	0	0	0	0	11.853	0	Bin.027	p__Bacteroidota	k141_218522_ES2_MetaBAT.53_3	IPR006656;IPR006657;IPR028189;IPR006468	Molybdopterin oxidoreductase;Molybdopterin dinucleotide-binding domain;Nitrate reductase, alpha subunit, N-terminal;Nitrate reductase, alpha subunit		K00370
0	0	0	0	0	115985	0	0	0	0	0	0	0	14.1345	Bin.027	p__Bacteroidota	k141_230538_ES2_MetaBAT.53_1	IPR003661;IPR003594;IPR000014	Signal transduction histidine kinase, dimerisation/phosphoacceptor domain;Histidine kinase/HSP90-like ATPase;PAS domain
0	0	0	0	0	67802.9	0	0	0	0	0	0	17.1691	0	Bin.027	p__Bacteroidota	k141_250086_ES2_MetaBAT.53_1	IPR002898	MotA/TolQ/ExbB proton channel		K03561
50861.2	0	0	0	0	0	0	0	0	0	0	0	0	16.1811	Bin.027	p__Bacteroidota	k141_296184_ES2_MetaBAT.53_4	IPR000531;IPR023996	TonB-dependent receptor-like, beta-barrel;TonB-dependent outer membrane protein, SusC/RagA
29744.8	0	0	0	0	0	0	0	0	0	0	0	14.3976	13.5304	Bin.027	p__Bacteroidota	k141_306985_ES2_MetaBAT.53_1	IPR012910;-;IPR023996;IPR023997	TonB-dependent receptor, plug domain;-;TonB-dependent outer membrane protein, SusC/RagA;TonB-dependent outer membrane protein SusC/RagA, conserved site		K21573
31135.1	44426.3	76964	87391.1	0	704310	0	0	0	0	0	0	16.2478	0	Bin.027	p__Bacteroidota	k141_325947_ES2_MetaBAT.53_6	NA	NA
14724	0	43973.8	0	0	0	0	0	0	0	0	0	0	14.9543	Bin.027	p__Bacteroidota	k141_367976_ES2_MetaBAT.53_5	NA	NA
0	0	41434.6	0	0	0	0	0	0	51692.9	0	0	15.2615	0	Bin.027	p__Bacteroidota	k141_392745_ES2_MetaBAT.53_4	IPR000531;IPR012910;-;IPR023996;IPR023997	TonB-dependent receptor-like, beta-barrel;TonB-dependent receptor, plug domain;-;TonB-dependent outer membrane protein, SusC/RagA;TonB-dependent outer membrane protein SusC/RagA, conserved site		K21573
0	0	0	0	0	0	0	0	35128.7	0	0	0	11.2109	0	Bin.027	p__Bacteroidota	k141_394651_ES2_MetaBAT.53_2	IPR013765	DNA recombination and repair protein RecA		K03553
169810	0	0	0	0	0	0	0	0	0	0	0	17.868	14.327	Bin.027	p__Bacteroidota	k141_409141_ES2_MetaBAT.53_5	NA	NA
0	0	0	0	20920.1	0	0	0	0	0	0	0	0	14.8321	Bin.027	p__Bacteroidota	k141_497741_ES2_MetaBAT.53_2	IPR000531;IPR012910;-;IPR023996;IPR023997	TonB-dependent receptor-like, beta-barrel;TonB-dependent receptor, plug domain;-;TonB-dependent outer membrane protein, SusC/RagA;TonB-dependent outer membrane protein SusC/RagA, conserved site		K21573
0	0	0	0	0	94914.8	0	0	0	0	0	0	16.1732	0	Bin.027	p__Bacteroidota	k141_514242_ES2_MetaBAT.53_14	IPR012944;IPR033985	RagB/SusD domain;SusD-like, N-terminal		K21572
22226	0	0	0	0	0	0	0	0	0	0	0	17.0983	0	Bin.027	p__Bacteroidota	k141_515237_ES2_MetaBAT.53_1	NA	NA
55564	0	151741	0	0	506547	0	0	0	0	0	0	15.9934	0	Bin.027	p__Bacteroidota	k141_519874_ES2_MetaBAT.53_6	IPR006665	OmpA-like domain
0	0	0	34807	0	0	0	0	0	0	0	0	15.2913	0	Bin.027	p__Bacteroidota	k141_526566_ES2_MetaBAT.53_4	IPR000504	RNA recognition motif domain
14537.8	0	11687.7	0	22733.7	208384	0	0	0	0	0	0	12.3587	0	Bin.027	p__Bacteroidota	k141_528906_ES2_MetaBAT.53_6	IPR019734	Tetratricopeptide repeat
0	0	0	0	0	230249	0	0	0	0	0	0	13.4243	0	Bin.027	p__Bacteroidota	k141_537310_ES2_MetaBAT.53_1	IPR012944	RagB/SusD domain		K21572
0	0	0	0	0	509146	0	0	0	0	0	0	11.2989	0	Bin.027	p__Bacteroidota	k141_539573_ES2_MetaBAT.53_1	IPR000531;IPR012910;-;IPR023996;IPR023997	TonB-dependent receptor-like, beta-barrel;TonB-dependent receptor, plug domain;-;TonB-dependent outer membrane protein, SusC/RagA;TonB-dependent outer membrane protein SusC/RagA, conserved site		K21573
0	0	0	0	0	0	29350.4	0	0	59525.6	0	0	11.5891	0	Bin.027	p__Bacteroidota	k141_72935_ES2_MetaBAT.53_17	IPR002423;IPR001844	Chaperonin Cpn60/GroEL/TCP-1 family;Chaperonin Cpn60/GroEL		K04077
25810.8	0	0	0	0	0	0	0	0	0	0	0	18.0061	0	Bin.028	p__Bacteroidota	k141_369076_ES2_MetaBAT.56_262	IPR000322;IPR011658;IPR025887;IPR032513;IPR033403	Glycoside hydrolase family 31;PA14 domain;Glycoside hydrolase family 31, N-terminal domain;Alpha-glucosidase, N-terminal;Domain of unknown function DUF5110	GH31_4	K01811
44763.3	0	0	0	0	0	0	0	0	0	0	0	10.8429	0	Bin.028	p__Bacteroidota	k141_237641_ES2_MetaBAT.56_58	IPR000795;IPR000640;IPR005517;IPR041095;IPR005225	Translational (tr)-type GTP-binding domain;Elongation factor EFG, domain V-like;Translation elongation factor EFG/EF2, domain IV;Elongation Factor G, domain II;Small GTP-binding protein domain		K02355
35001.9	0	0	0	18221.3	0	0	0	0	0	0	0	14.3971	0	Bin.028	p__Bacteroidota	k141_237641_ES2_MetaBAT.56_68	IPR005880;IPR022666;IPR022669	Ribosomal protein L2, bacterial/organellar-type;Ribosomal Proteins L2, RNA binding domain;Ribosomal protein L2, C-terminal		K02886
166428	51239.1	165420	77376.6	25064.7	138657	0	0	0	0	0	0	15.505	0	Bin.028	p__Bacteroidota	k141_257699_ES2_MetaBAT.56_32	IPR002898	MotA/TolQ/ExbB proton channel		K03561
18251.2	0	22420	0	0	0	0	0	0	0	0	0	16.1616	0	Bin.028	p__Bacteroidota	k141_273693_ES2_MetaBAT.56_1	IPR026444	Secretion system C-terminal sorting domain
175241	0	0	0	45442.4	0	0	0	0	0	0	0	14.7646	0	Bin.028	p__Bacteroidota	k141_273693_ES2_MetaBAT.56_209	IPR022278;IPR000192	Phosphoserine aminotransferase;Aminotransferase class V domain		K00831
27937.7	0	0	0	0	0	0	0	0	0	0	0	12.0682	0	Bin.028	p__Bacteroidota	k141_386291_ES2_MetaBAT.56_1	IPR041286	MBG domain, YGX type
19367.3	0	0	0	0	0	0	0	0	0	0	0	15.3009	0	Bin.028	p__Bacteroidota	k141_410878_ES2_MetaBAT.56_132	-	-
38701.8	0	74888.4	0	0	0	0	0	0	0	0	0	15.9759	0	Bin.028	p__Bacteroidota	k141_410878_ES2_MetaBAT.56_6	IPR000531;IPR012910;-;IPR023996;IPR023997	TonB-dependent receptor-like, beta-barrel;TonB-dependent receptor, plug domain;-;TonB-dependent outer membrane protein, SusC/RagA;TonB-dependent outer membrane protein SusC/RagA, conserved site
0	0	42269.5	0	0	0	0	0	0	0	0	0	17.2011	13.5274	Bin.028	p__Bacteroidota	k141_410878_ES2_MetaBAT.56_7	IPR041662	SusD-like 2
8415.26	0	71847.7	0	0	0	0	0	0	0	0	0	14.6276	0	Bin.028	p__Bacteroidota	k141_410878_ES2_MetaBAT.56_8	IPR000531;IPR012910;-;IPR023996;IPR023997	TonB-dependent receptor-like, beta-barrel;TonB-dependent receptor, plug domain;-;TonB-dependent outer membrane protein, SusC/RagA;TonB-dependent outer membrane protein SusC/RagA, conserved site		K21573
59557.3	0	0	0	0	0	0	0	0	0	0	0	14.0133	0	Bin.028	p__Bacteroidota	k141_410878_ES2_MetaBAT.56_84	IPR019831;IPR019832	Manganese/iron superoxide dismutase, N-terminal;Manganese/iron superoxide dismutase, C-terminal		K04564
14239.9	0	0	0	0	0	0	0	0	0	0	0	0	14.1094	Bin.028	p__Bacteroidota	k141_48668_ES2_MetaBAT.56_214	IPR002314;IPR015866;IPR002317	Aminoacyl-tRNA synthetase, class II (G/ P/ S/T);Serine-tRNA synthetase, type1, N-terminal;Serine-tRNA ligase, type1		K01875
56851.9	0	70634.1	0	0	0	0	0	0	0	0	0	15.6678	0	Bin.028	p__Bacteroidota	k141_48668_ES2_MetaBAT.56_509	IPR032812;IPR026444	SbsA, Ig-like domain;Secretion system C-terminal sorting domain
0	0	24606.6	0	0	0	0	0	0	0	0	0	13.7496	0	Bin.028	p__Bacteroidota	k141_541350_ES2_MetaBAT.56_20	IPR010502;IPR026444	Carbohydrate-binding domain, family 9;Secretion system C-terminal sorting domain
0	0	22290.2	0	0	0	0	0	0	0	0	0	16.4942	0	Bin.028	p__Bacteroidota	k141_541350_ES2_MetaBAT.56_54	NA	NA
16275.2	0	0	0	14674.1	0	0	0	0	0	0	0	13.1217	0	Bin.028	p__Bacteroidota	k141_99396_ES2_MetaBAT.56_161	IPR006096;IPR006097	Glutamate/phenylalanine/leucine/valine dehydrogenase, C-terminal;Glutamate/phenylalanine/leucine/valine dehydrogenase, dimerisation domain		K00262
137676	0	14992.7	0	0	0	0	0	0	0	0	0	0	12.7792	Bin.029	p__Bacteroidota	k141_383154_ES2_MetaBAT.6_237	IPR000531;IPR012910;-;IPR023996;IPR023997	TonB-dependent receptor-like, beta-barrel;TonB-dependent receptor, plug domain;-;TonB-dependent outer membrane protein, SusC/RagA;TonB-dependent outer membrane protein SusC/RagA, conserved site		K21573
17981.5	0	0	0	0	0	0	0	0	0	0	0	12.4571	0	Bin.029	p__Bacteroidota	k141_437627_ES2_MetaBAT.6_144	IPR024361	Bacteroidetes-Associated Carbohydrate-binding Often N-terminal
26769	0	0	0	0	0	0	0	0	0	0	0	12.7321	13.5251	Bin.030	p__Bacteroidota	k141_390068_ES2_MetaBAT.72_26	IPR001764;IPR002772;IPR026891	Glycoside hydrolase, family 3, N-terminal;Glycoside hydrolase family 3 C-terminal domain;Fibronectin type III-like domain	GH3	K05349
50489.2	0	0	0	0	0	0	0	0	0	0	0	17.9074	0	Bin.030	p__Bacteroidota	k141_158066_ES2_MetaBAT.72_3	IPR001926;IPR005856;IPR005859	Tryptophan synthase beta chain-like, PALP domain;Cysteine synthase;Cysteine synthase CysK		K01738
0	161409	99156	0	0	0	0	0	0	0	0	0	19.0715	0	Bin.030	p__Bacteroidota	k141_175584_ES2_MetaBAT.72_1	IPR010502;IPR026444	Carbohydrate-binding domain, family 9;Secretion system C-terminal sorting domain
0	0	0	0	0	0	25933.1	0	35990.8	0	0	0	13.5753	0	Bin.030	p__Bacteroidota	k141_307872_ES2_MetaBAT.72_1	IPR015878;IPR000043	S-adenosyl-L-homocysteine hydrolase, NAD binding domain;Adenosylhomocysteinase-like		K01251
0	0	17845.2	0	0	0	0	0	0	0	0	0	16.6284	0	Bin.030	p__Bacteroidota	k141_456810_ES2_MetaBAT.72_1	IPR010502;IPR026444	Carbohydrate-binding domain, family 9;Secretion system C-terminal sorting domain
0	0	0	0	0	0	68047.3	0	34476.2	0	0	0	17.4765	0	Bin.030	p__Bacteroidota	k141_524196_ES2_MetaBAT.72_20	IPR005722;IPR000194;IPR004100	ATP synthase, F1 complex, beta subunit;ATPase, F1/V1/A1 complex, alpha/beta subunit, nucleotide-binding domain;ATPase, F1/V1/A1 complex, alpha/beta subunit, N-terminal domain		K02112
0	0	0	0	0	0	30454.2	0	0	0	0	0	14.2929	0	Bin.031	p__Bacteroidota	k141_383252_ES3_MetaBAT.15_27	IPR001764;IPR002772;IPR026891	Glycoside hydrolase, family 3, N-terminal;Glycoside hydrolase family 3 C-terminal domain;Fibronectin type III-like domain	GH3	K05349
18640.7	0	0	0	0	0	0	0	0	0	0	0	0	14.4985	Bin.031	p__Bacteroidota	k141_101971_ES3_MetaBAT.15_25	IPR004499;IPR002314;IPR004154;IPR016061	Proline-tRNA ligase, class IIa, archaeal-type;Aminoacyl-tRNA synthetase, class II (G/ P/ S/T);Anticodon-binding;Proline-tRNA ligase, class II, C-terminal		K01881
0	0	40248.3	0	0	166575	0	0	0	0	0	0	11.0931	0	Bin.031	p__Bacteroidota	k141_123865_ES3_MetaBAT.15_18	IPR026444	Secretion system C-terminal sorting domain
0	0	0	0	35661.6	0	0	0	0	0	0	0	14.4096	0	Bin.031	p__Bacteroidota	k141_129099_ES3_MetaBAT.15_72	NA	NA
0	0	0	0	0	91126.8	0	0	0	0	0	0	10.0667	0	Bin.031	p__Bacteroidota	k141_169476_ES3_MetaBAT.15_12	NA	NA
45289.2	0	0	0	0	0	0	0	0	0	0	0	16.702	0	Bin.031	p__Bacteroidota	k141_228330_ES3_MetaBAT.15_26	IPR000531;IPR012910;-;IPR023996;IPR023997	TonB-dependent receptor-like, beta-barrel;TonB-dependent receptor, plug domain;-;TonB-dependent outer membrane protein, SusC/RagA;TonB-dependent outer membrane protein SusC/RagA, conserved site		K21573
77674.5	0	137341	0	0	0	0	0	0	0	0	0	16.2425	0	Bin.031	p__Bacteroidota	k141_350702_ES3_MetaBAT.15_2	IPR000531;IPR012910;-;IPR023996	TonB-dependent receptor-like, beta-barrel;TonB-dependent receptor, plug domain;-;TonB-dependent outer membrane protein, SusC/RagA
6992.08	0	86500.5	0	0	0	0	0	0	0	0	0	13.1189	0	Bin.031	p__Bacteroidota	k141_350702_ES3_MetaBAT.15_3	IPR041662	SusD-like 2		K21572
14032.4	0	26418.2	0	0	0	0	0	0	0	0	0	15.1866	0	Bin.031	p__Bacteroidota	k141_350702_ES3_MetaBAT.15_4	NA	NA
51407	0	0	0	0	0	0	0	0	0	0	0	16.3027	0	Bin.031	p__Bacteroidota	k141_366115_ES3_MetaBAT.15_4	IPR045916	Domain of unknown function DUF5777
0	0	14683.6	0	0	0	0	0	0	0	0	0	16.2474	0	Bin.031	p__Bacteroidota	k141_474576_ES3_MetaBAT.15_73	IPR001789;IPR001867	Signal transduction response regulator, receiver domain;OmpR/PhoB-type DNA-binding domain
86205.7	16840.7	45990.3	0	0	0	0	0	0	0	0	0	11.2707	0	Bin.031	p__Bacteroidota	k141_5170_ES3_MetaBAT.15_1	IPR010502	Carbohydrate-binding domain, family 9
0	0	90768.1	0	0	0	0	0	0	0	0	0	14.1863	0	Bin.032	p__Bacteroidota	k141_212464_ES3_MetaBAT.28_1	IPR012944	RagB/SusD domain		K21572
0	0	25754.7	0	0	0	0	0	0	0	0	0	14.1603	0	Bin.032	p__Bacteroidota	k141_330738_ES3_MetaBAT.28_10	IPR008881;IPR005215	Trigger factor, ribosome-binding, bacterial;Trigger factor		K03545
51746.9	0	0	0	0	0	0	0	0	0	0	0	14.8494	0	Bin.032	p__Bacteroidota	k141_33475_ES3_MetaBAT.28_2	IPR000866;IPR025380	Alkyl hydroperoxide reductase subunit C/ Thiol specific antioxidant;Domain of unknown function DUF4369		K02199;K17609
0	0	70821.4	0	0	0	0	0	0	0	0	0	12.1929	0	Bin.032	p__Bacteroidota	k141_427422_ES3_MetaBAT.28_1	IPR000531;IPR012910;-;IPR023996;IPR023997	TonB-dependent receptor-like, beta-barrel;TonB-dependent receptor, plug domain;-;TonB-dependent outer membrane protein, SusC/RagA;TonB-dependent outer membrane protein SusC/RagA, conserved site
0	0	15945.8	0	0	0	0	0	0	0	0	0	12.9105	0	Bin.033	p__Bacteroidota	k141_174602_ES3_MetaBAT.31_1	NA	NA
0	0	50771.4	0	0	0	0	0	0	0	0	0	13.9067	0	Bin.033	p__Bacteroidota	k141_208853_ES3_MetaBAT.31_10	IPR026444	Secretion system C-terminal sorting domain
0	0	24135.3	0	0	0	0	0	0	0	0	0	15.976	0	Bin.033	p__Bacteroidota	k141_213930_ES3_MetaBAT.31_2	NA	NA
0	0	36227.7	0	0	0	0	0	0	0	0	0	14.138	0	Bin.033	p__Bacteroidota	k141_224886_ES3_MetaBAT.31_2	IPR027385	Outer membrane protein beta-barrel domain
0	0	0	86827.6	0	0	0	0	0	0	0	0	12.5678	0	Bin.033	p__Bacteroidota	k141_3241_ES3_MetaBAT.31_1	-	-
0	0	10376.4	0	0	0	0	0	0	0	0	0	16.107	0	Bin.033	p__Bacteroidota	k141_441730_ES3_MetaBAT.31_3	IPR000601;IPR001322;-;IPR026444	PKD domain;Lamin tail domain;-;Secretion system C-terminal sorting domain
0	0	7252.21	0	0	0	0	0	0	0	0	0	12.8289	0	Bin.034	p__Bacteroidota	k141_115313_ES3_MetaBAT.43_6	IPR005813	Ribosomal protein L20		K02887
0	0	18112.8	0	0	0	0	0	0	0	0	0	13.6579	0	Bin.034	p__Bacteroidota	k141_174753_ES3_MetaBAT.43_5	NA	NA
0	0	20764.7	0	0	0	0	0	0	0	0	0	14.5849	0	Bin.034	p__Bacteroidota	k141_255362_ES3_MetaBAT.43_2	IPR012910;-	TonB-dependent receptor, plug domain;-
0	0	136544	51727.1	0	0	0	0	0	0	0	0	17.2026	0	Bin.034	p__Bacteroidota	k141_298499_ES3_MetaBAT.43_30	IPR006096;IPR006097	Glutamate/phenylalanine/leucine/valine dehydrogenase, C-terminal;Glutamate/phenylalanine/leucine/valine dehydrogenase, dimerisation domain		K00262
0	0	51589.8	0	51030.7	536550	0	0	0	0	0	0	16.3107	0	Bin.034	p__Bacteroidota	k141_302196_ES3_MetaBAT.43_5	IPR000531;IPR012910;-;IPR023996;IPR023997	TonB-dependent receptor-like, beta-barrel;TonB-dependent receptor, plug domain;-;TonB-dependent outer membrane protein, SusC/RagA;TonB-dependent outer membrane protein SusC/RagA, conserved site		K21573
0	0	0	0	0	291422	0	0	0	0	0	0	11.8877	0	Bin.034	p__Bacteroidota	k141_302196_ES3_MetaBAT.43_6	IPR012944;IPR033985	RagB/SusD domain;SusD-like, N-terminal		K21572
0	0	16977.7	0	0	0	0	0	0	0	0	0	11.5322	0	Bin.034	p__Bacteroidota	k141_350005_ES3_MetaBAT.43_1	IPR000119	Histone-like DNA-binding protein		K03530
0	0	71656.9	0	0	0	0	0	0	0	0	0	11.5958	0	Bin.034	p__Bacteroidota	k141_364008_ES3_MetaBAT.43_1	-	-
0	0	45326.6	0	0	0	0	0	0	0	0	0	15.367	0	Bin.034	p__Bacteroidota	k141_364008_ES3_MetaBAT.43_13	IPR012725;IPR013126	Chaperone DnaK;Heat shock protein 70 family		K04043
0	0	54961.1	0	0	0	0	0	0	0	0	0	17.0318	0	Bin.034	p__Bacteroidota	k141_364129_ES3_MetaBAT.43_63	NA	NA
45607.9	0	0	0	0	0	0	0	0	0	0	0	16.3376	0	Bin.034	p__Bacteroidota	k141_413063_ES3_MetaBAT.43_1	IPR000531;IPR012910;-;IPR023996;IPR023997	TonB-dependent receptor-like, beta-barrel;TonB-dependent receptor, plug domain;-;TonB-dependent outer membrane protein, SusC/RagA;TonB-dependent outer membrane protein SusC/RagA, conserved site		K21573
0	0	66735	0	0	0	35774.4	0	0	0	0	0	15.3298	0	Bin.034	p__Bacteroidota	k141_466726_ES3_MetaBAT.43_66	IPR001844;IPR002423	Chaperonin Cpn60/GroEL;Chaperonin Cpn60/GroEL/TCP-1 family		K04077
0	0	61979.7	0	0	0	0	0	0	0	0	0	15.2147	0	Bin.034	p__Bacteroidota	k141_470621_ES3_MetaBAT.43_22	IPR000531;IPR012910;-;IPR023996;IPR023997	TonB-dependent receptor-like, beta-barrel;TonB-dependent receptor, plug domain;-;TonB-dependent outer membrane protein, SusC/RagA;TonB-dependent outer membrane protein SusC/RagA, conserved site		K21573
0	0	40650.1	0	0	0	0	0	0	0	0	0	15.0009	0	Bin.034	p__Bacteroidota	k141_470621_ES3_MetaBAT.43_23	IPR041662	SusD-like 2
0	0	124608	0	0	0	0	0	0	0	0	0	14.0739	0	Bin.034	p__Bacteroidota	k141_470621_ES3_MetaBAT.43_24	-	-
0	0	21517.7	0	0	0	0	0	0	0	0	0	16.8461	0	Bin.034	p__Bacteroidota	k141_65781_ES3_MetaBAT.43_2	IPR026444	Secretion system C-terminal sorting domain
0	0	52749.6	0	0	0	0	0	0	0	0	0	12.9688	0	Bin.035	p__Bacteroidota	k141_141768_ES3_MetaBAT.44_5	-	-
40369.6	0	0	0	0	0	0	0	0	0	0	0	15.3346	0	Bin.035	p__Bacteroidota	k141_275204_ES3_MetaBAT.44_24	IPR003423	Outer membrane efflux protein
19444.6	0	0	0	0	0	0	0	0	0	0	0	15.9264	0	Bin.035	p__Bacteroidota	k141_275204_ES3_MetaBAT.44_26	IPR001036	Acriflavin resistance protein
0	0	337269	74086	0	238973	0	0	0	0	0	0	16.3483	0	Bin.035	p__Bacteroidota	k141_32907_ES3_MetaBAT.44_3	IPR032149	Domain of unknown function DUF4988
0	0	41197.2	0	0	0	0	0	0	0	0	0	18.7562	0	Bin.035	p__Bacteroidota	k141_390830_ES3_MetaBAT.44_27	IPR002898	MotA/TolQ/ExbB proton channel		K03561
37780.8	0	21295.2	0	35914.5	0	0	0	0	40567.8	0	0	15.6661	0	Bin.035	p__Bacteroidota	k141_41162_ES3_MetaBAT.44_10	IPR020828;IPR020829;IPR006424	Glyceraldehyde 3-phosphate dehydrogenase, NAD(P) binding domain;Glyceraldehyde 3-phosphate dehydrogenase, catalytic domain;Glyceraldehyde-3-phosphate dehydrogenase, type I		K00134
0	0	10149.9	0	0	0	0	0	0	0	0	0	17.008	0	Bin.035	p__Bacteroidota	k141_454292_ES3_MetaBAT.44_1	NA	NA
0	0	11003	0	0	0	0	0	0	0	0	0	16.9633	0	Bin.035	p__Bacteroidota	k141_454292_ES3_MetaBAT.44_2	IPR012944;IPR033985	RagB/SusD domain;SusD-like, N-terminal		K21572
0	0	14771.6	0	0	0	0	0	0	0	0	0	19.8458	13.4303	Bin.035	p__Bacteroidota	k141_454292_ES3_MetaBAT.44_37	NA	NA
0	0	21924.4	0	0	0	0	0	0	0	0	0	15.3844	0	Bin.035	p__Bacteroidota	k141_454292_ES3_MetaBAT.44_4	IPR012944;IPR033985	RagB/SusD domain;SusD-like, N-terminal		K21572
0	0	78990.6	0	0	0	0	0	0	0	0	0	13.202	0	Bin.035	p__Bacteroidota	k141_454292_ES3_MetaBAT.44_5	IPR000531;IPR012910;-;IPR023996;IPR023997	TonB-dependent receptor-like, beta-barrel;TonB-dependent receptor, plug domain;-;TonB-dependent outer membrane protein, SusC/RagA;TonB-dependent outer membrane protein SusC/RagA, conserved site		K21573
0	0	55681.5	0	0	0	0	0	0	0	0	0	11.5408	0	Bin.035	p__Bacteroidota	k141_454292_ES3_MetaBAT.44_6	IPR006096;IPR006097	Glutamate/phenylalanine/leucine/valine dehydrogenase, C-terminal;Glutamate/phenylalanine/leucine/valine dehydrogenase, dimerisation domain		K00262
0	0	18095.1	0	0	0	0	0	0	0	0	0	17.4977	12.2019	Bin.035	p__Bacteroidota	k141_472187_ES3_MetaBAT.44_27	NA	NA
0	0	77405.1	0	0	0	0	0	0	0	0	0	16.6562	0	Bin.035	p__Bacteroidota	k141_472187_ES3_MetaBAT.44_28	IPR006665	OmpA-like domain
0	0	57511.4	0	0	0	0	0	0	0	0	0	16.5208	0	Bin.035	p__Bacteroidota	k141_4730_ES3_MetaBAT.44_2	NA	NA
0	0	109737	0	0	0	0	0	0	0	0	0	16.9294	0	Bin.035	p__Bacteroidota	k141_84200_ES3_MetaBAT.44_40	IPR000531;IPR012910;-;IPR023996;IPR023997	TonB-dependent receptor-like, beta-barrel;TonB-dependent receptor, plug domain;-;TonB-dependent outer membrane protein, SusC/RagA;TonB-dependent outer membrane protein SusC/RagA, conserved site		K21573
[truncated: 4,676 more rows]

## Sheet: Table S5.Fungal genomes
Table S5, Fungal genomes included in the metaproteomics searches
[truncated: 17 more rows]

[truncated: 1 more sheets: Table S6.PULs]
